# Supplementary material for: Tackling the Reactivity of Propadiene: Palladium Metallaphotoredox Dual Catalyzed Multi‐Component Allylation and Dienylation of Styrenes
Source: Angew Chem Int Ed Engl. 2025 Nov 21;65(4):e18994. doi: 10.1002/anie.202518994 (PMC12828483; doi:10.1002/anie.202518994)
Supplement: Supplementary file 2 — Supporting Information [file ANIE-65-e18994-s001.zip]

Archive with 2 entries (2 files):
- 4-11.cif
- 5-12.cif
