# Supplementary material for: Tackling the Reactivity of Propadiene: Palladium Metallaphotoredox Dual Catalyzed Multi‐Component Allylation and Dienylation of Styrenes
Source: Angew Chem Int Ed Engl. 2025 Nov 21;65(4):e18994. doi: 10.1002/anie.202518994 (PMC12828483; doi:10.1002/anie.202518994)
Supplement: Supplementary file 2 — Supporting Information [file ANIE-65-e18994-s001.zip › 4-11.cif]

data_Breit_YF_8_18_18_a
_audit_contact_author_name        'Dr. Burkhard Butschke'
_audit_contact_author_phone       '+49 761 203 6156'
_audit_contact_author_email       burkhard.butschke@ac.uni-freiburg.de
_audit_contact_author_address
;Albert-Ludwigs-Universit\"at Freiburg
Institut f\"ur Anorganische und Analytische Chemie
Albertstr. 21
79104 Freiburg
;
_audit_creation_method
;FinalCif V144 by Daniel Kratzert, Freiburg 2024, 
https://dkratzert.de/finalcif.html
;
_publ_contact_author_id_orcid     0000-0002-1393-0050
_publ_section_references
;Sheldrick, G.M. (2015). Acta Cryst. A71, 3-8.
Sheldrick, G.M. (2015). Acta Cryst. C71, 3-8.
;
_database_code_depnum_ccdc_archive 2408584
_shelx_SHELXL_version_number      '2019/3'
_chemical_name_systematic         ?
_chemical_name_common             ?
_chemical_formula_sum             'C26 H25 N'
_chemical_formula_moiety          'C26 H25 N'
_chemical_formula_weight          351.47
_chemical_melting_point           ?
_space_group_crystal_system       monoclinic
_space_group_IT_number            14
_space_group_name_H-M_alt         'P 21/c'
_space_group_name_Hall            '-P 2ybc'
_shelx_space_group_comment
;
The symmetry employed for this shelxl refinement is uniquely defined
by the following loop, which should always be used as a source of
symmetry information in preference to the above space-group names.
They are only intended as comments.
;

loop_
_space_group_symop_operation_xyz
'x, y, z'
'-x, y+1/2, -z+1/2'
'-x, -y, -z'
'x, -y-1/2, z-1/2'

_cell_length_a                    19.257(3)
_cell_length_b                    6.1188(9)
_cell_length_c                    17.604(4)
_cell_angle_alpha                 90
_cell_angle_beta                  111.078(5)
_cell_angle_gamma                 90
_cell_volume                      1935.5(6)
_cell_formula_units_Z             4
_cell_measurement_temperature     100(2)
_cell_measurement_reflns_used     9859
_cell_measurement_theta_min       2.267
_cell_measurement_theta_max       32.972
_exptl_crystal_description        block
_exptl_crystal_colour             colourless
_exptl_crystal_recrystallization_method
;Crystals were obtained at room temperature by slow diffusion of pentane into a
solution of the compound dissolved in dichloromethane by the aid of layering.
;
_exptl_crystal_density_meas       ?
_exptl_crystal_density_method     ?
_exptl_crystal_density_diffrn     1.206
_exptl_crystal_F_000              752
_exptl_crystal_size_max           0.422
_exptl_crystal_size_mid           0.228
_exptl_crystal_size_min           0.122
_exptl_absorpt_coefficient_mu     0.069
_exptl_absorpt_correction_type    multi-scan
_exptl_absorpt_correction_T_min   0.7162
_exptl_absorpt_correction_T_max   0.7465
_exptl_absorpt_process_details
;SADABS-2016/2 - Bruker AXS area detector scaling and absorption correction: 
Krause, L., Herbst-Irmer, R., Sheldrick G.M. & Stalke D., J. Appl. Cryst. 48 
(2015) 3-10
;
_exptl_absorpt_special_details    ?
_shelx_estimated_absorpt_T_min    0.971
_shelx_estimated_absorpt_T_max    0.992
_exptl_transmission_factor_min    ?
_exptl_transmission_factor_max    ?
_exptl_special_details            ?
_diffrn_ambient_temperature       100(2)
_diffrn_ambient_environment       N~2~
_diffrn_radiation_type            MoK\a
_diffrn_radiation_wavelength      0.71073
_diffrn_radiation_monochromator   'mirror optics'
_olex2_diffrn_ambient_temperature_device 'Oxford Cryostream 800'
_diffrn_measurement_ambient_temperature_device_make ?
_diffrn_radiation_probe           x-ray
_diffrn_source                    'microfocus sealed X-ray tube'
_diffrn_source_type               'Incoatec I\ms'
_diffrn_source_voltage            50.0
_diffrn_source_current            1.4
_diffrn_detector                  CPAD
_diffrn_detector_type             'Bruker PHOTON III'
_diffrn_detector_area_resol_mean  7.41
_diffrn_measurement_device        'three-circle diffractometer'
_diffrn_measurement_device_type   'Bruker D8 VENTURE dual wavelength Mo/Cu'
_diffrn_measurement_method        '\w and \f scans'
_diffrn_measurement_specimen_support 'MiTeGen micromount'
_diffrn_reflns_number             130201
_diffrn_reflns_av_unetI/netI      0.0172
_diffrn_reflns_av_R_equivalents   0.0434
_diffrn_reflns_theta_min          2.267
_diffrn_reflns_theta_max          33.276
_diffrn_reflns_theta_full         25.242
_diffrn_reflns_limit_h_min        -29
_diffrn_reflns_limit_h_max        29
_diffrn_reflns_limit_k_min        -9
_diffrn_reflns_limit_k_max        9
_diffrn_reflns_limit_l_min        -27
_diffrn_reflns_limit_l_max        27
_diffrn_measured_fraction_theta_max 0.992
_diffrn_measured_fraction_theta_full 0.999
_diffrn_reflns_Laue_measured_fraction_max 0.992
_diffrn_reflns_Laue_measured_fraction_full 0.999
_diffrn_reflns_point_group_measured_fraction_max 0.992
_diffrn_reflns_point_group_measured_fraction_full 0.999
_reflns_number_total              7406
_reflns_number_gt                 6672
_reflns_threshold_expression      'I > 2\s(I)'
_reflns_Friedel_coverage          0.000
_reflns_Friedel_fraction_max      .
_reflns_Friedel_fraction_full     .
_reflns_special_details
;
 Reflections were merged by SHELXL according to the crystal
 class for the calculation of statistics and refinement.
 
 _reflns_Friedel_fraction is defined as the number of unique
 Friedel pairs measured divided by the number that would be
 possible theoretically, ignoring centric projections and
 systematic absences.
;
_computing_data_collection        'Bruker BIS 8.5.0.27 Release/2023-03-20 and APEX5 2023.9-4'
_computing_cell_refinement        'SAINT V8.41'
_computing_data_reduction         'SAINT V8.41'
_computing_structure_solution     'SHELXT 2018/2 (Sheldrick, 2018)'
_computing_structure_refinement   'SHELXL-2019/2 (Sheldrick, 2019)'
_computing_molecular_graphics     ?
_computing_publication_material   ?
_refine_special_details           ?
_refine_ls_structure_factor_coef  Fsqd
_refine_ls_matrix_type            full
_refine_ls_weighting_scheme       calc
_refine_ls_weighting_details      'w=1/[\s^2^(Fo^2^)+(0.0545P)^2^+0.6795P] where P=(Fo^2^+2Fc^2^)/3'
_atom_sites_solution_primary      direct
_atom_sites_solution_secondary    ?
_atom_sites_solution_hydrogens    geom
_refine_ls_hydrogen_treatment     constr
_refine_ls_number_reflns          7406
_refine_ls_number_parameters      244
_refine_ls_number_restraints      0
_refine_ls_R_factor_all           0.0455
_refine_ls_R_factor_gt            0.0402
_refine_ls_wR_factor_ref          0.1120
_refine_ls_wR_factor_gt           0.1079
_refine_ls_goodness_of_fit_ref    1.039
_refine_ls_restrained_S_all       1.039
_refine_ls_shift/su_max           0.001
_refine_ls_shift/su_mean          0.000
_refine_diff_density_max          0.478
_refine_diff_density_min          -0.217
_refine_diff_density_rms          0.048
_refine_ls_extinction_method      none
_refine_ls_extinction_coef        .

loop_
_atom_type_symbol
_atom_type_description
_atom_type_scat_dispersion_real
_atom_type_scat_dispersion_imag
_atom_type_scat_source
'C' 'C' 0.0033 0.0016 'International Tables Vol C Tables 4.2.6.8 and 6.1.1.4'
'H' 'H' 0.0000 0.0000 'International Tables Vol C Tables 4.2.6.8 and 6.1.1.4'
'N' 'N' 0.0061 0.0033 'International Tables Vol C Tables 4.2.6.8 and 6.1.1.4'

_geom_special_details
;
 All esds (except the esd in the dihedral angle between two l.s. planes)
 are estimated using the full covariance matrix.  The cell esds are taken
 into account individually in the estimation of esds in distances, angles
 and torsion angles; correlations between esds in cell parameters are only
 used when they are defined by crystal symmetry.  An approximate (isotropic)
 treatment of cell esds is used for estimating esds involving l.s. planes.
;

loop_
_atom_site_label
_atom_site_type_symbol
_atom_site_fract_x
_atom_site_fract_y
_atom_site_fract_z
_atom_site_U_iso_or_equiv
_atom_site_adp_type
_atom_site_occupancy
_atom_site_site_symmetry_order
_atom_site_calc_flag
_atom_site_refinement_flags_posn
_atom_site_refinement_flags_adp
_atom_site_refinement_flags_occupancy
_atom_site_disorder_assembly
_atom_site_disorder_group
N1  N 0.32944(3) 0.56825(10) 0.25178(4) 0.01285(11) Uani 1 1 d    . . . . .
C1  C 0.40135(4) 1.10388(14) 0.46397(5) 0.01881(14) Uani 1 1 d    . . . . .
H1A H 0.412763   1.134993    0.416890   0.023       Uiso 1 1 calc R U . . .
H1B H 0.440324   1.086540    0.515267   0.023       Uiso 1 1 calc R U . . .
C2  C 0.33080(4) 1.08461(13) 0.45807(5) 0.01616(13) Uani 1 1 d    . . . . .
H2  H 0.321293   1.053450    0.506300   0.019       Uiso 1 1 calc R U . . .
C3  C 0.26527(4) 1.10893(11) 0.38014(4) 0.01295(12) Uani 1 1 d    . . . . .
H3A H 0.283286   1.148359    0.335882   0.016       Uiso 1 1 calc R U . . .
H3B H 0.233494   1.229978    0.386091   0.016       Uiso 1 1 calc R U . . .
C4  C 0.21770(4) 0.89741(11) 0.35595(4) 0.01041(11) Uani 1 1 d    . . . . .
C5  C 0.26482(4) 0.71078(11) 0.34004(4) 0.01159(12) Uani 1 1 d    . . . . .
H5A H 0.306987   0.679515    0.391158   0.014       Uiso 1 1 calc R U . . .
H5B H 0.233803   0.577317    0.324949   0.014       Uiso 1 1 calc R U . . .
C6  C 0.29566(4) 0.76079(12) 0.27283(4) 0.01366(12) Uani 1 1 d    . . . . .
H6A H 0.254799   0.813744    0.223821   0.016       Uiso 1 1 calc R U . . .
H6B H 0.333319   0.878376    0.291430   0.016       Uiso 1 1 calc R U . . .
C7  C 0.29552(4) 0.43114(13) 0.18663(4) 0.01558(13) Uani 1 1 d    . . . . .
H7  H 0.247461   0.453348    0.146603   0.019       Uiso 1 1 calc R U . . .
C8  C 0.34134(4) 0.25815(13) 0.18811(5) 0.01560(13) Uani 1 1 d    . . . . .
H8  H 0.331086   0.141602    0.149989   0.019       Uiso 1 1 calc R U . . .
C9  C 0.40766(4) 0.28732(11) 0.25829(4) 0.01225(12) Uani 1 1 d    . . . . .
C10 C 0.47456(4) 0.16973(12) 0.29132(5) 0.01475(13) Uani 1 1 d    . . . . .
H10 H 0.481599   0.036925    0.267073   0.018       Uiso 1 1 calc R U . . .
C11 C 0.53000(4) 0.25113(13) 0.35987(5) 0.01673(14) Uani 1 1 d    . . . . .
H11 H 0.575792   0.174447    0.382073   0.020       Uiso 1 1 calc R U . . .
C12 C 0.51964(4) 0.44610(14) 0.39732(5) 0.01728(14) Uani 1 1 d    . . . . .
H12 H 0.558565   0.497583    0.444470   0.021       Uiso 1 1 calc R U . . .
C13 C 0.45392(4) 0.56421(12) 0.36684(4) 0.01474(13) Uani 1 1 d    . . . . .
H13 H 0.446829   0.694624    0.392429   0.018       Uiso 1 1 calc R U . . .
C14 C 0.39843(4) 0.48310(11) 0.29673(4) 0.01158(12) Uani 1 1 d    . . . . .
C15 C 0.19055(4) 0.83993(12) 0.42597(4) 0.01206(12) Uani 1 1 d    . . . . .
C16 C 0.14259(4) 0.98717(14) 0.44369(4) 0.01602(13) Uani 1 1 d    . . . . .
H16 H 0.129338   1.119439    0.413668   0.019       Uiso 1 1 calc R U . . .
C17 C 0.11404(4) 0.94330(16) 0.50440(5) 0.02083(16) Uani 1 1 d    . . . . .
H17 H 0.081402   1.044831    0.515159   0.025       Uiso 1 1 calc R U . . .
C18 C 0.13325(5) 0.75086(16) 0.54937(5) 0.02164(16) Uani 1 1 d    . . . . .
H18 H 0.113505   0.719710    0.590486   0.026       Uiso 1 1 calc R U . . .
C19 C 0.18152(5) 0.60512(14) 0.53348(5) 0.01997(15) Uani 1 1 d    . . . . .
H19 H 0.195230   0.474194    0.564278   0.024       Uiso 1 1 calc R U . . .
C20 C 0.21022(4) 0.64937(13) 0.47242(4) 0.01564(13) Uani 1 1 d    . . . . .
H20 H 0.243484   0.548476    0.462492   0.019       Uiso 1 1 calc R U . . .
C21 C 0.14766(4) 0.93190(12) 0.27942(4) 0.01179(12) Uani 1 1 d    . . . . .
C22 C 0.09381(4) 0.76622(13) 0.25705(4) 0.01603(13) Uani 1 1 d    . . . . .
H22 H 0.102887   0.634197    0.287467   0.019       Uiso 1 1 calc R U . . .
C23 C 0.02729(4) 0.79093(16) 0.19122(5) 0.02110(16) Uani 1 1 d    . . . . .
H23 H -0.008416  0.676418    0.177239   0.025       Uiso 1 1 calc R U . . .
C24 C 0.01301(4) 0.98301(17) 0.14587(5) 0.02273(17) Uani 1 1 d    . . . . .
H24 H -0.032590  1.001287    0.101362   0.027       Uiso 1 1 calc R U . . .
C25 C 0.06617(5) 1.14757(15) 0.16643(5) 0.02160(16) Uani 1 1 d    . . . . .
H25 H 0.057003   1.278625    0.135437   0.026       Uiso 1 1 calc R U . . .
C26 C 0.13319(4) 1.12225(13) 0.23241(5) 0.01640(13) Uani 1 1 d    . . . . .
H26 H 0.169236   1.235767    0.245369   0.020       Uiso 1 1 calc R U . . .

loop_
_atom_site_aniso_label
_atom_site_aniso_U_11
_atom_site_aniso_U_22
_atom_site_aniso_U_33
_atom_site_aniso_U_23
_atom_site_aniso_U_13
_atom_site_aniso_U_12
N1  0.0122(2) 0.0131(3) 0.0133(2) -0.0014(2) 0.0047(2) 0.0022(2)
C1  0.0157(3) 0.0203(3) 0.0188(3) 0.0002(3)  0.0041(3) -0.0044(3)
C2  0.0162(3) 0.0179(3) 0.0140(3) -0.0019(2) 0.0049(2) -0.0046(2)
C3  0.0134(3) 0.0104(3) 0.0152(3) -0.0010(2) 0.0053(2) -0.0011(2)
C4  0.0104(3) 0.0099(3) 0.0113(3) 0.0005(2)  0.0044(2) 0.0004(2)
C5  0.0124(3) 0.0101(3) 0.0132(3) 0.0007(2)  0.0056(2) 0.0013(2)
C6  0.0151(3) 0.0115(3) 0.0166(3) 0.0014(2)  0.0084(2) 0.0029(2)
C7  0.0138(3) 0.0180(3) 0.0140(3) -0.0021(2) 0.0039(2) -0.0003(2)
C8  0.0163(3) 0.0154(3) 0.0151(3) -0.0038(2) 0.0057(2) -0.0011(2)
C9  0.0133(3) 0.0112(3) 0.0139(3) -0.0005(2) 0.0068(2) 0.0000(2)
C10 0.0161(3) 0.0129(3) 0.0181(3) 0.0019(2)  0.0096(2) 0.0029(2)
C11 0.0142(3) 0.0185(3) 0.0184(3) 0.0040(3)  0.0069(2) 0.0035(2)
C12 0.0142(3) 0.0204(3) 0.0156(3) 0.0002(3)  0.0034(2) -0.0003(3)
C13 0.0146(3) 0.0149(3) 0.0145(3) -0.0023(2) 0.0050(2) -0.0007(2)
C14 0.0113(3) 0.0115(3) 0.0128(3) -0.0002(2) 0.0054(2) 0.0004(2)
C15 0.0113(3) 0.0140(3) 0.0110(3) -0.0005(2) 0.0041(2) -0.0011(2)
C16 0.0132(3) 0.0212(3) 0.0141(3) -0.0004(3) 0.0054(2) 0.0024(2)
C17 0.0159(3) 0.0325(4) 0.0161(3) -0.0031(3) 0.0082(3) 0.0005(3)
C18 0.0197(3) 0.0337(4) 0.0136(3) -0.0017(3) 0.0085(3) -0.0075(3)
C19 0.0237(4) 0.0223(4) 0.0143(3) 0.0019(3)  0.0072(3) -0.0063(3)
C20 0.0185(3) 0.0149(3) 0.0139(3) 0.0009(2)  0.0064(2) -0.0018(2)
C21 0.0109(3) 0.0139(3) 0.0112(3) 0.0004(2)  0.0047(2) 0.0017(2)
C22 0.0125(3) 0.0208(3) 0.0144(3) -0.0001(2) 0.0044(2) -0.0028(2)
C23 0.0117(3) 0.0349(4) 0.0157(3) -0.0028(3) 0.0038(2) -0.0030(3)
C24 0.0143(3) 0.0390(5) 0.0133(3) 0.0003(3)  0.0030(2) 0.0076(3)
C25 0.0224(4) 0.0266(4) 0.0148(3) 0.0051(3)  0.0055(3) 0.0103(3)
C26 0.0180(3) 0.0162(3) 0.0148(3) 0.0029(2)  0.0055(2) 0.0040(2)

loop_
_geom_bond_atom_site_label_1
_geom_bond_atom_site_label_2
_geom_bond_distance
_geom_bond_site_symmetry_2
_geom_bond_publ_flag
N1  C14 1.3807(9)  . ?
N1  C7  1.3810(10) . ?
N1  C6  1.4567(9)  . ?
C1  C2  1.3299(11) . ?
C1  H1A 0.9500     . ?
C1  H1B 0.9500     . ?
C2  C3  1.5005(11) . ?
C2  H2  0.9500     . ?
C3  C4  1.5541(10) . ?
C3  H3A 0.9900     . ?
C3  H3B 0.9900     . ?
C4  C21 1.5400(10) . ?
C4  C15 1.5428(10) . ?
C4  C5  1.5456(10) . ?
C5  C6  1.5335(10) . ?
C5  H5A 0.9900     . ?
C5  H5B 0.9900     . ?
C6  H6A 0.9900     . ?
C6  H6B 0.9900     . ?
C7  C8  1.3722(11) . ?
C7  H7  0.9500     . ?
C8  C9  1.4332(10) . ?
C8  H8  0.9500     . ?
C9  C10 1.4061(10) . ?
C9  C14 1.4182(10) . ?
C10 C11 1.3847(11) . ?
C10 H10 0.9500     . ?
C11 C12 1.4115(11) . ?
C11 H11 0.9500     . ?
C12 C13 1.3869(11) . ?
C12 H12 0.9500     . ?
C13 C14 1.4010(10) . ?
C13 H13 0.9500     . ?
C15 C20 1.3960(10) . ?
C15 C16 1.4032(10) . ?
C16 C17 1.3925(11) . ?
C16 H16 0.9500     . ?
C17 C18 1.3927(13) . ?
C17 H17 0.9500     . ?
C18 C19 1.3874(13) . ?
C18 H18 0.9500     . ?
C19 C20 1.4004(11) . ?
C19 H19 0.9500     . ?
C20 H20 0.9500     . ?
C21 C26 1.3975(10) . ?
C21 C22 1.4016(10) . ?
C22 C23 1.3925(11) . ?
C22 H22 0.9500     . ?
C23 C24 1.3915(13) . ?
C23 H23 0.9500     . ?
C24 C25 1.3880(14) . ?
C24 H24 0.9500     . ?
C25 C26 1.4002(11) . ?
C25 H25 0.9500     . ?
C26 H26 0.9500     . ?

loop_
_geom_angle_atom_site_label_1
_geom_angle_atom_site_label_2
_geom_angle_atom_site_label_3
_geom_angle
_geom_angle_site_symmetry_1
_geom_angle_site_symmetry_3
_geom_angle_publ_flag
C14 N1  C7  108.48(6) . . ?
C14 N1  C6  125.82(6) . . ?
C7  N1  C6  125.55(6) . . ?
C2  C1  H1A 120.0     . . ?
C2  C1  H1B 120.0     . . ?
H1A C1  H1B 120.0     . . ?
C1  C2  C3  124.21(7) . . ?
C1  C2  H2  117.9     . . ?
C3  C2  H2  117.9     . . ?
C2  C3  C4  112.77(6) . . ?
C2  C3  H3A 109.0     . . ?
C4  C3  H3A 109.0     . . ?
C2  C3  H3B 109.0     . . ?
C4  C3  H3B 109.0     . . ?
H3A C3  H3B 107.8     . . ?
C21 C4  C15 106.76(5) . . ?
C21 C4  C5  109.23(5) . . ?
C15 C4  C5  111.47(6) . . ?
C21 C4  C3  111.72(6) . . ?
C15 C4  C3  107.86(5) . . ?
C5  C4  C3  109.77(5) . . ?
C6  C5  C4  114.07(6) . . ?
C6  C5  H5A 108.7     . . ?
C4  C5  H5A 108.7     . . ?
C6  C5  H5B 108.7     . . ?
C4  C5  H5B 108.7     . . ?
H5A C5  H5B 107.6     . . ?
N1  C6  C5  111.54(6) . . ?
N1  C6  H6A 109.3     . . ?
C5  C6  H6A 109.3     . . ?
N1  C6  H6B 109.3     . . ?
C5  C6  H6B 109.3     . . ?
H6A C6  H6B 108.0     . . ?
C8  C7  N1  110.12(6) . . ?
C8  C7  H7  124.9     . . ?
N1  C7  H7  124.9     . . ?
C7  C8  C9  106.73(6) . . ?
C7  C8  H8  126.6     . . ?
C9  C8  H8  126.6     . . ?
C10 C9  C14 119.23(7) . . ?
C10 C9  C8  133.84(7) . . ?
C14 C9  C8  106.91(6) . . ?
C11 C10 C9  118.75(7) . . ?
C11 C10 H10 120.6     . . ?
C9  C10 H10 120.6     . . ?
C10 C11 C12 121.12(7) . . ?
C10 C11 H11 119.4     . . ?
C12 C11 H11 119.4     . . ?
C13 C12 C11 121.49(7) . . ?
C13 C12 H12 119.3     . . ?
C11 C12 H12 119.3     . . ?
C12 C13 C14 117.19(7) . . ?
C12 C13 H13 121.4     . . ?
C14 C13 H13 121.4     . . ?
N1  C14 C13 130.02(7) . . ?
N1  C14 C9  107.77(6) . . ?
C13 C14 C9  122.20(6) . . ?
C20 C15 C16 117.89(7) . . ?
C20 C15 C4  124.04(6) . . ?
C16 C15 C4  118.06(6) . . ?
C17 C16 C15 121.33(8) . . ?
C17 C16 H16 119.3     . . ?
C15 C16 H16 119.3     . . ?
C16 C17 C18 120.12(8) . . ?
C16 C17 H17 119.9     . . ?
C18 C17 H17 119.9     . . ?
C19 C18 C17 119.28(7) . . ?
C19 C18 H18 120.4     . . ?
C17 C18 H18 120.4     . . ?
C18 C19 C20 120.57(8) . . ?
C18 C19 H19 119.7     . . ?
C20 C19 H19 119.7     . . ?
C15 C20 C19 120.80(7) . . ?
C15 C20 H20 119.6     . . ?
C19 C20 H20 119.6     . . ?
C26 C21 C22 117.81(7) . . ?
C26 C21 C4  123.89(6) . . ?
C22 C21 C4  118.25(6) . . ?
C23 C22 C21 121.44(8) . . ?
C23 C22 H22 119.3     . . ?
C21 C22 H22 119.3     . . ?
C24 C23 C22 120.13(8) . . ?
C24 C23 H23 119.9     . . ?
C22 C23 H23 119.9     . . ?
C25 C24 C23 119.21(7) . . ?
C25 C24 H24 120.4     . . ?
C23 C24 H24 120.4     . . ?
C24 C25 C26 120.62(8) . . ?
C24 C25 H25 119.7     . . ?
C26 C25 H25 119.7     . . ?
C21 C26 C25 120.76(8) . . ?
C21 C26 H26 119.6     . . ?
C25 C26 H26 119.6     . . ?

loop_
_geom_torsion_atom_site_label_1
_geom_torsion_atom_site_label_2
_geom_torsion_atom_site_label_3
_geom_torsion_atom_site_label_4
_geom_torsion
_geom_torsion_site_symmetry_1
_geom_torsion_site_symmetry_2
_geom_torsion_site_symmetry_3
_geom_torsion_site_symmetry_4
_geom_torsion_publ_flag
C1  C2  C3  C4  118.39(8)  . . . . ?
C2  C3  C4  C21 175.69(6)  . . . . ?
C2  C3  C4  C15 58.66(7)   . . . . ?
C2  C3  C4  C5  -62.98(7)  . . . . ?
C21 C4  C5  C6  64.12(7)   . . . . ?
C15 C4  C5  C6  -178.14(6) . . . . ?
C3  C4  C5  C6  -58.70(7)  . . . . ?
C14 N1  C6  C5  -76.78(9)  . . . . ?
C7  N1  C6  C5  98.16(8)   . . . . ?
C4  C5  C6  N1  -171.06(6) . . . . ?
C14 N1  C7  C8  -0.21(9)   . . . . ?
C6  N1  C7  C8  -175.88(7) . . . . ?
N1  C7  C8  C9  0.28(9)    . . . . ?
C7  C8  C9  C10 -178.52(8) . . . . ?
C7  C8  C9  C14 -0.24(8)   . . . . ?
C14 C9  C10 C11 -1.04(10)  . . . . ?
C8  C9  C10 C11 177.08(8)  . . . . ?
C9  C10 C11 C12 1.21(11)   . . . . ?
C10 C11 C12 C13 -0.35(12)  . . . . ?
C11 C12 C13 C14 -0.65(11)  . . . . ?
C7  N1  C14 C13 178.57(7)  . . . . ?
C6  N1  C14 C13 -5.78(12)  . . . . ?
C7  N1  C14 C9  0.05(8)    . . . . ?
C6  N1  C14 C9  175.71(6)  . . . . ?
C12 C13 C14 N1  -177.53(7) . . . . ?
C12 C13 C14 C9  0.80(11)   . . . . ?
C10 C9  C14 N1  178.70(6)  . . . . ?
C8  C9  C14 N1  0.11(8)    . . . . ?
C10 C9  C14 C13 0.04(10)   . . . . ?
C8  C9  C14 C13 -178.54(7) . . . . ?
C21 C4  C15 C20 123.10(7)  . . . . ?
C5  C4  C15 C20 3.88(9)    . . . . ?
C3  C4  C15 C20 -116.70(7) . . . . ?
C21 C4  C15 C16 -56.32(8)  . . . . ?
C5  C4  C15 C16 -175.54(6) . . . . ?
C3  C4  C15 C16 63.89(8)   . . . . ?
C20 C15 C16 C17 -1.39(11)  . . . . ?
C4  C15 C16 C17 178.06(7)  . . . . ?
C15 C16 C17 C18 0.41(12)   . . . . ?
C16 C17 C18 C19 0.60(12)   . . . . ?
C17 C18 C19 C20 -0.60(12)  . . . . ?
C16 C15 C20 C19 1.39(11)   . . . . ?
C4  C15 C20 C19 -178.03(7) . . . . ?
C18 C19 C20 C15 -0.42(12)  . . . . ?
C15 C4  C21 C26 124.45(7)  . . . . ?
C5  C4  C21 C26 -114.89(7) . . . . ?
C3  C4  C21 C26 6.76(9)    . . . . ?
C15 C4  C21 C22 -53.13(8)  . . . . ?
C5  C4  C21 C22 67.53(8)   . . . . ?
C3  C4  C21 C22 -170.82(6) . . . . ?
C26 C21 C22 C23 -1.25(11)  . . . . ?
C4  C21 C22 C23 176.48(7)  . . . . ?
C21 C22 C23 C24 0.07(12)   . . . . ?
C22 C23 C24 C25 0.85(12)   . . . . ?
C23 C24 C25 C26 -0.57(12)  . . . . ?
C22 C21 C26 C25 1.53(11)   . . . . ?
C4  C21 C26 C25 -176.07(7) . . . . ?
C24 C25 C26 C21 -0.64(12)  . . . . ?

_shelx_res_file
;
TITL Breit_YF_8_18_18_a.res in P2(1)/c
    Breit_YF_8_18_18_a.res
    created by SHELXL-2019/3 at 10:52:36 on 09-Dec-2024
REM Old TITL Breit_YF_8_18_18 in P2(1)/c
REM SHELXT solution in P2(1)/c: R1 0.125, Rweak 0.003, Alpha 0.020
REM <I/s>   1.152 for  392 systematic absences,  Orientation as input
REM Formula found by SHELXT:  C25 N2
CELL  0.71073  19.2573   6.1188  17.6035   90.000  111.078   90.000
ZERR    4.000   0.0034   0.0009   0.0037    0.000    0.005    0.000
LATT  1
SYMM -X, 1/2+Y, 1/2-Z
SFAC C H N
UNIT 104 100 4
OMIT -14 0 14
TEMP -173.150
SIZE 0.122 0.228 0.422
L.S. 10
BOND $H
CONF
MORE -1
LIST 4
ACTA
FMAP 2
PLAN 20
WGHT    0.054500    0.679500
FVAR       0.62733
N1    3    0.329445    0.568248    0.251785    11.00000    0.01222    0.01314 =
         0.01328   -0.00136    0.00472    0.00221
C1    1    0.401348    1.103884    0.463972    11.00000    0.01565    0.02026 =
         0.01878    0.00025    0.00409   -0.00438
AFIX  93
H1A   2    0.412763    1.134993    0.416890    11.00000   -1.20000
H1B   2    0.440324    1.086540    0.515267    11.00000   -1.20000
AFIX   0
C2    1    0.330804    1.084614    0.458073    11.00000    0.01617    0.01789 =
         0.01400   -0.00186    0.00492   -0.00464
AFIX  43
H2    2    0.321293    1.053450    0.506300    11.00000   -1.20000
AFIX   0
C3    1    0.265271    1.108930    0.380145    11.00000    0.01340    0.01045 =
         0.01517   -0.00103    0.00532   -0.00109
AFIX  23
H3A   2    0.283286    1.148359    0.335882    11.00000   -1.20000
H3B   2    0.233494    1.229978    0.386091    11.00000   -1.20000
AFIX   0
C4    1    0.217696    0.897412    0.355948    11.00000    0.01044    0.00986 =
         0.01131    0.00048    0.00437    0.00039
C5    1    0.264820    0.710779    0.340042    11.00000    0.01235    0.01006 =
         0.01320    0.00071    0.00561    0.00132
AFIX  23
H5A   2    0.306987    0.679515    0.391158    11.00000   -1.20000
H5B   2    0.233803    0.577317    0.324949    11.00000   -1.20000
AFIX   0
C6    1    0.295656    0.760788    0.272830    11.00000    0.01510    0.01146 =
         0.01663    0.00142    0.00840    0.00294
AFIX  23
H6A   2    0.254799    0.813744    0.223821    11.00000   -1.20000
H6B   2    0.333319    0.878376    0.291430    11.00000   -1.20000
AFIX   0
C7    1    0.295524    0.431136    0.186628    11.00000    0.01382    0.01799 =
         0.01399   -0.00212    0.00387   -0.00035
AFIX  43
H7    2    0.247461    0.453348    0.146603    11.00000   -1.20000
AFIX   0
C8    1    0.341340    0.258150    0.188107    11.00000    0.01632    0.01543 =
         0.01509   -0.00384    0.00570   -0.00113
AFIX  43
H8    2    0.331086    0.141602    0.149989    11.00000   -1.20000
AFIX   0
C9    1    0.407655    0.287320    0.258285    11.00000    0.01327    0.01121 =
         0.01386   -0.00050    0.00682    0.00003
C10   1    0.474563    0.169726    0.291324    11.00000    0.01613    0.01289 =
         0.01807    0.00186    0.00960    0.00291
AFIX  43
H10   2    0.481599    0.036925    0.267073    11.00000   -1.20000
AFIX   0
C11   1    0.530004    0.251128    0.359872    11.00000    0.01418    0.01846 =
         0.01840    0.00400    0.00689    0.00353
AFIX  43
H11   2    0.575792    0.174447    0.382073    11.00000   -1.20000
AFIX   0
C12   1    0.519642    0.446096    0.397320    11.00000    0.01418    0.02045 =
         0.01560    0.00017    0.00341   -0.00035
AFIX  43
H12   2    0.558565    0.497583    0.444470    11.00000   -1.20000
AFIX   0
C13   1    0.453920    0.564213    0.366842    11.00000    0.01463    0.01486 =
         0.01452   -0.00231    0.00500   -0.00067
AFIX  43
H13   2    0.446829    0.694624    0.392429    11.00000   -1.20000
AFIX   0
C14   1    0.398429    0.483104    0.296731    11.00000    0.01130    0.01151 =
         0.01278   -0.00022    0.00536    0.00043
C15   1    0.190546    0.839929    0.425975    11.00000    0.01126    0.01401 =
         0.01102   -0.00052    0.00415   -0.00106
C16   1    0.142593    0.987167    0.443693    11.00000    0.01315    0.02121 =
         0.01411   -0.00039    0.00538    0.00243
AFIX  43
H16   2    0.129338    1.119439    0.413668    11.00000   -1.20000
AFIX   0
C17   1    0.114041    0.943299    0.504401    11.00000    0.01592    0.03245 =
         0.01611   -0.00315    0.00820    0.00051
AFIX  43
H17   2    0.081402    1.044831    0.515159    11.00000   -1.20000
AFIX   0
C18   1    0.133246    0.750856    0.549373    11.00000    0.01971    0.03368 =
         0.01361   -0.00175    0.00850   -0.00753
AFIX  43
H18   2    0.113505    0.719710    0.590486    11.00000   -1.20000
AFIX   0
C19   1    0.181523    0.605122    0.533479    11.00000    0.02369    0.02230 =
         0.01427    0.00193    0.00724   -0.00627
AFIX  43
H19   2    0.195230    0.474194    0.564278    11.00000   -1.20000
AFIX   0
C20   1    0.210222    0.649368    0.472423    11.00000    0.01853    0.01494 =
         0.01393    0.00095    0.00643   -0.00183
AFIX  43
H20   2    0.243484    0.548476    0.462492    11.00000   -1.20000
AFIX   0
C21   1    0.147661    0.931904    0.279420    11.00000    0.01087    0.01387 =
         0.01124    0.00045    0.00473    0.00175
C22   1    0.093808    0.766223    0.257052    11.00000    0.01249    0.02080 =
         0.01441   -0.00010    0.00437   -0.00277
AFIX  43
H22   2    0.102887    0.634197    0.287467    11.00000   -1.20000
AFIX   0
C23   1    0.027288    0.790926    0.191219    11.00000    0.01172    0.03494 =
         0.01572   -0.00277    0.00383   -0.00297
AFIX  43
H23   2   -0.008416    0.676418    0.177239    11.00000   -1.20000
AFIX   0
C24   1    0.013006    0.983006    0.145867    11.00000    0.01430    0.03895 =
         0.01329    0.00026    0.00296    0.00756
AFIX  43
H24   2   -0.032590    1.001287    0.101362    11.00000   -1.20000
AFIX   0
C25   1    0.066172    1.147573    0.166426    11.00000    0.02242    0.02662 =
         0.01480    0.00506    0.00552    0.01033
AFIX  43
H25   2    0.057003    1.278625    0.135437    11.00000   -1.20000
AFIX   0
C26   1    0.133188    1.122249    0.232408    11.00000    0.01796    0.01616 =
         0.01477    0.00285    0.00552    0.00397
AFIX  43
H26   2    0.169236    1.235767    0.245369    11.00000   -1.20000
AFIX   0
HKLF 4


REM  Breit_YF_8_18_18_a.res in P2(1)/c
REM wR2 = 0.1120, GooF = S = 1.039, Restrained GooF = 1.039 for all data
REM R1 = 0.0402 for 6672 Fo > 4sig(Fo) and 0.0455 for all 7406 data
REM 244 parameters refined using 0 restraints

END

WGHT      0.0545      0.6794

REM Highest difference peak  0.478,  deepest hole -0.217,  1-sigma level  0.048
Q1    1   0.1709  0.9129  0.4356  11.00000  0.05    0.48
Q2    1   0.4032  0.3755  0.2783  11.00000  0.05    0.47
Q3    1   0.3765  0.2655  0.2232  11.00000  0.05    0.46
Q4    1   0.0610  0.7772  0.2229  11.00000  0.05    0.46
Q5    1   0.4995  0.2122  0.3271  11.00000  0.05    0.44
Q6    1   0.2017  0.7435  0.4481  11.00000  0.05    0.44
Q7    1   0.4242  0.5310  0.3295  11.00000  0.05    0.44
Q8    1   0.4875  0.5077  0.3832  11.00000  0.05    0.43
Q9    1   0.1206  0.8503  0.2700  11.00000  0.05    0.42
Q10   1   0.3184  0.3410  0.1872  11.00000  0.05    0.42
Q11   1   0.1420  1.0294  0.2563  11.00000  0.05    0.39
Q12   1   0.3658  1.1006  0.4634  11.00000  0.05    0.39
Q13   1   0.1341  0.9722  0.4753  11.00000  0.05    0.39
Q14   1   0.1940  0.6305  0.4990  11.00000  0.05    0.39
Q15   1   0.4400  0.2265  0.2747  11.00000  0.05    0.39
Q16   1   0.1508  0.6706  0.5319  11.00000  0.05    0.39
Q17   1   0.2050  0.8611  0.3927  11.00000  0.05    0.39
Q18   1   0.1001  1.1322  0.2008  11.00000  0.05    0.38
Q19   1   0.0249  0.8912  0.1712  11.00000  0.05    0.38
Q20   1   0.5197  0.3562  0.3735  11.00000  0.05    0.35
;
_shelx_res_checksum               34651
_shelx_hkl_file
;
   0   0   2 3372.66  121.59
   0   0   2 3382.86  122.79
   0   0  -2 3561.84  121.59
   0   0  -2 3703.53  121.69
   0   0  -2 3226.38  122.79
   0   0   2 3536.15  122.09
   0   0   3    0.20    0.20
   0   0   3    0.50    0.30
   0   0   3    0.00    0.20
   0   0   3    0.30    0.30
   0   0   3    0.10    0.30
   0   0   3   -0.10    0.30
   0   0   3    0.30    0.30
   0   0  -3    0.40    0.40
   0   0  -3    0.20    0.20
   0   0  -3    0.00    0.20
   0   0   3    0.40    0.30
   0   0  -3    0.40    0.30
   0   0  -3    0.20    0.30
   0   0  -3    0.30    0.20
   0   0  -3    0.40    0.50
   0   0  -3    0.60    0.30
   0   0  -3   -0.10    0.20
   0   0   4 1474.95   52.79
   0   0   4 1418.76   52.79
   0   0  -4 1538.85   52.69
   0   0  -4 1574.24   53.29
   0   0  -4 1534.35   53.39
   0   0   4 1506.15   52.99
   0   0  -4 1540.25   52.99
   0   0  -4 1508.45   52.89
   0   0   4 1511.65   53.29
   0   0   4 1491.55   53.29
   0   0  -4 1485.55   52.79
   0   0  -4 1473.35   52.89
   0   0  -5    3.40    0.60
   0   0   5    5.40    0.70
   0   0   5    3.60    0.60
   0   0   5    3.80    0.90
   0   0  -5    3.00    0.60
   0   0  -5    3.70    0.80
   0   0   5    2.40    0.60
   0   0  -5    4.20    0.70
   0   0  -6   21.70    1.60
   0   0  -6   25.60    1.50
   0   0  -6   23.70    1.60
   0   0   6   27.30    1.80
   0   0   6   25.70    1.70
   0   0  -6   23.90    1.90
   0   0  -6   25.90    2.00
   0   0  -6   24.10    1.70
   0   0   6   27.10    2.10
   0   0  -6   25.30    1.60
   0   0   6   27.90    1.70
   0   0   6   27.70    1.70
   0   0  -6   25.70    2.10
   0   0   6   22.20    1.50
   0   0  -7    5.40    1.00
   0   0   7    6.00    0.90
   0   0   7    6.50    1.20
   0   0  -7    6.60    0.90
   0   0  -7    5.90    0.90
   0   0  -7    7.00    1.10
   0   0  -7    6.00    1.10
   0   0  -7    8.60    1.50
   0   0  -7    6.50    1.00
   0   0  -8  167.28    7.10
   0   0   8  142.69    6.70
   0   0   8  156.48    6.70
   0   0   8  153.48    6.60
   0   0   8  167.18    7.10
   0   0  -8  158.68    7.40
   0   0   8  153.58    7.50
   0   0   8  164.18    6.70
   0   0  -8  154.28    6.50
   0   0  -8  157.28    6.90
   0   0  -8  159.38    7.60
   0   0  -8  149.88    6.90
   0   0  -8  159.58    6.50
   0   0   8  156.18    6.90
   0   0  -8  165.68    6.70
   0   0   8  159.58    7.40
   0   0  -8  155.68    6.30
   0   0  -8  158.68    6.90
   0   0   8  160.88    7.00
   0   0   9    0.10    0.50
   0   0  -9    0.30    0.80
   0   0  -9    0.50    0.60
   0   0  -9    0.20    0.60
   0   0   9    0.50    0.50
   0   0  -9    0.90    0.50
   0   0   9    1.30    0.70
   0   0  -9    0.10    0.50
   0   0  -9    1.40    0.80
   0   0   9    0.50    0.60
   0   0  -9    0.30    0.60
   0   0  -9    0.40    0.60
   0   0   9   -0.30    0.70
   0   0   9    0.20    0.60
   0   0   9    0.30    0.60
   0   0  -9    0.70    0.50
   0   0   9    0.50    0.50
   0   0   9    0.00    0.80
   0   0  -9    1.10    0.50
   0   0 -10  909.31   33.40
   0   0 -10  930.21   34.10
   0   0 -10  899.71   33.10
   0   0 -10  926.91   34.70
   0   0  10  927.81   33.60
   0   0 -10  932.61   33.60
   0   0  10  935.11   34.10
   0   0  10  939.81   33.90
   0   0  10  928.51   34.00
   0   0  10  891.21   33.50
   0   0 -10  925.31   34.00
   0   0  10  925.31   34.10
   0   0  10  957.90   35.00
   0   0  10  921.51   33.60
   0   0 -10  891.41   33.90
   0   0 -10  942.51   34.10
   0   0  11    2.50    1.00
   0   0 -11    2.40    0.70
   0   0  11    2.10    0.90
   0   0 -11    2.00    0.70
   0   0  11    2.20    0.80
   0   0 -11    2.40    0.80
   0   0  11    1.90    0.90
   0   0 -11    2.10    1.10
   0   0  11    2.10    0.60
   0   0  11    2.80    1.00
   0   0 -11    2.00    0.90
   0   0 -11    1.70    0.70
   0   0 -11    1.70    1.00
   0   0  11    3.50    1.10
   0   0  11    3.10    0.80
   0   0  11    4.20    1.10
   0   0 -11    1.70    0.90
   0   0 -12  143.29    7.20
   0   0  12  137.69    7.10
   0   0 -12  140.59    6.50
   0   0 -12  146.59    6.70
   0   0 -12  150.68    7.20
   0   0  12  136.59    7.80
   0   0 -12  148.79    8.20
   0   0  12  142.49    7.00
   0   0  12  137.19    6.60
   0   0 -12  142.49    7.10
   0   0  12  150.38    7.30
   0   0  12  153.48    7.10
   0   0  12  143.19    6.60
   0   0  12  134.99    7.60
   0   0 -12  141.39    6.10
   0   0 -12  142.79    7.70
   0   0 -12  142.79    6.30
   0   0 -13    2.60    0.70
   0   0 -13    1.20    0.80
   0   0  13    1.10    0.90
   0   0 -13    1.60    0.80
   0   0 -13    1.80    1.20
   0   0 -13    1.30    0.90
   0   0 -13    2.70    1.40
   0   0 -13    2.60    0.70
   0   0  13    2.30    1.00
   0   0  13    2.20    1.00
   0   0  13    4.40    1.50
   0   0  13    2.50    1.00
   0   0  13    3.00    1.10
   0   0 -13    1.80    1.10
   0   0 -13    2.80    1.20
   0   0  13    2.50    0.80
   0   0 -14   53.49    3.00
   0   0 -14   52.99    3.40
   0   0 -14   54.29    3.20
   0   0  14   53.39    3.50
   0   0 -14   58.89    3.80
   0   0 -14   52.69    4.80
   0   0  14   56.39    4.00
   0   0 -14   55.39    4.50
   0   0  14   55.09    4.80
   0   0 -14   55.79    4.20
   0   0  14   48.10    3.90
   0   0  14   51.59    3.80
   0   0 -14   52.99    4.10
   0   0  14   62.99    4.30
   0   0 -15    1.10    0.90
   0   0 -15    1.50    1.20
   0   0  15    0.40    0.90
   0   0 -15    0.60    1.10
   0   0  15    1.80    1.00
   0   0 -15    1.00    1.50
   0   0 -15    2.30    0.70
   0   0 -15    1.60    1.10
   0   0 -15    1.50    0.80
   0   0  15    2.40    1.20
   0   0  15    0.70    0.90
   0   0 -16    7.00    1.40
   0   0  16   11.40    2.30
   0   0  16   10.50    2.20
   0   0  16    8.50    1.80
   0   0 -16    9.10    1.30
   0   0 -16    9.70    1.80
   0   0 -16    6.70    2.00
   0   0  16    7.70    2.20
   0   0  16    8.30    2.00
   0   0 -16    9.20    2.10
   0   0 -16    5.70    2.80
   0   0 -16    6.80    1.90
   0   0  17    0.30    1.30
   0   0 -17    0.50    1.20
   0   0 -17   -0.60    1.20
   0   0 -17    0.40    0.90
   0   0  17    0.50    1.00
   0   0 -17    1.70    1.70
   0   0 -17    0.50    0.60
   0   0  17   -0.90    1.10
   0   0  17   -1.20    1.10
   0   0 -17    0.10    0.80
   0   0  17    0.90    1.00
   0   0 -18   97.39    5.90
   0   0 -18   98.79    6.50
   0   0 -18   92.59    4.50
   0   0 -18   94.39    4.80
   0   0 -18   92.59    6.30
   0   0 -18   88.89    7.40
   0   0  18   85.29    6.00
   0   0  18   94.49    5.90
   0   0  18  106.09    6.70
   0   0  18   92.49    7.30
   0   0 -19    1.10    1.20
   0   0  19    2.70    1.70
   0   0 -19   -0.30    0.70
   0   0 -19    4.20    2.00
   0   0  19    0.10    1.20
   0   0 -19   -0.10    1.20
   0   0 -19    1.40    2.10
   0   0 -19    1.00    1.90
   0   0  19   -0.50    1.20
   0   0  19   -0.30    1.30
   0   0 -20   75.69    6.00
   0   0 -20   62.19    5.40
   0   0 -20   76.29    5.20
   0   0  20   74.09    5.80
   0   0  20   71.99    5.80
   0   0  20   69.89    5.30
   0   0  20   69.79    5.60
   0   0  20   73.39    6.90
   0   0 -20   55.79    6.50
   0   0 -21   -1.60    1.20
   0   0 -21    0.90    1.60
   0   0 -21    0.50    2.20
   0   0  21    3.20    2.40
   0   0  21    0.30    1.40
   0   0 -21   -0.60    1.60
   0   0  21   -1.10    1.40
   0   0  21    1.00    1.50
   0   0 -21    0.00    0.80
   0   0  21   -1.00    1.40
   0   0 -22   11.50    3.50
   0   0  22   11.30    2.90
   0   0  22   16.50    3.10
   0   0  22   15.90    3.30
   0   0  22   12.90    3.00
   0   0  22    9.70    3.40
   0   0 -22   13.00    3.50
   0   0 -22    6.90    2.80
   0   0 -22   16.30    2.60
   0   0  22   18.70    3.10
   0   0 -23   -0.40    2.50
   0   0  23    0.70    2.40
   0   0  23    2.30    2.00
   0   0  23    1.50    1.80
   0   0  23   -1.30    1.70
   0   0  23    0.20    2.00
   0   0 -23   -0.60    1.50
   0   0 -24   -0.20    1.70
   0   0  24   -4.30    2.00
   0   0 -24    4.10    2.60
   0   0  24    0.80    2.30
   0   0 -24    3.50    3.00
   0   0  24    1.90    3.00
   0   0  24   -0.60    1.80
   0   0  24   -0.60    2.20
   0   0  25    2.00    3.90
   0   0  25    1.30    1.40
   0   0  25    3.00    2.40
   0   0 -25    2.20    2.20
   0   1   0   -0.20    0.20
   0   1   0   -0.10    0.20
   0   1   0   -0.10    0.20
   0   1   0    0.30    0.30
   0   1   0   -0.10    0.20
   0   1   0    0.50    0.30
   0   1   0   -0.10    0.20
   0  -1   0    0.50    0.30
   0  -1   0    0.10    0.20
   0  -1   0    0.00    0.20
   0  -1   0    0.20    0.30
   0  -1   0   -0.10    0.10
   0  -1   0   -0.20    0.20
   0  -1   0   -0.20    0.20
   0  -1   0   -0.10    0.30
   0   1  -1  389.26   14.40
   0   1   1  409.26   14.40
   0   1   1  407.26   14.40
   0   1  -1  396.76   14.60
   0   1  -1  411.46   14.40
   0   1  -1  382.16   14.40
   0   1  -1  391.76   14.20
   0   1   1  406.16   14.30
   0   1  -1  424.66   14.70
   0   1   1  388.46   14.40
   0   1   1  394.56   14.50
   0   1   1  426.76   14.40
   0   1   1  378.26   14.60
   0   1   1  408.36   14.30
   0   1  -1  399.06   14.30
   0   1   1  405.16   14.50
   0   1  -1  400.96   14.20
   0   1  -1  392.36   14.30
   0   1  -1  404.16   14.10
   0  -1  -1  376.26   14.50
   0  -1   1  405.96   14.40
   0  -1   1  397.56   14.30
   0  -1   1  421.06   14.20
   0  -1  -1  406.06   14.40
   0  -1  -1  374.76   14.30
   0  -1  -1  413.46   14.50
   0  -1   1  392.26   14.30
   0  -1   1  411.16   14.60
   0  -1   1  390.76   14.40
   0  -1  -1  390.46   14.60
   0  -1  -1  396.16   14.40
   0  -1   1  371.66   14.60
   0  -1   1  407.76   14.40
   0  -1   1  422.56   14.20
   0  -1   1  399.46   14.20
   0   1   2   40.20    1.90
   0   1  -2   41.00    1.60
   0   1   2   37.30    2.00
   0   1  -2   39.60    1.80
   0   1   2   35.80    1.90
   0   1   2   41.20    2.10
   0   1  -2   40.40    2.10
   0   1  -2   39.70    1.80
   0   1   2   41.20    1.70
   0   1  -2   37.60    1.80
   0   1  -2   40.40    1.60
   0   1   2   39.20    2.10
   0   1   2   38.80    1.90
   0   1  -2   37.60    2.10
   0   1   2   41.50    1.70
   0   1   2   39.70    2.20
   0   1  -2   39.00    1.90
   0   1   2   40.60    1.80
   0   1  -2   39.20    1.90
   0   1   2   40.60    1.80
   0   1  -2   38.20    1.90
   0   1   2   39.80    1.70
   0  -1   2   38.00    2.00
   0  -1  -2   40.20    1.90
   0  -1  -2   37.10    2.00
   0  -1   2   40.40    1.90
   0  -1   2   41.80    2.20
   0  -1   2   40.70    1.70
   0  -1  -2   43.20    1.80
   0  -1   2   39.70    1.90
   0  -1  -2   39.70    1.80
   0  -1   2   38.50    2.10
   0  -1  -2   44.80    2.10
   0  -1  -2   38.80    2.20
   0  -1   2   39.30    2.00
   0  -1   2   41.70    2.00
   0  -1   2   42.30    1.90
   0  -1  -2   38.40    1.80
   0  -1  -2   39.30    1.90
   0  -1   2   38.30    1.60
   0  -1  -2   38.30    1.80
   0   1   3 1091.19   39.10
   0   1   3 1080.79   39.20
   0   1   3 1197.28   39.50
   0   1  -3 1099.09   39.40
   0   1  -3 1063.19   39.60
   0   1   3 1129.19   39.40
   0   1  -3 1101.99   39.00
   0   1   3 1177.78   39.80
   0   1  -3 1120.19   39.70
   0   1  -3 1130.59   39.60
   0   1   3 1137.49   39.60
   0   1   3 1046.30   38.80
   0  -1  -3 1199.38   39.60
   0  -1   3 1106.89   38.80
   0  -1   3 1097.79   39.30
   0  -1  -3 1082.89   39.00
   0  -1  -3 1098.89   39.60
   0  -1  -3 1148.19   39.60
   0  -1  -3 1065.89   39.70
   0  -1   3 1110.39   39.30
   0  -1  -3 1012.40   38.90
   0  -1   3 1139.29   39.40
   0  -1   3 1105.09   39.50
   0  -1   3 1073.69   39.60
   0  -1   3 1126.79   39.20
   0  -1   3 1150.58   39.70
   0  -1  -3 1110.39   39.30
   0  -1  -3 1179.98   39.40
   0   1   4 1346.07   48.60
   0   1  -4 1354.36   48.80
   0   1  -4 1383.26   48.20
   0   1   4 1445.86   48.70
   0   1   4 1352.86   48.60
   0   1   4 1381.56   48.90
   0   1  -4 1403.66   48.80
   0   1   4 1336.17   48.10
   0   1  -4 1346.47   48.90
   0   1   4 1406.66   47.90
   0   1  -4 1383.36   49.00
   0   1  -4 1350.46   48.60
   0   1   4 1403.46   49.60
   0  -1  -4 1446.36   47.90
   0  -1   4 1386.66   48.90
   0  -1  -4 1383.76   48.20
   0  -1  -4 1355.66   49.10
   0  -1   4 1404.96   48.60
   0  -1  -4 1325.67   48.50
   0  -1   4 1397.86   49.00
   0  -1   4 1366.56   48.90
   0  -1  -4 1295.77   48.70
   0  -1  -4 1408.46   48.80
   0  -1   4 1377.26   48.70
   0  -1   4 1371.96   48.90
   0   1   5  164.98    7.20
   0   1   5  170.18    7.10
   0   1   5  170.08    6.70
   0   1  -5  177.58    6.80
   0   1   5  175.58    6.60
   0   1   5  179.38    7.10
   0   1   5  184.98    7.40
   0   1  -5  174.98    7.20
   0   1   5  175.38    7.00
   0   1  -5  175.78    7.50
   0   1  -5  176.48    7.10
   0   1  -5  176.58    6.90
   0   1  -5  178.98    6.50
   0   1   5  174.28    7.10
   0   1  -5  173.68    6.70
   0   1  -5  181.48    7.30
   0   1   5  172.68    6.20
   0   1   5  169.98    7.30
   0  -1  -5  172.58    7.30
   0  -1   5  168.78    7.20
   0  -1  -5  170.48    6.80
   0  -1   5  171.28    7.00
   0  -1   5  168.58    6.60
   0  -1  -5  177.28    6.20
   0  -1  -5  177.68    6.60
   0  -1  -5  169.18    7.00
   0  -1   5  176.18    7.00
   0  -1   5  171.68    7.10
   0  -1   5  172.48    6.40
   0  -1  -5  170.58    7.30
   0  -1   5  183.18    6.80
   0  -1   5  167.28    7.30
   0  -1   5  166.38    7.40
   0  -1  -5  183.28    7.60
   0  -1   5  164.98    7.30
   0  -1  -5  170.38    7.20
   0   1   6   -0.50    0.30
   0   1  -6    0.20    0.40
   0   1  -6    0.20    0.40
   0   1  -6    0.00    0.50
   0   1  -6   -0.20    0.50
   0   1  -6    0.10    0.30
   0   1   6   -0.30    0.40
   0   1  -6    0.40    0.40
   0   1   6    0.70    0.50
   0   1  -6    0.60    0.40
   0   1  -6    0.10    0.50
   0   1   6    0.60    0.40
   0   1   6    0.00    0.40
   0   1  -6    1.40    0.60
   0   1   6    0.20    0.40
   0   1   6    0.20    0.20
   0   1  -6   -0.10    0.40
   0   1   6   -0.30    0.40
   0   1   6    0.40    0.40
   0  -1   6    0.10    0.40
   0  -1  -6   -0.20    0.40
   0  -1  -6    0.70    0.60
   0  -1   6    0.40    0.50
   0  -1  -6    0.30    0.50
   0  -1   6    0.90    0.40
   0  -1   6    0.50    0.40
   0  -1   6   -0.10    0.40
   0  -1  -6    0.80    0.60
   0  -1   6    0.30    0.30
   0  -1  -6    1.00    0.50
   0  -1  -6    0.30    0.30
   0  -1   6    0.10    0.50
   0  -1   6   -0.10    0.40
   0  -1   6    0.40    0.20
   0  -1  -6    0.00    0.10
   0  -1  -6   -0.10    0.30
   0  -1  -6    0.10    0.30
   0   1   7  101.79    4.50
   0   1   7  101.69    4.90
   0   1   7   97.69    5.10
   0   1  -7  102.79    5.20
   0   1   7  116.99    5.30
   0   1  -7  109.79    4.60
   0   1  -7  102.19    4.90
   0   1  -7  108.09    4.80
   0   1  -7  102.89    5.00
   0   1  -7  104.69    4.80
   0   1   7  104.99    5.30
   0   1   7  110.49    5.10
   0   1  -7  101.09    5.50
   0   1  -7  100.19    4.90
   0   1  -7  106.09    5.00
   0   1   7  105.89    4.50
   0   1   7  100.09    4.90
   0   1  -7  114.99    5.10
   0  -1  -7  104.99    4.70
   0  -1  -7  106.89    4.90
   0  -1   7  109.19    5.50
   0  -1  -7  112.69    5.40
   0  -1   7  105.99    4.80
   0  -1  -7  105.09    3.90
   0  -1   7  101.39    5.00
   0  -1  -7  102.69    4.30
   0  -1  -7   97.39    5.00
   0  -1   7  104.29    5.20
   0  -1   7  107.89    4.30
   0  -1  -7  111.79    5.50
   0  -1   7  101.89    4.90
   0  -1  -7  108.69    4.00
   0  -1   7  109.59    4.70
   0  -1  -7   97.59    5.10
   0  -1  -7  107.09    5.40
   0  -1   7  108.39    4.60
   0   1  -8    8.60    1.30
   0   1  -8    9.90    1.50
   0   1   8    8.50    1.40
   0   1   8    9.30    1.00
   0   1   8    8.50    1.30
   0   1  -8   11.10    1.80
   0   1  -8    8.30    1.50
   0   1   8    8.30    1.40
   0   1   8    9.00    1.20
   0   1  -8   10.10    1.40
   0   1  -8   10.50    1.30
   0   1   8    8.00    1.30
   0   1   8    9.00    1.40
   0   1  -8    8.80    1.30
   0   1   8   11.30    1.60
   0   1  -8    9.30    1.40
   0   1  -8   10.40    1.40
   0   1  -8    9.10    1.20
   0  -1  -8    9.50    1.30
   0  -1  -8   12.30    1.90
   0  -1   8   10.10    1.80
   0  -1  -8    9.40    1.50
   0  -1  -8    8.90    1.50
   0  -1   8    9.40    1.20
   0  -1   8   11.60    1.60
   0  -1  -8    9.20    1.50
   0  -1   8    8.50    1.50
   0  -1   8   10.50    1.60
   0  -1   8    8.00    0.80
   0  -1  -8    8.70    0.60
   0  -1  -8    9.40    1.80
   0  -1  -8   11.00    1.40
   0  -1   8    9.10    1.30
   0  -1  -8    8.60    0.60
   0  -1   8   10.20    1.30
   0  -1   8   11.10    1.60
   0   1   9   10.90    1.70
   0   1   9    8.00    1.10
   0   1  -9    8.80    1.20
   0   1   9    6.60    1.20
   0   1   9    6.50    1.40
   0   1  -9    8.80    1.30
   0   1  -9    7.10    1.20
   0   1  -9    9.70    1.40
   0   1  -9    7.70    1.70
   0   1   9    8.00    1.40
   0   1  -9    8.60    1.40
   0   1  -9    9.10    1.40
   0   1  -9    8.60    1.80
   0   1   9    7.90    1.10
   0   1  -9    8.50    1.40
   0   1   9    8.60    1.50
   0   1   9   10.70    1.50
   0   1   9   11.10    1.90
   0   1  -9    7.20    1.20
   0  -1  -9   10.50    2.00
   0  -1   9    8.20    1.40
   0  -1  -9    8.10    0.60
   0  -1  -9    7.90    1.60
   0  -1  -9    8.20    1.50
   0  -1   9    6.30    1.30
   0  -1  -9   10.20    1.80
   0  -1   9    8.50    1.40
   0  -1   9    8.60    1.50
   0  -1  -9    8.40    0.90
   0  -1   9    8.50    1.30
   0  -1   9    5.40    1.20
   0  -1  -9    7.90    1.40
   0  -1  -9    9.70    1.30
   0  -1  -9    8.20    1.50
   0  -1  -9    7.80    0.60
   0  -1   9   11.20    1.50
   0   1  10  112.59    6.50
   0   1 -10  115.59    6.60
   0   1 -10  127.99    5.90
   0   1  10  125.59    6.00
   0   1  10  115.19    5.60
   0   1 -10  112.89    5.60
   0   1 -10  118.29    5.60
   0   1 -10  120.99    5.50
   0   1  10  122.59    6.40
   0   1  10  117.59    5.40
   0   1  10  125.59    6.20
   0   1 -10  118.39    5.80
   0   1 -10  119.19    6.30
   0   1 -10  120.09    5.60
   0   1  10  110.49    5.30
   0   1 -10  117.09    5.80
   0   1  10  120.59    5.90
   0   1  10  111.29    6.10
   0   1 -10  117.59    5.70
   0  -1  10  116.09    6.10
   0  -1 -10  119.99    5.50
   0  -1  10  116.69    6.00
   0  -1  10  120.79    5.90
   0  -1 -10  112.89    6.20
   0  -1  10  118.29    5.60
   0  -1 -10  114.89    6.50
   0  -1 -10  113.49    5.70
   0  -1  10  108.19    5.40
   0  -1 -10  118.99    4.40
   0  -1 -10  116.89    4.60
   0  -1 -10  123.19    6.10
   0  -1 -10  109.69    6.20
   0  -1  10  115.59    5.50
   0  -1  10  122.49    6.70
   0  -1 -10  118.89    5.10
   0  -1  10  119.99    6.50
   0  -1 -10  103.69    5.90
   0  -1  10  121.39    5.00
   0   1  11    0.20    0.50
   0   1 -11    1.00    0.80
   0   1 -11    0.20    0.70
   0   1 -11    0.70    0.50
   0   1  11   -0.30    0.50
   0   1 -11   -0.50    0.60
   0   1 -11    1.30    0.70
   0   1 -11   -0.30    0.60
   0   1  11    0.20    0.60
   0   1  11    0.70    0.80
   0   1 -11    0.50    0.70
   0   1  11    0.60    0.90
   0   1  11    0.50    0.70
   0   1 -11    0.40    0.70
   0   1  11    1.20    0.60
   0   1  11    0.40    0.80
   0   1 -11    0.20    0.80
   0  -1  11    1.50    1.00
   0  -1  11    0.80    0.50
   0  -1  11    0.40    0.90
   0  -1 -11    1.00    0.30
   0  -1 -11    0.00    0.80
   0  -1 -11    0.60    0.70
   0  -1 -11    0.30    0.80
   0  -1  11    0.90    0.70
   0  -1  11    0.50    0.90
   0  -1  11    0.40    0.60
   0  -1 -11    0.30    0.60
   0  -1  11    2.30    0.80
   0  -1 -11    0.10    0.70
   0  -1  11   -0.10    0.60
   0  -1 -11    0.00    0.40
   0  -1 -11    0.80    0.30
   0  -1  11    1.00    0.60
   0   1 -12  126.79    7.40
   0   1  12  114.59    6.40
   0   1 -12  126.49    6.10
   0   1 -12  124.49    6.00
   0   1 -12  114.69    6.10
   0   1  12  126.89    6.40
   0   1  12  125.99    5.80
   0   1 -12  116.29    6.10
   0   1 -12  117.39    6.70
   0   1 -12  114.59    5.90
   0   1  12  110.29    6.20
   0   1  12  126.99    5.90
   0   1 -12  124.99    6.10
   0   1 -12  115.79    5.90
   0   1  12  120.29    6.90
   0  -1 -12  129.09    5.50
   0  -1 -12  117.99    5.90
   0  -1  12  119.29    5.90
   0  -1  12  122.89    7.30
   0  -1  12  119.29    7.00
   0  -1 -12  127.99    4.80
   0  -1 -12  121.69    4.70
   0  -1 -12  124.89    6.60
   0  -1  12  121.29    6.60
   0  -1 -12  124.39    7.30
   0  -1  12  125.89    5.40
   0  -1 -12  116.59    6.70
   0  -1  12  118.99    6.30
   0  -1  12  122.89    6.50
   0   1 -13    0.20    1.10
   0   1  13    0.50    1.00
   0   1 -13    0.30    0.70
   0   1  13   -0.60    0.90
   0   1  13   -0.50    0.80
   0   1 -13   -0.20    0.60
   0   1 -13    0.10    0.60
   0   1 -13   -0.80    0.90
   0   1 -13    0.40    0.80
   0   1 -13   -0.70    0.80
   0   1  13    0.10    0.70
   0   1  13    0.70    0.90
   0   1 -13   -0.20    0.80
   0  -1 -13    0.40    0.60
   0  -1 -13   -0.30    0.30
   0  -1  13    0.00    0.60
   0  -1 -13   -0.60    1.10
   0  -1  13   -0.20    0.80
   0  -1 -13   -0.20    1.00
   0  -1  13    0.20    0.90
   0  -1 -13    0.50    0.90
   0  -1  13    0.00    1.00
   0  -1 -13    0.70    0.90
   0  -1 -13    0.60    0.30
   0  -1  13   -0.50    0.60
   0  -1  13    1.00    1.10
   0  -1  13    0.80    0.60
   0   1 -14  408.96   17.20
   0   1 -14  427.16   17.50
   0   1 -14  434.86   17.20
   0   1 -14  425.36   19.10
   0   1  14  432.46   17.10
   0   1  14  435.86   17.80
   0   1 -14  429.76   17.20
   0   1  14  431.16   17.90
   0   1 -14  436.66   17.00
   0   1  14  414.86   17.80
   0   1  14  414.96   18.50
   0   1 -14  446.76   17.40
   0  -1 -14  425.56   17.00
   0  -1 -14  388.46   17.80
   0  -1  14  424.96   18.60
   0  -1 -14  427.76   18.40
   0  -1 -14  414.06   18.90
   0  -1 -14  425.66   18.30
   0  -1 -14  431.46   15.30
   0  -1  14  462.15   18.20
   0  -1  14  427.96   16.30
   0  -1 -14  429.76   15.40
   0  -1  14  436.46   17.80
   0  -1  14  423.86   18.90
   0  -1  14  438.06   17.10
   0  -1  14  438.36   18.10
   0   1 -15  114.59    6.20
   0   1 -15  109.29    6.00
   0   1 -15  115.59    6.50
   0   1  15  112.99    6.70
   0   1  15  105.49    5.90
   0   1  15  118.39    6.80
   0   1 -15  109.79    5.90
   0   1  15  107.49    6.50
   0   1 -15  103.99    5.70
   0   1 -15  108.39    7.60
   0   1  15  126.99    9.40
   0  -1 -15  107.79    5.40
   0  -1 -15  108.99    6.90
   0  -1 -15  116.39    6.90
   0  -1  15  110.59    6.70
   0  -1  15  117.89    6.80
   0  -1  15  117.39    6.80
   0  -1 -15  100.89    6.90
   0  -1 -15  116.79    6.00
   0  -1 -15  116.29    7.70
   0  -1  15  110.89    6.50
   0  -1  15  109.79    7.50
   0  -1 -15  114.29    4.40
   0  -1 -15  112.89    4.30
   0   1 -16    3.40    1.20
   0   1  16    1.30    1.10
   0   1 -16    1.50    1.30
   0   1 -16    2.30    1.80
   0   1  16    0.90    1.00
   0   1  16    0.50    1.40
   0   1  16    1.60    1.20
   0   1 -16    4.30    1.20
   0   1 -16   -0.50    1.10
   0   1  16    3.40    1.40
   0   1 -16    2.20    1.20
   0  -1 -16    0.40    1.30
   0  -1  16    0.70    1.30
   0  -1  16    1.20    0.90
   0  -1  16    1.40    1.00
   0  -1  16    0.90    1.00
   0  -1 -16    1.00    1.10
   0  -1  16    0.80    1.10
   0  -1 -16    3.80    1.30
   0  -1 -16    2.50    1.30
   0  -1 -16   -0.40    0.80
   0  -1 -16    1.80    1.50
   0  -1  16    0.00    1.20
   0   1  17   92.19    6.10
   0   1 -17   85.69    4.80
   0   1 -17   82.99    5.10
   0   1 -17   88.99    5.40
   0   1  17   84.59    5.40
   0   1  17   83.19    5.80
   0   1  17   88.69    5.90
   0   1 -17   85.59    5.70
   0   1 -17   91.99    7.20
   0   1 -17   83.79    5.40
   0   1  17   83.99    6.40
   0  -1  17   88.79    6.00
   0  -1 -17   80.79    5.20
   0  -1  17   85.89    5.20
   0  -1  17   93.19    6.20
   0  -1  17   78.29    5.80
   0  -1 -17   90.59    7.10
   0  -1  17   87.89    7.00
   0  -1 -17   91.09    6.30
   0  -1 -17   73.29    5.70
   0  -1  17   79.69    4.50
   0   1 -18  142.69    7.80
   0   1  18  156.78    9.90
   0   1  18  149.19    9.30
   0   1 -18  147.39    7.90
   0   1  18  154.78    7.90
   0   1 -18  145.89    9.90
   0   1  18  138.19    8.20
   0   1 -18  140.69    8.30
   0  -1  18  141.59    8.50
   0  -1 -18  138.99    8.70
   0  -1  18  160.98    9.20
   0  -1  18  148.29    7.70
   0  -1  18  146.29    8.50
   0  -1 -18  156.38   10.20
   0  -1 -18  156.58    7.90
   0  -1 -18  136.79    9.10
   0  -1 -18  137.59    9.50
   0   1  19   17.10    3.00
   0   1 -19   19.50    2.90
   0   1  19   20.00    3.00
   0   1  19   22.10    3.40
   0   1 -19   24.00    3.50
   0   1  19   22.00    3.80
   0   1 -19   21.00    2.60
   0   1  19   18.80    3.40
   0  -1 -19   20.40    3.00
   0  -1  19   16.80    3.40
   0  -1  19   23.20    3.60
   0  -1  19   20.40    3.30
   0  -1  19   24.30    3.10
   0  -1 -19   15.80    3.30
   0  -1  19   16.60    3.00
   0  -1 -19   12.40    2.70
   0   1 -20    4.40    1.70
   0   1 -20    3.20    1.50
   0   1  20    2.80    1.70
   0   1 -20    2.70    2.30
   0   1  20    4.30    1.90
   0   1 -20    6.90    2.00
   0   1 -20    3.50    1.60
   0   1  20    2.00    1.60
   0   1  20    4.00    2.20
   0  -1 -20    2.10    1.90
   0  -1  20    4.10    2.40
   0  -1  20    2.50    2.10
   0  -1  20    4.00    1.60
   0  -1  20    3.90    1.90
   0  -1 -20    1.50    1.90
   0  -1 -20    2.30    2.80
   0  -1  20    3.60    1.80
   0   1 -21   -1.40    1.60
   0   1  21   -0.10    1.50
   0   1 -21    0.10    1.20
   0   1 -21   -1.40    1.20
   0   1 -21   -0.10    2.20
   0   1  21   -0.90    1.70
   0   1  21   -0.30    1.70
   0   1 -21    1.20    1.70
   0   1  21    0.90    1.90
   0  -1 -21    3.70    2.30
   0  -1  21   -2.80    1.90
   0  -1  21    1.80    1.70
   0  -1  21   -0.40    1.60
   0  -1  21   -2.00    1.10
   0  -1  21    5.90    2.10
   0  -1 -21   -2.60    1.30
   0  -1 -21   -2.80    1.50
   0  -1 -21   -0.20    2.00
   0   1  22    1.50    1.60
   0   1  22    0.40    1.80
   0   1 -22    1.10    1.40
   0   1 -22    2.50    2.90
   0   1  22    2.20    1.90
   0   1  22   -0.60    1.80
   0   1  22    4.90    2.10
   0   1 -22    2.70    1.50
   0   1 -22    3.20    1.90
   0  -1 -22    3.40    2.00
   0  -1  22    5.30    2.60
   0  -1 -22    1.00    2.50
   0  -1 -22    2.50    2.50
   0  -1  22    1.40    1.70
   0  -1 -22    4.90    2.00
   0  -1  22    0.80    1.80
   0  -1  22    2.20    2.30
   0  -1  22    0.30    2.50
   0   1  23   52.29    5.90
   0   1  23   48.80    5.20
   0   1 -23   65.59    5.40
   0   1 -23   62.79    7.50
   0   1  23   60.09    5.90
   0   1  23   69.19    6.10
   0   1  23   55.39    5.00
   0  -1  23   59.59    5.70
   0  -1  23   64.09    6.10
   0  -1 -23   63.79    5.20
   0  -1  23   57.69    4.90
   0  -1 -23   41.10    6.20
   0  -1 -23   54.09    5.80
   0  -1  23   57.59    6.10
   0  -1  23   61.19    7.80
   0   1 -24   11.70    3.10
   0   1  24    8.20    2.30
   0   1  24   13.00    3.30
   0   1  24   10.80    3.40
   0   1  24    8.70    2.90
   0   1 -24    9.10    3.00
   0  -1  24    9.00    2.60
   0  -1  24    7.70    3.20
   0  -1  24   18.50    3.90
   0  -1 -24    6.60    4.30
   0  -1 -24    8.60    3.20
   0  -1 -24    8.20    2.40
   0  -1  24    7.50    3.20
   0   1  25   -2.30    3.50
   0   1  25    2.40    2.60
   0   1 -25    1.30    2.40
   0   1  25    1.30    2.10
   0  -1 -25   -2.70    2.90
   0  -1 -25    2.40    2.50
   0  -1  25   -5.40    2.60
   0  -1  25    1.80    2.10
   0  -1  25    6.00    2.70
   0   2   0    9.20    1.00
   0   2   0   10.20    1.10
   0   2   0   12.60    1.10
   0   2   0    9.80    1.00
   0   2   0   10.20    0.90
   0   2   0    8.90    1.20
   0   2   0   10.10    1.10
   0  -2   0   12.40    1.00
   0  -2   0    9.60    1.10
   0  -2   0    9.00    1.00
   0  -2   0    8.90    1.00
   0  -2   0   11.30    1.00
   0  -2   0    9.70    1.00
   0  -2   0    9.00    1.20
   0   2   1  262.17    9.70
   0   2  -1  233.58    9.50
   0   2   1  260.37    9.70
   0   2   1  232.18    9.50
   0   2  -1  251.07    9.90
   0   2  -1  262.07    9.90
   0   2   1  244.38    9.50
   0   2   1  251.77    9.60
   0   2  -1  243.58    9.60
   0   2  -1  246.38    9.60
   0   2  -1  246.58    9.60
   0   2  -1  257.57    9.30
   0   2  -1  243.78    9.60
   0  -2   1  249.38    9.10
   0  -2  -1  238.88    9.70
   0  -2  -1  257.47    9.60
   0  -2   1  247.78    9.50
   0  -2   1  240.68    9.50
   0  -2   1  248.78    9.90
   0  -2   1  253.67    9.00
   0  -2  -1  255.47    9.80
   0  -2   1  230.78    9.30
   0  -2  -1  241.18    9.90
   0  -2  -1  244.18    9.50
   0  -2  -1  246.88    9.60
   0  -2  -1  250.67    9.50
   0  -2  -1  248.88    9.70
   0  -2   1  253.97   10.00
   0   2  -2 1516.75   56.59
   0   2   2 1565.34   56.19
   0   2   2 1449.06   56.09
   0   2   2 1538.15   56.19
   0   2   2 1508.25   56.39
   0   2  -2 1660.43   56.29
   0   2   2 1583.04   56.19
   0   2   2 1547.15   56.49
   0   2  -2 1596.84   55.99
   0   2  -2 1573.74   56.09
   0   2   2 1553.44   56.69
   0   2  -2 1488.75   56.29
   0   2  -2 1567.84   55.79
   0   2   2 1601.04   56.49
   0   2   2 1567.64   56.19
   0   2  -2 1563.84   56.19
   0   2  -2 1633.74   55.59
   0   2  -2 1715.83   56.79
   0   2   2 1713.43   56.59
   0   2  -2 1570.54   56.29
   0  -2  -2 1672.83   55.49
   0  -2   2 1548.05   55.79
   0  -2  -2 1656.53   56.19
   0  -2   2 1527.85   56.69
   0  -2   2 1618.54   56.69
   0  -2   2 1610.94   56.19
   0  -2   2 1636.44   55.99
   0  -2  -2 1598.94   56.79
   0  -2   2 1779.32   56.99
   0  -2  -2 1611.44   56.29
   0  -2  -2 1499.25   56.39
   0  -2   2 1547.75   56.29
   0  -2   2 1645.94   55.89
   0  -2  -2 1687.13   56.29
   0   2   3   18.00    1.30
   0   2   3   20.30    1.40
   0   2  -3   19.70    1.20
   0   2   3   20.40    1.60
   0   2   3   19.80    1.60
   0   2  -3   19.00    1.30
   0   2   3   19.60    1.70
   0   2  -3   18.90    1.70
   0   2  -3   19.90    1.70
   0   2  -3   19.20    1.10
   0   2  -3   19.80    1.20
   0   2  -3   18.10    1.40
   0   2  -3   17.00    1.40
   0   2   3   18.20    1.60
   0   2   3   19.00    1.50
   0   2  -3   20.00    1.30
   0  -2   3   21.40    1.80
   0  -2  -3   19.80    1.40
   0  -2   3   19.60    1.50
   0  -2  -3   17.90    2.00
   0  -2  -3   19.00    1.40
   0  -2   3   20.20    1.40
   0  -2  -3   18.20    1.20
   0  -2   3   19.10    1.50
   0  -2  -3   18.80    1.40
   0  -2   3   18.60    1.10
   0  -2   3   19.20    1.40
   0  -2  -3   17.50    1.70
   0  -2   3   20.40    1.80
   0  -2   3   20.40    1.40
   0  -2  -3   18.80    1.20
   0  -2   3   16.30    1.20
   0  -2  -3   17.30    1.50
   0   2   4   25.30    1.30
   0   2   4   22.90    1.90
   0   2  -4   23.30    1.60
   0   2  -4   23.90    1.60
   0   2   4   28.70    2.10
   0   2   4   22.40    1.80
   0   2   4   24.70    1.70
   0   2   4   25.10    1.30
   0   2   4   21.50    1.70
   0   2  -4   28.40    2.20
   0   2  -4   24.30    1.80
   0   2   4   23.80    2.10
   0   2   4   25.80    1.80
   0   2  -4   25.00    2.00
   0   2  -4   22.70    1.80
   0   2  -4   26.60    1.30
   0   2  -4   26.80    1.80
   0   2  -4   25.20    1.30
   0   2   4   22.60    1.40
   0   2   4   22.50    1.60
   0  -2   4   28.30    2.20
   0  -2  -4   24.50    1.70
   0  -2   4   22.80    1.80
   0  -2  -4   24.20    1.60
   0  -2   4   24.90    1.80
   0  -2   4   26.60    1.40
   0  -2  -4   24.40    1.60
   0  -2   4   24.40    1.40
   0  -2   4   26.70    1.80
   0  -2   4   26.00    1.70
   0  -2  -4   23.00    2.00
   0  -2  -4   20.90    2.00
   0  -2   4   24.40    1.80
   0  -2  -4   26.40    1.70
   0  -2   4   26.10    1.70
   0  -2  -4   25.60    1.50
   0  -2   4   24.10    2.10
   0   2   5   23.80    1.70
   0   2   5   24.70    2.10
   0   2   5   24.70    1.50
   0   2   5   23.40    1.90
   0   2   5   26.20    2.20
   0   2  -5   21.10    2.00
   0   2   5   22.70    1.80
   0   2   5   26.50    1.70
   0   2  -5   22.80    1.70
   0   2  -5   25.60    2.00
   0   2  -5   24.70    1.60
   0   2  -5   22.70    1.70
   0   2  -5   21.70    1.70
   0   2   5   22.70    1.60
   0   2  -5   24.10    1.20
   0   2   5   22.00    1.30
   0   2   5   23.20    2.00
   0   2  -5   24.60    2.10
   0   2  -5   22.60    1.30
   0   2   5   23.50    1.60
   0  -2  -5   20.60    1.70
   0  -2   5   22.90    1.30
   0  -2   5   24.40    1.80
   0  -2   5   22.80    1.90
   0  -2   5   23.80    1.80
   0  -2   5   25.60    1.40
   0  -2   5   23.10    1.70
   0  -2   5   24.50    2.20
   0  -2  -5   25.40    2.30
   0  -2  -5   24.50    2.10
   0  -2  -5   23.50    1.70
   0  -2  -5   25.60    1.80
   0  -2  -5   23.80    1.70
   0  -2  -5   23.10    1.40
   0  -2   5   25.10    2.00
   0  -2   5   25.80    2.20
   0   2   6   38.00    2.90
   0   2   6   39.60    2.40
   0   2   6   40.20    2.60
   0   2  -6   36.70    2.10
   0   2   6   39.10    1.90
   0   2   6   40.00    2.20
   0   2  -6   37.10    2.70
   0   2  -6   38.90    1.70
   0   2   6   39.50    2.30
   0   2   6   35.60    2.40
   0   2  -6   38.00    2.70
   0   2   6   39.50    2.60
   0   2  -6   38.00    2.40
   0   2   6   42.70    2.90
   0   2  -6   38.00    2.50
   0   2   6   34.70    2.70
   0   2  -6   35.60    2.40
   0   2  -6   36.80    2.70
   0   2  -6   37.20    2.30
   0   2   6   37.90    1.70
   0  -2   6   38.50    2.80
   0  -2   6   35.50    2.80
   0  -2  -6   31.60    2.90
   0  -2   6   38.30    1.80
   0  -2   6   42.60    2.70
   0  -2  -6   38.90    2.50
   0  -2   6   38.10    2.70
   0  -2  -6   41.90    2.80
   0  -2  -6   39.00    2.40
   0  -2   6   43.30    2.60
   0  -2  -6   37.50    2.30
   0  -2  -6   41.80    2.70
   0  -2   6   39.30    2.30
   0  -2  -6   35.70    1.80
   0  -2   6   35.40    2.40
   0  -2  -6   38.30    2.10
   0  -2   6   37.40    2.80
   0   2   7    8.00    1.60
   0   2   7    6.10    0.90
   0   2   7    4.80    1.30
   0   2  -7    5.10    1.00
   0   2  -7    4.60    0.70
   0   2  -7    5.60    0.60
   0   2   7    5.00    0.40
   0   2   7    7.50    1.20
   0   2  -7    5.50    1.30
   0   2  -7    5.30    1.30
   0   2  -7    4.60    1.00
   0   2   7    3.80    1.10
   0   2  -7    5.80    1.30
   0   2   7    7.30    1.20
   0   2  -7    7.20    1.30
   0   2   7    6.60    1.10
   0   2  -7    6.30    1.30
   0   2  -7    6.20    1.10
   0   2   7    5.60    1.10
   0   2   7    7.10    1.20
   0   2   7    4.30    0.70
   0  -2   7    6.30    1.10
   0  -2   7    6.10    1.40
   0  -2   7    7.60    1.30
   0  -2   7    6.10    0.80
   0  -2  -7    5.50    1.20
   0  -2   7    6.00    1.20
   0  -2  -7    5.90    0.90
   0  -2  -7    6.20    1.20
   0  -2   7    5.50    1.30
   0  -2  -7    4.20    1.00
   0  -2  -7    5.60    0.50
   0  -2   7    5.00    0.50
   0  -2  -7    6.20    1.10
   0  -2   7    4.20    1.20
   0  -2   7    6.20    1.10
   0  -2  -7    7.90    1.40
   0  -2   7    7.00    1.50
   0  -2  -7    5.20    1.20
   0  -2  -7    5.20    1.40
   0   2  -8   45.60    2.20
   0   2   8   37.10    3.10
   0   2   8   47.50    3.40
   0   2   8   45.10    2.90
   0   2  -8   49.40    2.80
   0   2   8   45.60    3.00
   0   2   8   42.70    3.00
   0   2  -8   52.29    3.40
   0   2   8   46.90    3.10
   0   2   8   49.50    3.00
   0   2   8   46.80    2.40
   0   2   8   45.70    2.60
   0   2   8   44.00    3.30
   0   2  -8   49.00    3.40
   0   2  -8   46.20    3.40
   0   2  -8   39.40    3.00
   0   2  -8   51.19    3.00
   0  -2  -8   42.00    3.20
   0  -2  -8   47.70    2.50
   0  -2  -8   43.10    3.50
   0  -2   8   46.70    2.10
   0  -2  -8   51.39    3.50
   0  -2   8   49.90    3.20
   0  -2   8   45.60    3.00
   0  -2  -8   43.90    2.90
   0  -2  -8   48.80    3.40
   0  -2   8   49.00    3.50
   0  -2  -8   49.50    2.90
   0  -2   8   49.20    2.90
   0  -2   8   46.40    3.00
   0  -2   8   49.40    2.40
   0  -2   8   50.49    3.50
   0  -2   8   47.40    3.40
   0   2   9  596.24   22.00
   0   2  -9  564.84   21.10
   0   2  -9  561.74   21.70
   0   2  -9  564.04   20.20
   0   2  -9  562.74   20.90
   0   2   9  582.74   22.00
   0   2  -9  541.95   21.50
   0   2  -9  531.55   21.20
   0   2   9  555.94   20.30
   0   2   9  560.34   21.30
   0   2   9  543.15   21.30
   0   2   9  545.05   21.40
   0   2   9  570.14   21.30
   0   2   9  552.14   20.70
   0   2   9  543.85   21.80
   0   2  -9  542.55   21.50
   0   2  -9  554.84   20.50
   0   2   9  570.54   21.50
   0   2  -9  564.94   22.10
   0  -2  -9  540.45   22.30
   0  -2   9  567.84   20.40
   0  -2   9  560.34   21.60
   0  -2  -9  555.74   20.90
   0  -2   9  553.94   20.90
   0  -2   9  535.15   21.90
   0  -2  -9  547.55   20.40
   0  -2  -9  571.14   22.00
   0  -2   9  574.84   21.30
   0  -2  -9  590.04   22.00
   0  -2   9  548.05   19.90
   0  -2   9  540.25   22.00
   0  -2   9  532.65   21.90
   0  -2  -9  545.15   21.20
   0  -2  -9  598.44   22.00
   0  -2   9  552.04   21.30
   0   2  10   51.89    3.40
   0   2 -10   45.10    3.70
   0   2 -10   49.10    2.80
   0   2 -10   52.09    3.30
   0   2  10   38.60    3.40
   0   2 -10   49.10    2.50
   0   2 -10   46.90    3.50
   0   2  10   52.29    3.50
   0   2  10   41.00    3.90
   0   2  10   49.30    3.20
   0   2 -10   45.00    3.30
   0   2  10   46.10    3.30
   0   2  10   47.50    2.60
   0   2 -10   44.80    3.40
   0   2 -10   46.50    3.00
   0   2 -10   52.99    3.60
   0  -2  10   46.50    3.30
   0  -2  10   51.69    3.50
   0  -2  10   47.20    3.70
   0  -2  10   52.79    3.90
   0  -2 -10   48.40    3.20
   0  -2 -10   45.50    2.60
   0  -2 -10   48.60    3.60
   0  -2 -10   46.90    3.00
   0  -2  10   44.80    3.70
   0  -2 -10   51.79    3.90
   0  -2 -10   47.90    3.90
   0  -2  10   50.89    2.50
   0  -2  10   48.60    2.70
   0  -2  10   45.40    3.00
   0   2 -11   13.20    1.80
   0   2  11    9.30    1.50
   0   2 -11   10.40    1.50
   0   2  11    9.80    1.90
   0   2 -11   11.20    2.10
   0   2 -11   14.10    2.20
   0   2 -11    9.80    1.80
   0   2 -11   11.60    1.80
   0   2  11    9.50    1.90
   0   2  11   12.10    1.90
   0   2  11   10.90    1.80
   0   2  11   10.40    1.30
   0   2 -11    8.20    1.10
   0  -2  11   10.50    0.90
   0  -2  11   12.70    1.30
   0  -2  11    9.20    2.00
   0  -2  11    8.00    1.60
   0  -2  11    9.60    2.00
   0  -2 -11   10.00    1.70
   0  -2 -11    8.80    1.50
   0  -2 -11   11.20    2.40
   0  -2 -11   12.80    2.20
   0  -2  11   13.70    2.20
   0  -2 -11   11.00    1.20
   0  -2  11    8.50    2.00
   0  -2 -11   10.10    2.20
   0   2 -12   88.49    4.90
   0   2 -12   88.19    6.20
   0   2  12   84.29    4.30
   0   2  12   89.29    4.60
   0   2  12   88.99    5.50
   0   2  12   76.69    5.10
   0   2 -12   85.69    4.20
   0   2 -12   85.09    5.20
   0   2  12   94.69    5.60
   0   2 -12   78.79    4.40
   0   2  12   87.29    5.10
   0   2 -12   90.49    4.90
   0   2 -12   82.39    5.10
   0  -2  12   88.39    5.80
   0  -2  12   89.89    4.80
   0  -2 -12   91.19    5.90
   0  -2 -12   92.79    6.10
   0  -2 -12   87.09    4.20
   0  -2  12   87.39    5.70
   0  -2  12   89.79    5.40
   0  -2  12   81.09    5.80
   0  -2 -12   88.19    5.60
   0  -2 -12   90.09    4.80
   0  -2  12   91.99    5.30
   0  -2  12   82.59    4.30
   0  -2 -12   91.39    5.60
   0   2  13   29.60    3.20
   0   2  13   27.10    2.80
   0   2 -13   32.80    2.30
   0   2  13   34.90    2.40
   0   2 -13   28.00    2.80
   0   2  13   29.40    3.10
   0   2  13   31.20    3.10
   0   2 -13   34.20    2.60
   0   2 -13   32.20    3.60
   0   2 -13   31.50    2.70
   0   2 -13   29.40    3.90
   0  -2  13   32.30    3.10
   0  -2 -13   33.10    2.30
   0  -2  13   24.30    3.40
   0  -2 -13   39.40    3.90
   0  -2  13   35.10    3.50
   0  -2  13   33.90    1.90
   0  -2 -13   30.70    3.20
   0  -2  13   31.30    2.30
   0  -2 -13   31.20    3.20
   0  -2 -13   29.20    3.10
   0  -2  13   31.30    3.10
   0  -2 -13   31.30    3.50
   0   2 -14   45.40    3.70
   0   2 -14   42.10    3.10
   0   2 -14   45.90    3.00
   0   2  14   51.39    4.10
   0   2 -14   42.40    3.50
   0   2 -14   45.60    3.50
   0   2 -14   45.60    4.50
   0   2  14   50.29    4.20
   0   2  14   45.10    4.00
   0   2  14   47.20    3.80
   0   2  14   48.90    3.10
   0  -2 -14   44.40    4.30
   0  -2  14   51.09    4.80
   0  -2 -14   43.50    3.90
   0  -2 -14   45.00    2.80
   0  -2 -14   39.80    4.30
   0  -2  14   49.10    4.00
   0  -2 -14   45.10    3.30
   0  -2  14   41.20    4.30
   0  -2 -14   42.90    4.10
   0  -2  14   44.60    3.00
   0  -2  14   43.50    3.80
   0  -2  14   41.60    2.40
   0  -2  14   49.00    4.30
   0   2 -15   26.40    2.80
   0   2  15   27.80    3.60
   0   2 -15   26.00    2.60
   0   2  15   25.80    2.40
   0   2  15   32.80    3.20
   0   2 -15   29.50    2.40
   0   2 -15   27.30    2.80
   0   2  15   29.50    3.40
   0   2 -15   34.80    4.60
   0   2 -15   24.70    2.70
   0   2  15   32.40    3.40
   0  -2  15   26.80    1.90
   0  -2 -15   31.20    4.50
   0  -2 -15   26.40    4.00
   0  -2  15   31.50    2.50
   0  -2 -15   28.00    2.20
   0  -2  15   28.90    3.80
   0  -2 -15   29.10    3.80
   0  -2 -15   31.20    2.80
   0  -2  15   26.50    3.50
   0  -2  15   30.40    3.30
   0  -2  15   18.90    3.30
   0   2  16    3.00    1.20
   0   2 -16    1.50    1.20
   0   2 -16    2.40    1.30
   0   2 -16    1.40    1.00
   0   2  16    2.80    1.40
   0   2 -16    2.80    1.20
   0   2 -16    2.60    1.80
   0   2  16    4.00    1.40
   0   2  16    3.70    1.50
   0   2  16    3.20    1.50
   0  -2  16    2.80    1.40
   0  -2  16    3.20    2.30
   0  -2 -16    4.20    1.70
   0  -2 -16   -0.80    1.00
   0  -2 -16    1.40    1.00
   0  -2 -16    1.20    1.40
   0  -2  16    2.00    1.40
   0  -2 -16    3.60    1.30
   0  -2  16    3.60    1.70
   0  -2  16    1.20    1.40
   0  -2  16    4.00    1.10
   0  -2 -16    2.20    1.30
   0  -2  16    1.40    0.70
   0   2 -17   33.10    4.70
   0   2  17   48.60    4.10
   0   2  17   42.10    4.20
   0   2 -17   42.70    3.80
   0   2  17   39.10    3.30
   0   2 -17   43.00    3.70
   0   2 -17   48.90    3.80
   0   2  17   39.50    4.00
   0   2 -17   35.20    3.00
   0   2  17   37.80    3.90
   0  -2 -17   43.00    4.90
   0  -2  17   39.70    3.90
   0  -2 -17   47.30    4.50
   0  -2  17   43.00    4.50
   0  -2  17   39.70    3.00
   0  -2  17   42.50    5.70
   0  -2 -17   38.60    4.50
   0  -2  17   38.50    3.90
   0  -2 -17   40.30    3.10
   0  -2 -17   42.50    4.50
   0  -2  17   38.40    2.60
   0  -2 -17   39.60    3.50
   0   2  18    4.60    2.10
   0   2 -18    8.70    1.60
   0   2  18    6.00    2.30
   0   2 -18   11.80    3.20
   0   2  18   10.50    1.70
   0   2 -18    5.10    1.80
   0   2 -18   12.90    3.70
   0   2 -18    9.60    2.50
   0   2  18    8.10    2.20
   0  -2  18    8.10    1.40
   0  -2  18    7.20    2.30
   0  -2  18   10.40    2.70
   0  -2 -18    6.70    1.90
   0  -2 -18    9.00    2.50
   0  -2  18   10.30    2.60
   0  -2 -18    4.10    2.00
   0  -2 -18   13.90    2.90
   0  -2 -18   10.30    3.10
   0  -2  18    9.90    3.30
   0  -2 -18    7.40    2.10
   0  -2  18    8.90    1.70
   0   2 -19   16.20    3.80
   0   2  19   18.00    2.50
   0   2  19   12.60    2.90
   0   2  19   15.70    3.10
   0   2  19   16.00    3.00
   0   2 -19    9.40    2.30
   0   2  19   15.10    3.10
   0   2 -19   13.70    2.50
   0   2 -19   17.00    2.60
   0  -2  19   16.30    3.60
   0  -2  19    7.10    2.50
   0  -2 -19   21.90    4.50
   0  -2 -19   15.30    4.10
   0  -2 -19   19.50    3.50
   0  -2  19   16.20    2.30
   0  -2 -19   14.20    2.60
   0  -2  19    8.20    2.30
   0  -2  19   12.30    2.60
   0   2  20   19.40    3.60
   0   2  20   26.00    3.10
   0   2 -20   23.60    3.00
   0   2  20   20.30    3.50
   0   2 -20   28.30    4.90
   0   2 -20   24.80    3.60
   0   2 -20   23.00    3.80
   0   2  20   14.30    3.20
   0  -2  20   24.40    4.20
   0  -2  20   22.50    4.00
   0  -2 -20   16.40    3.70
   0  -2 -20   23.60    4.20
   0  -2 -20   26.30    4.30
   0  -2  20   22.40    2.90
   0  -2  20   22.10    4.20
   0  -2  20   24.40    3.80
   0   2 -21   -0.80    1.30
   0   2 -21    2.80    2.30
   0   2  21    1.40    1.70
   0   2  21    0.10    1.60
   0   2  21    0.60    1.70
   0   2  21    0.20    1.80
   0   2 -21   -1.20    1.20
   0   2 -21    1.40    1.60
   0  -2  21    3.60    1.80
   0  -2 -21   -0.30    1.70
   0  -2  21   -0.40    1.60
   0  -2  21   -0.40    1.50
   0  -2 -21    2.90    1.70
   0  -2 -21    3.90    2.60
   0  -2  21   -1.30    1.50
   0  -2  21    2.80    1.50
   0  -2 -21    4.20    2.50
   0  -2  21   -1.50    2.50
   0   2  22    2.80    2.10
   0   2 -22    3.50    2.00
   0   2  22    1.20    1.80
   0   2  22    0.30    2.30
   0   2  22    3.00    1.70
   0   2 -22    2.40    1.70
   0   2 -22    5.30    2.10
   0   2  22    2.10    2.00
   0  -2  22    8.30    2.20
   0  -2  22    1.50    1.60
   0  -2 -22    6.80    2.50
   0  -2  22    3.50    2.00
   0  -2 -22    3.00    2.30
   0  -2  22    5.90    3.20
   0  -2  22    4.10    2.70
   0  -2 -22    3.60    2.00
   0  -2 -22   -2.00    2.20
   0   2  23   92.19    7.80
   0   2  23   84.99    7.20
   0   2  23  101.29    7.80
   0   2  23   89.69    7.60
   0  -2  23  111.89    8.10
   0  -2  23   84.79    6.10
   0  -2 -23   91.39    9.00
   0  -2 -23  105.79    8.40
   0  -2 -23   94.69    6.70
   0  -2  23   94.39    7.60
   0  -2  23  101.19    8.00
   0   2  24    1.60    2.20
   0   2 -24   -1.70    1.80
   0   2  24    1.40    3.00
   0   2  24    2.00    2.30
   0   2 -24    3.90    2.70
   0  -2  24    1.30    2.10
   0  -2 -24    0.70    2.40
   0  -2  24   -0.40    2.80
   0  -2 -24   -1.20    2.50
   0   3   0    2.00    0.90
   0   3   0    0.00    0.50
   0   3   0   -0.10    0.50
   0   3   0   -0.40    0.50
   0   3   0    0.50    0.50
   0   3   0   -0.20    0.60
   0   3   0    0.30    0.50
   0   3   0   -0.60    0.50
   0   3   0    0.40    0.40
   0  -3   0   -0.40    0.40
   0  -3   0    0.60    0.50
   0  -3   0    0.40    0.50
   0  -3   0    0.60    0.40
   0  -3   0    0.30    0.70
   0  -3   0    0.90    0.80
   0   3  -1    0.70    0.60
   0   3   1   -0.20    0.50
   0   3  -1    0.80    0.70
   0   3   1    1.00    0.60
   0   3  -1    1.50    0.70
   0   3  -1    1.10    0.80
   0   3  -1    0.50    0.60
   0   3   1    0.80    0.70
   0   3   1   -0.20    0.60
   0   3  -1    0.80    0.70
   0   3   1    0.80    0.70
   0   3  -1    1.50    0.60
   0   3   1   -0.20    0.60
   0   3   1    0.30    0.70
   0   3  -1    1.10    0.70
   0   3   1    1.00    0.60
   0   3  -1    0.70    0.60
   0   3   1    0.60    0.50
   0   3  -1    0.30    0.50
   0  -3  -1    0.50    0.60
   0  -3  -1    0.20    0.60
   0  -3  -1    0.20    0.50
   0  -3   1    1.60    0.80
   0  -3  -1    0.60    0.50
   0  -3   1    1.50    0.60
   0  -3   1    0.40    0.40
   0  -3   1    1.20    0.80
   0  -3   1    1.00    0.30
   0  -3  -1    0.90    0.60
   0  -3   1    0.10    0.40
   0  -3   1    0.60    0.40
   0  -3  -1    1.50    0.60
   0   3   2   58.09    3.30
   0   3  -2   52.79    3.00
   0   3   2   53.69    3.00
   0   3  -2   52.99    3.20
   0   3   2   52.39    3.00
   0   3   2   48.80    3.10
   0   3   2   48.10    3.40
   0   3   2   53.69    3.20
   0   3  -2   57.99    3.50
   0   3  -2   52.09    3.00
   0   3   2   51.79    3.00
   0   3  -2   53.29    3.20
   0   3  -2   58.69    3.20
   0   3   2   57.09    3.30
   0   3  -2   49.70    3.30
   0   3   2   54.99    3.20
   0   3  -2   52.59    3.10
   0   3  -2   51.39    3.00
   0  -3  -2   50.69    3.20
   0  -3   2   52.79    3.00
   0  -3  -2   58.19    3.20
   0  -3   2   53.19    2.80
   0  -3   2   52.49    3.10
   0  -3   2   52.39    3.50
   0  -3   2   63.09    3.70
   0  -3  -2   47.10    3.40
   0  -3   2   53.59    2.70
   0  -3  -2   56.09    3.10
   0  -3  -2   51.39    3.00
   0  -3  -2   55.69    3.30
   0   3   3  270.57   10.80
   0   3   3  276.07   10.90
   0   3   3  253.17   10.80
   0   3   3  272.57   11.50
   0   3   3  290.67   10.90
   0   3  -3  253.57   10.80
   0   3   3  263.47   11.20
   0   3  -3  273.47   10.30
   0   3   3  273.87   11.20
   0   3  -3  268.97   11.00
   0   3  -3  274.07   10.60
   0   3   3  267.77   10.80
   0   3   3  271.47   11.30
   0   3  -3  269.37   10.80
   0   3  -3  256.97   10.90
   0   3  -3  280.37   10.70
   0   3  -3  254.37   11.40
   0   3   3  263.17   10.70
   0   3  -3  267.87   11.40
   0  -3   3  286.87   10.70
   0  -3   3  273.47   10.80
   0  -3  -3  262.77   10.90
   0  -3   3  253.27   11.50
   0  -3  -3  264.97   10.90
   0  -3   3  279.17   11.70
   0  -3   3  279.87   10.50
   0  -3   3  270.97   11.00
   0  -3  -3  303.17   11.90
   0  -3  -3  292.37   10.00
   0  -3   3  275.77   10.50
   0  -3  -3  267.57   10.00
   0  -3  -3  270.57   11.30
   0  -3  -3  267.67   10.80
   0  -3   3  286.37   11.10
   0   3   4  392.56   15.50
   0   3   4  364.76   14.90
   0   3  -4  382.06   15.50
   0   3  -4  376.96   14.70
   0   3   4  387.06   15.00
   0   3  -4  378.36   14.90
   0   3  -4  385.06   14.10
   0   3  -4  373.76   14.10
   0   3   4  385.16   15.30
   0   3   4  397.16   14.70
   0   3   4  378.46   14.60
   0   3   4  420.46   15.90
   0   3   4  387.16   14.80
   0   3  -4  339.47   16.20
   0   3  -4  394.76   15.20
   0   3  -4  361.56   14.30
   0   3  -4  393.86   14.30
   0   3   4  389.26   15.30
   0   3   4  418.36   14.90
   0   3   4  391.26   14.80
   0   3  -4  409.46   14.60
   0   3  -4  392.96   15.00
   0  -3   4  384.16   14.90
   0  -3   4  396.96   15.80
   0  -3  -4  392.66   16.00
   0  -3  -4  388.46   14.90
   0  -3   4  391.36   14.30
   0  -3  -4  371.96   14.80
   0  -3  -4  387.26   14.30
   0  -3   4  365.06   15.70
   0  -3  -4  374.46   14.90
   0  -3   4  387.16   14.90
   0  -3  -4  397.06   15.50
   0  -3   4  362.06   15.00
   0  -3  -4  415.06   14.40
   0  -3   4  385.86   14.70
   0  -3   4  371.46   15.00
   0   3  -5  348.97   14.30
   0   3   5  347.67   13.50
   0   3  -5  339.67   13.30
   0   3   5  353.26   13.40
   0   3   5  348.77   13.10
   0   3   5  366.26   14.70
   0   3   5  321.37   14.30
   0   3  -5  357.86   13.40
   0   3   5  340.87   13.60
   0   3  -5  340.67   12.70
   0   3  -5  337.97   13.00
   0   3   5  329.27   13.00
   0   3  -5  311.27   13.30
   0   3  -5  344.97   13.70
   0   3  -5  344.07   13.70
   0   3   5  338.37   13.30
   0   3  -5  337.07   14.30
   0   3   5  379.46   14.30
   0   3   5  371.56   13.80
   0  -3   5  341.87   12.80
   0  -3   5  359.16   13.70
   0  -3  -5  326.17   14.50
   0  -3  -5  355.76   13.50
   0  -3   5  349.77   13.70
   0  -3   5  349.17   13.80
   0  -3   5  356.36   14.50
   0  -3  -5  354.06   13.20
   0  -3  -5  348.47   13.30
   0  -3  -5  336.27   13.20
   0  -3   5  324.87   13.50
   0  -3   5  331.97   13.80
   0  -3   5  369.36   14.70
   0  -3   5  346.07   13.70
   0  -3  -5  349.37   14.20
   0   3   6   17.70    1.60
   0   3   6   17.40    1.90
   0   3   6   16.60    2.20
   0   3   6   15.70    2.40
   0   3   6   20.20    1.70
   0   3   6   16.60    1.60
   0   3   6   17.00    2.30
   0   3   6   17.80    1.40
   0   3  -6   18.90    2.50
   0   3  -6   17.80    1.30
   0   3  -6   18.80    1.60
   0   3  -6   17.80    1.80
   0   3  -6   18.20    1.30
   0   3  -6   19.70    1.80
   0   3   6   17.00    1.30
   0   3  -6   16.60    1.50
   0   3   6   18.90    1.80
   0   3  -6   14.80    2.20
   0   3  -6   17.50    1.10
   0  -3   6   17.90    1.90
   0  -3   6   18.90    1.90
   0  -3   6   18.40    1.70
   0  -3  -6   18.80    1.50
   0  -3   6   17.00    1.90
   0  -3  -6   17.40    1.70
   0  -3   6   16.60    1.80
   0  -3   6   17.00    1.70
   0  -3   6   18.00    2.50
   0  -3   6   21.30    2.70
   0  -3  -6   20.60    2.20
   0  -3  -6   16.30    1.60
   0  -3   6   17.60    1.30
   0  -3  -6   19.60    2.70
   0  -3  -6   19.50    1.80
   0  -3  -6   17.10    1.60
   0   3   7   48.00    2.90
   0   3   7   53.09    3.00
   0   3  -7   55.49    3.10
   0   3  -7   53.69    3.10
   0   3   7   53.69    2.70
   0   3   7   50.79    3.20
   0   3   7   52.59    2.60
   0   3   7   50.89    2.60
   0   3   7   55.89    3.80
   0   3   7   48.30    3.50
   0   3  -7   54.99    3.40
   0   3  -7   51.69    2.60
   0   3  -7   51.89    3.80
   0   3   7   59.29    3.90
   0   3  -7   51.59    3.70
   0   3   7   53.59    2.50
   0   3   7   54.09    3.40
   0   3  -7   51.89    2.30
   0   3   7   50.09    3.80
   0   3  -7   49.10    3.40
   0   3  -7   49.60    3.30
   0   3  -7   54.29    3.80
   0  -3   7   59.89    3.50
   0  -3   7   52.49    3.60
   0  -3  -7   48.50    3.30
   0  -3   7   54.59    3.60
   0  -3  -7   59.19    3.30
   0  -3  -7   52.89    3.30
   0  -3   7   54.19    2.50
   0  -3  -7   61.49    4.00
   0  -3   7   56.89    3.60
   0  -3   7   54.89    4.00
   0  -3   7   55.59    2.60
   0  -3   7   51.99    3.40
   0  -3   7   53.49    3.90
   0  -3  -7   50.19    2.70
   0  -3  -7   58.09    4.20
   0  -3   7   52.89    3.60
   0   3   8    0.40    0.40
   0   3   8    0.00    0.40
   0   3   8    0.70    0.50
   0   3  -8    0.30    0.90
   0   3  -8    0.70    0.30
   0   3  -8   -0.30    0.40
   0   3  -8    0.50    0.80
   0   3  -8   -0.40    0.60
   0   3  -8    1.30    0.80
   0   3   8    0.70    0.60
   0   3   8    0.60    0.30
   0   3   8    0.70    0.60
   0   3  -8    0.20    0.60
   0  -3   8    0.00    0.30
   0  -3  -8    0.90    0.50
   0  -3   8    0.70    0.40
   0  -3   8   -0.40    0.50
   0  -3  -8   -0.10    0.30
   0  -3   8    0.60    0.60
   0  -3  -8    0.30    0.70
   0  -3   8   -0.10    0.70
   0  -3  -8    1.20    0.90
   0  -3   8    0.80    0.70
   0  -3  -8    1.60    0.70
   0   3  -9   74.29    4.70
   0   3   9   76.99    4.30
   0   3  -9   73.99    4.00
   0   3   9   71.79    3.90
   0   3   9   70.89    3.90
   0   3  -9   71.89    5.60
   0   3   9   78.69    5.00
   0   3  -9   71.19    4.30
   0   3   9   68.29    4.40
   0   3  -9   72.99    3.70
   0   3   9   71.69    2.90
   0   3  -9   75.19    3.00
   0   3   9   71.59    3.00
   0   3   9   72.19    3.40
   0  -3   9   71.49    3.10
   0  -3  -9   67.79    4.30
   0  -3  -9   67.19    5.10
   0  -3   9   73.89    4.20
   0  -3   9   77.39    5.60
   0  -3   9   74.89    4.40
   0  -3  -9   80.39    4.70
   0  -3  -9   82.49    4.30
   0  -3   9   71.29    3.40
   0  -3  -9   71.89    3.70
   0  -3   9   68.29    4.70
   0  -3   9   76.79    4.80
   0  -3   9   72.99    5.00
   0  -3  -9   68.19    4.70
   0  -3  -9   72.99    4.40
   0   3  10   13.10    1.70
   0   3  10   13.20    1.80
   0   3  10   12.30    1.20
   0   3  10   10.80    2.10
   0   3 -10   13.40    1.90
   0   3  10   12.20    2.10
   0   3 -10   12.10    0.90
   0   3 -10   16.10    2.70
   0   3 -10   12.40    2.00
   0   3 -10   11.10    1.20
   0   3 -10   15.50    2.50
   0   3  10   13.40    2.00
   0  -3  10   10.60    0.80
   0  -3 -10   13.30    2.60
   0  -3 -10   12.70    2.30
   0  -3 -10   13.20    2.10
   0  -3  10   15.30    2.30
   0  -3  10   12.10    1.20
   0  -3  10   10.70    1.90
   0  -3  10   10.70    2.30
   0  -3 -10   11.40    1.50
   0  -3  10   14.90    2.40
   0  -3 -10   13.20    1.90
   0  -3  10   12.60    2.00
   0  -3 -10   14.30    2.50
   0   3 -11    3.20    0.50
   0   3  11    4.30    0.80
   0   3 -11    3.20    1.40
   0   3 -11    3.70    1.30
   0   3 -11    3.70    0.90
   0   3  11    2.80    1.30
   0   3  11    2.10    0.90
   0   3  11    1.10    1.10
   0   3 -11    3.80    1.40
   0   3 -11    2.40    1.20
   0   3  11    3.40    1.10
   0   3  11    3.80    1.10
   0  -3 -11    5.60    2.00
   0  -3 -11    2.00    1.10
   0  -3  11    3.50    1.40
   0  -3  11    1.80    1.10
   0  -3  11    3.30    0.50
   0  -3 -11    4.20    1.60
   0  -3 -11    2.80    1.10
   0  -3  11    1.80    1.30
   0  -3 -11    3.60    1.20
   0  -3  11    4.50    0.80
   0  -3  11    3.00    1.20
   0  -3 -11    4.60    0.90
   0  -3  11    3.90    1.70
   0   3 -12  288.97   12.20
   0   3  12  280.27   11.00
   0   3  12  279.17   12.30
   0   3 -12  290.37   11.90
   0   3 -12  276.17   10.30
   0   3 -12  270.07   11.10
   0   3  12  278.37   13.10
   0   3 -12  266.57   13.00
   0   3  12  271.47   12.10
   0   3 -12  281.47   12.90
   0   3  12  292.77   12.60
   0  -3 -12  276.57   11.10
   0  -3 -12  289.67   13.80
   0  -3  12  270.37   12.60
   0  -3  12  279.27   13.20
   0  -3  12  285.17   13.40
   0  -3 -12  272.07   13.00
   0  -3  12  282.97   13.40
   0  -3  12  269.57   10.20
   0  -3 -12  273.07   13.10
   0  -3  12  285.77   12.40
   0  -3  12  282.07   10.90
   0   3  13    6.70    1.60
   0   3  13    6.50    1.10
   0   3  13    6.30    1.90
   0   3 -13    5.50    1.40
   0   3 -13    8.30    1.70
   0   3 -13    6.40    0.80
   0   3  13    5.40    1.80
   0   3 -13    3.50    1.60
   0   3 -13    5.10    1.20
   0   3 -13    5.60    1.60
   0   3  13    6.10    1.80
   0  -3 -13    7.50    2.30
   0  -3  13    6.10    0.70
   0  -3 -13    6.30    1.90
   0  -3  13    5.10    1.70
   0  -3 -13    6.90    1.90
   0  -3 -13    9.30    1.90
   0  -3  13    6.30    2.10
   0  -3  13    7.80    2.30
   0  -3  13    8.00    1.20
   0  -3 -13    5.20    1.10
   0  -3  13    3.10    1.30
   0  -3  13    5.70    1.70
   0   3  14   20.20    3.20
   0   3 -14   19.30    3.10
   0   3 -14   21.50    2.80
   0   3 -14   19.90    1.30
   0   3 -14   17.70    2.10
   0   3  14   19.80    3.00
   0   3  14   16.70    2.80
   0   3 -14   19.90    3.10
   0   3  14   18.80    1.70
   0   3 -14   21.10    2.70
   0  -3  14   21.70    3.30
   0  -3  14   18.60    1.70
   0  -3  14   14.30    3.00
   0  -3 -14   22.40    3.20
   0  -3 -14   17.60    2.60
   0  -3  14   16.90    1.20
   0  -3  14   24.80    3.80
   0  -3  14   19.20    3.40
   0  -3 -14   16.30    2.90
   0  -3 -14   15.90    2.90
   0  -3  14   27.40    3.50
   0  -3 -14   19.80    3.60
   0  -3 -14   22.20    2.00
   0   3  15  212.38    8.70
   0   3 -15  201.58    9.80
   0   3 -15  196.18    9.30
   0   3  15  201.88   10.40
   0   3  15  211.98   10.20
   0   3 -15  204.28   10.40
   0   3  15  202.48   10.80
   0   3 -15  205.28   11.10
   0   3 -15  203.18    9.60
   0  -3  15  195.98    8.50
   0  -3  15  209.48   11.50
   0  -3  15  192.98    7.60
   0  -3  15  217.28   11.30
   0  -3 -15  201.38   10.60
   0  -3 -15  210.58   11.60
   0  -3  15  215.58   10.30
   0  -3 -15  212.58   11.10
   0  -3 -15  196.98    8.60
   0  -3 -15  176.98   10.70
   0  -3 -15  196.88    9.50
   0  -3  15  191.68   10.30
   0  -3  15  190.08   10.90
   0   3  16   89.19    6.10
   0   3 -16   79.99    5.50
   0   3  16   88.29    6.40
   0   3 -16   90.59    5.60
   0   3  16   87.89    5.90
   0   3  16   90.99    4.70
   0   3 -16   88.09    6.70
   0   3 -16   86.89    6.00
   0   3 -16   80.49    4.90
   0  -3  16   85.89    3.60
   0  -3  16   83.99    3.60
   0  -3  16   92.99    6.10
   0  -3  16   92.09    6.80
   0  -3 -16   87.49    5.40
   0  -3 -16   82.79    6.30
   0  -3 -16   82.89    4.60
   0  -3 -16   86.59    6.80
   0  -3  16   85.79    6.80
   0  -3  16   90.69    4.60
   0  -3  16   85.69    6.10
   0  -3  16   83.79    6.80
   0  -3 -16   89.39    6.90
   0   3 -17  139.39    7.40
   0   3 -17  128.09   10.90
   0   3  17  119.39    6.10
   0   3 -17  114.69    7.30
   0   3  17  128.09    8.10
   0   3  17  135.69    8.00
   0   3 -17  118.19    6.40
   0   3  17  133.89    7.90
   0   3 -17  125.59    7.20
   0  -3 -17  123.09    7.00
   0  -3 -17  104.39    9.30
   0  -3 -17  123.59    8.20
   0  -3  17  140.79    8.00
   0  -3  17  120.59    6.00
   0  -3  17  128.49    9.00
   0  -3  17  109.79    4.80
   0  -3 -17  121.39    6.20
   0  -3  17  138.99    8.20
   0  -3 -17  136.09   10.00
   0  -3  17  128.59    8.70
   0   3  18   36.20    3.00
   0   3 -18   36.90    3.90
   0   3 -18   42.60    4.00
   0   3 -18   31.60    4.60
   0   3  18   33.30    4.30
   0   3  18   42.40    4.60
   0   3 -18   45.40    4.00
   0   3  18   43.10    4.50
   0  -3 -18   37.40    5.60
   0  -3 -18   37.90    5.60
   0  -3 -18   44.10    4.80
   0  -3 -18   33.90    3.40
   0  -3  18   44.90    4.40
   0  -3  18   39.80    5.30
   0  -3  18   52.09    6.60
   0  -3  18   37.20    4.90
   0  -3  18   36.40    4.60
   0   3 -19    3.10    2.50
   0   3 -19    0.80    1.70
   0   3  19    2.00    1.20
   0   3 -19    3.10    1.50
   0   3  19    2.80    2.10
   0   3  19    3.00    1.70
   0   3  19    0.50    1.70
   0   3 -19    2.90    1.80
   0  -3 -19    6.00    2.70
   0  -3  19    2.60    1.70
   0  -3  19    3.70    2.20
   0  -3  19    8.60    2.20
   0  -3 -19    2.60    1.60
   0  -3 -19   -1.20    2.20
   0  -3  19    3.80    1.20
   0  -3 -19    2.90    1.90
   0  -3  19    6.70    2.20
   0   3  20   19.00    3.70
   0   3  20   23.20    4.10
   0   3 -20   19.80    3.30
   0   3  20   20.70    3.90
   0   3  20   20.60    2.60
   0   3  20   19.50    3.60
   0   3 -20   16.70    3.70
   0   3 -20   17.00    3.00
   0  -3  20   18.80    3.80
   0  -3 -20   22.20    4.40
   0  -3  20   17.20    3.40
   0  -3  20   18.80    5.70
   0  -3 -20   21.30    3.20
   0  -3 -20   15.70    3.50
   0  -3 -20   20.80    4.20
   0  -3  20   18.20    3.70
   0  -3  20   14.40    2.10
   0   3 -21    2.10    1.90
   0   3  21   -0.10    2.30
   0   3  21    1.40    2.70
   0   3 -21    1.70    1.70
   0   3  21   -0.90    1.60
   0   3 -21    3.90    2.00
   0   3  21    1.10    1.90
   0  -3 -21    5.70    2.10
   0  -3  21   -1.70    1.40
   0  -3  21    0.30    2.30
   0  -3  21    1.50    2.40
   0  -3 -21    2.00    2.30
   0  -3  21    1.70    2.00
   0  -3  21    2.00    1.90
   0  -3 -21    1.30    2.40
   0  -3 -21   -0.60    1.90
   0   3 -22   34.20    4.10
   0   3  22   27.30    5.40
   0   3 -22   23.30    4.10
   0   3  22   31.90    4.70
   0   3 -22   25.90    4.50
   0   3  22   36.20    5.00
   0  -3  22   30.40    4.70
   0  -3 -22   29.50    5.30
   0  -3  22   34.50    6.30
   0  -3  22   22.80    4.50
   0  -3 -22   27.20    3.90
   0  -3 -22   21.40    4.30
   0  -3  22   21.90    4.40
   0   3  23    1.20    2.10
   0   3  23   -1.10    1.90
   0   3 -23   -0.40    1.90
   0   3 -23   -0.10    2.50
   0   3 -23   -0.70    2.10
   0   3  23   -2.40    2.70
   0  -3  23    0.70    2.80
   0  -3  23   -0.30    1.80
   0  -3  23   -0.80    2.90
   0  -3 -23    3.70    2.70
   0  -3 -23   -2.20    2.70
   0  -3  23    0.20    3.60
   0  -3 -24   38.60    6.20
   0   4   0   38.40    2.70
   0   4   0   35.60    2.60
   0   4   0   32.50    2.40
   0   4   0   35.90    2.90
   0   4   0   36.60    2.90
   0   4   0   34.60    2.60
   0   4   0   34.10    2.60
   0   4   0   35.00    3.10
   0   4   0   36.00    2.80
   0   4   0   32.40    2.80
   0  -4   0   36.30    2.90
   0  -4   0   35.50    1.60
   0  -4   0   32.70    2.40
   0  -4   0   31.50    2.90
   0  -4   0   34.50    2.60
   0   4   1    6.40    1.30
   0   4  -1    6.80    1.20
   0   4   1    4.10    1.20
   0   4   1    6.30    1.50
   0   4  -1    4.90    1.20
   0   4  -1    9.70    1.60
   0   4   1    6.80    1.40
   0   4  -1    7.30    1.40
   0   4   1    5.20    1.50
   0   4  -1    6.50    1.50
   0   4   1    5.10    1.30
   0   4   1    6.10    1.50
   0   4   1    5.50    1.20
   0   4  -1    4.00    1.40
   0   4   1    5.70    1.30
   0   4  -1    6.20    1.30
   0   4  -1    3.30    1.10
   0   4  -1    4.30    1.20
   0   4   1    8.00    1.50
   0  -4  -1    6.20    1.20
   0  -4  -1    6.20    1.40
   0  -4   1    3.10    0.90
   0  -4   1    4.80    1.10
   0  -4  -1    4.70    1.10
   0  -4   1    6.40    1.20
   0  -4   1    5.70    0.70
   0  -4   1    3.40    1.30
   0  -4  -1    5.20    1.30
   0  -4   1    3.00    1.20
   0  -4   1    5.50    0.80
   0  -4  -1    4.50    1.10
   0   4   2  381.76   15.50
   0   4  -2  350.56   15.70
   0   4  -2  347.97   15.10
   0   4   2  384.86   16.00
   0   4  -2  392.76   14.70
   0   4  -2  402.06   15.40
   0   4   2  353.86   15.60
   0   4  -2  362.96   15.30
   0   4   2  402.76   15.20
   0   4  -2  384.76   15.80
   0   4  -2  410.86   15.30
   0   4   2  356.36   15.30
   0   4   2  365.56   15.10
   0   4   2  379.46   15.50
   0   4   2  389.06   15.20
   0   4  -2  384.86   15.20
   0   4  -2  406.76   15.30
   0   4   2  374.66   15.40
   0  -4  -2  390.56   15.20
   0  -4   2  367.76   14.80
   0  -4   2  381.86   14.30
   0  -4  -2  375.76   15.60
   0  -4   2  389.16   15.30
   0  -4  -2  406.06   15.50
   0  -4   2  375.36   14.20
   0  -4   2  382.16   16.10
   0  -4   2  437.56   16.30
   0  -4   2  395.26   15.10
   0  -4  -2  383.26   15.60
   0  -4  -2  394.76   15.20
   0   4  -3   22.30    2.40
   0   4   3   21.20    2.20
   0   4  -3   20.50    1.90
   0   4   3   21.30    2.00
   0   4  -3   20.90    2.20
   0   4  -3   22.40    1.70
   0   4   3   19.80    2.10
   0   4   3   23.60    2.20
   0   4   3   21.50    2.10
   0   4   3   25.30    2.50
   0   4  -3   19.40    2.00
   0   4   3   24.80    2.10
   0   4   3   18.90    2.00
   0   4   3   19.60    1.90
   0   4   3   22.00    2.90
   0   4  -3   19.90    1.90
   0   4  -3   22.10    1.90
   0   4  -3   27.40    4.70
   0   4  -3   19.20    2.00
   0   4  -3   20.00    2.60
   0   4   3   21.20    2.20
   0  -4   3   21.00    1.60
   0  -4   3   24.60    2.60
   0  -4   3   20.30    1.70
   0  -4  -3   20.90    2.10
   0  -4  -3   21.50    1.30
   0  -4   3   22.70    2.00
   0  -4  -3   20.30    2.20
   0  -4  -3   22.60    2.10
   0  -4  -3   20.90    1.20
   0  -4   3   14.90    2.30
   0  -4   3   20.30    2.10
   0  -4  -3   22.20    2.10
   0  -4   3   22.40    1.80
   0   4  -4    2.30    0.70
   0   4  -4    1.50    0.80
   0   4   4    3.00    1.30
   0   4   4    1.90    0.90
   0   4   4    1.70    1.20
   0   4  -4    2.50    0.90
   0   4   4    0.70    0.90
   0   4  -4    2.50    0.80
   0   4  -4    3.90    1.00
   0   4   4    2.90    1.10
   0   4   4    1.50    0.80
   0   4   4    1.60    0.80
   0   4   4    2.10    0.80
   0   4   4    0.90    0.70
   0   4   4    2.20    0.80
   0   4   4    0.90    1.10
   0   4  -4    1.30    0.90
   0   4   4    1.40    0.80
   0  -4   4    1.20    0.90
   0  -4  -4    1.00    0.80
   0  -4  -4    1.90    0.50
   0  -4  -4    2.10    0.90
   0  -4   4    0.80    0.80
   0  -4   4    1.50    0.70
   0  -4   4    2.60    0.80
   0  -4  -4    3.00    0.60
   0  -4  -4    2.60    1.20
   0  -4   4    1.70    0.80
   0  -4  -4    1.40    0.70
   0  -4   4    2.20    0.90
   0  -4  -4    1.70    1.00
   0   4  -5  365.76   13.90
   0   4  -5  378.06   14.50
   0   4   5  351.26   15.30
   0   4   5  362.96   14.80
   0   4   5  361.76   14.40
   0   4  -5  348.97   14.70
   0   4  -5  366.66   14.90
   0   4   5  374.46   14.70
   0   4   5  372.46   14.40
   0   4  -5  381.56   14.30
   0   4   5  365.56   14.80
   0   4   5  357.46   14.60
   0   4  -5  357.36   13.70
   0   4   5  357.16   14.50
   0  -4   5  380.96   16.00
   0  -4   5  382.36   14.80
   0  -4  -5  383.76   17.70
   0  -4   5  365.06   14.60
   0  -4   5  359.46   14.90
   0  -4  -5  395.96   14.80
   0  -4  -5  362.56   14.70
   0  -4   5  378.26   14.60
   0  -4  -5  366.66   15.40
   0  -4   5  359.56   14.00
   0  -4   5  373.56   15.10
   0  -4   5  346.07   15.80
   0  -4  -5  377.16   14.00
   0   4   6   19.50    2.40
   0   4  -6   19.80    1.50
   0   4  -6   19.80    1.40
   0   4  -6   19.90    1.90
   0   4   6   21.30    1.70
   0   4   6   22.50    2.50
   0   4   6   20.10    1.90
   0   4  -6   20.50    1.60
   0   4   6   19.50    2.00
   0   4  -6   19.00    2.40
   0   4  -6   20.10    2.10
   0   4   6   21.80    2.00
   0   4   6   15.50    2.20
   0   4   6   19.10    1.70
   0  -4  -6   18.90    2.00
   0  -4  -6   25.80    3.40
   0  -4   6   19.80    1.60
   0  -4  -6   20.60    1.90
   0  -4   6   18.80    2.00
   0  -4   6   17.40    2.80
   0  -4  -6   19.50    2.70
   0  -4  -6   21.10    1.80
   0  -4   6   16.90    2.30
   0  -4   6   18.00    2.40
   0  -4  -6   18.60    1.70
   0  -4   6   21.00    3.00
   0  -4   6   23.10    2.10
   0   4  -7  226.78   11.00
   0   4   7  206.48    9.40
   0   4   7  202.98    8.90
   0   4   7  223.08    9.10
   0   4  -7  234.28    8.70
   0   4   7  221.68   10.00
   0   4  -7  223.18    8.40
   0   4  -7  219.08    9.30
   0   4  -7  229.18    9.50
   0   4  -7  218.58    9.90
   0   4   7  214.08   10.60
   0   4   7  221.78    9.50
   0   4   7  218.68   10.00
   0   4   7  224.68    9.80
   0   4  -7  233.88    8.90
   0  -4   7  235.98   10.30
   0  -4  -7  229.98    9.30
   0  -4  -7  227.58    9.70
   0  -4  -7  221.78    9.50
   0  -4   7  221.28   10.00
   0  -4   7  215.28   10.90
   0  -4   7  225.28    9.90
   0  -4  -7  215.78   10.50
   0  -4   7  224.88    8.80
   0  -4   7  208.38    9.90
   0  -4  -7  239.48   11.40
   0  -4   7  229.38   10.10
   0  -4   7  234.48   11.10
   0  -4  -7  220.78    9.40
   0   4  -8   11.50    1.10
   0   4   8   16.80    1.80
   0   4   8   12.70    1.70
   0   4   8   12.70    1.30
   0   4  -8   14.80    1.40
   0   4   8   12.70    1.40
   0   4   8   13.90    2.40
   0   4   8   11.80    1.90
   0   4   8   14.00    2.20
   0   4  -8   11.80    1.80
   0   4   8   10.70    1.20
   0   4  -8   11.90    2.50
   0   4  -8   13.90    1.00
   0  -4  -8   14.50    1.70
   0  -4   8   12.40    1.20
   0  -4   8   13.60    2.20
   0  -4  -8   15.80    2.70
   0  -4   8   15.90    2.80
   0  -4  -8   15.90    2.10
   0  -4   8   12.00    2.00
   0  -4  -8   11.60    1.80
   0  -4  -8   12.00    2.60
   0  -4   8   11.20    2.10
   0   4  -9  166.98    7.60
   0   4   9  167.08    8.10
   0   4   9  165.28    6.90
   0   4   9  171.18    7.00
   0   4  -9  169.48    7.00
   0   4   9  177.98    8.40
   0   4   9  176.28    9.10
   0   4  -9  173.78    8.10
   0   4   9  166.08    8.00
   0   4  -9  168.58    6.40
   0   4  -9  168.68    6.20
   0   4  -9  179.18    9.30
   0   4   9  161.38    7.50
   0   4  -9  165.28    8.10
   0  -4   9  154.18    9.10
   0  -4   9  171.68    8.20
   0  -4  -9  177.38    8.00
   0  -4  -9  166.78    9.50
   0  -4  -9  166.38    7.90
   0  -4   9  161.48    8.40
   0  -4   9  163.58    6.80
   0  -4   9  167.18    8.50
   0  -4  -9  168.08    8.90
   0  -4   9  161.88    8.50
   0  -4  -9  153.88    8.00
   0   4 -10    3.10    0.80
   0   4 -10    1.90    1.00
   0   4 -10    4.50    1.60
   0   4  10    2.40    1.00
   0   4 -10    3.70    1.50
   0   4  10    1.70    0.60
   0   4  10    2.20    1.30
   0   4  10    3.00    1.20
   0   4  10    2.30    1.10
   0  -4  10    1.00    1.00
   0  -4 -10    3.10    1.90
   0  -4  10    1.40    1.50
   0  -4 -10    2.00    0.90
   0  -4  10    2.40    0.70
   0  -4 -10    3.20    1.30
   0  -4  10    1.20    1.10
   0  -4  10    3.30    1.40
   0  -4 -10    4.30    1.70
   0   4 -11  104.19    5.40
   0   4  11  104.99    6.10
   0   4  11   98.69    4.60
   0   4 -11   99.39    6.60
   0   4  11   91.99    4.80
   0   4 -11  100.19    6.00
   0   4  11   92.49    6.40
   0   4 -11  105.89    5.90
   0   4  11  104.09    5.80
   0   4  11  100.59    5.10
   0   4 -11   99.99    4.50
   0  -4 -11  105.59    5.70
   0  -4  11   95.89    6.40
   0  -4 -11   99.29    7.10
   0  -4  11  102.29    5.90
   0  -4 -11  106.59    6.30
   0  -4  11   99.39    4.50
   0  -4  11  102.29    6.40
   0  -4 -11   88.99    6.30
   0  -4  11   97.19    6.80
   0  -4  11  108.89    6.40
   0  -4 -11   96.09    5.70
   0   4  12   14.90    2.30
   0   4 -12   17.70    3.00
   0   4 -12   17.40    4.40
   0   4 -12   18.00    2.40
   0   4  12   21.30    3.40
   0   4  12   13.60    2.60
   0   4  12   13.60    1.80
   0   4 -12   17.60    2.60
   0   4  12   16.20    1.50
   0   4 -12   15.70    1.50
   0   4  12   17.70    1.70
   0  -4  12   14.40    2.60
   0  -4 -12   19.50    2.80
   0  -4 -12   15.50    2.90
   0  -4  12   19.90    3.40
   0  -4  12   14.50    1.40
   0  -4  12   14.10    2.70
   0  -4  12   19.00    3.10
   0  -4 -12   16.90    2.40
   0  -4 -12   16.50    3.20
   0  -4 -12   20.30    3.10
   0  -4  12   17.80    3.10
   0   4  13    9.40    2.10
   0   4  13   10.00    1.30
   0   4  13    8.80    1.50
   0   4 -13    8.30    1.30
   0   4  13    5.40    1.60
   0   4  13   10.90    1.50
   0   4 -13    7.00    2.20
   0   4  13    8.10    2.20
   0   4 -13   11.70    2.50
   0   4 -13    6.50    1.70
   0   4 -13    9.30    1.80
   0  -4 -13    9.90    2.90
   0  -4 -13    7.90    2.10
   0  -4 -13    7.10    1.70
   0  -4  13    8.90    2.40
   0  -4 -13   12.40    2.70
   0  -4  13   16.00    3.30
   0  -4  13    8.20    1.10
   0  -4 -13    7.80    1.60
   0  -4  13    8.00    1.90
   0  -4  13    7.30    2.10
   0  -4  13    9.00    2.30
   0   4 -14   36.40    4.10
   0   4  14   32.60    3.30
   0   4  14   32.80    2.60
   0   4 -14   36.00    3.20
   0   4  14   33.20    3.50
   0   4 -14   36.60    3.40
   0   4  14   44.40    4.20
   0   4 -14   30.40    2.40
   0   4 -14   32.90    3.80
   0   4  14   35.80    2.30
   0   4  14   30.60    2.90
   0  -4  14   35.10    3.50
   0  -4 -14   38.50    3.80
   0  -4 -14   38.80    4.80
   0  -4 -14   31.40    4.90
   0  -4  14   35.70    2.20
   0  -4  14   33.60    4.80
   0  -4 -14   37.20    3.20
   0  -4 -14   37.30    4.00
   0  -4  14   32.00    3.90
   0  -4  14   36.30    4.20
   0  -4  14   36.00    3.80
   0   4 -15  162.08    7.30
   0   4 -15  169.68    8.50
   0   4 -15  167.28    9.60
   0   4  15  180.98    9.20
   0   4  15  174.78    7.30
   0   4 -15  165.98    8.70
   0   4  15  168.18    7.50
   0   4  15  158.68    9.60
   0   4  15  147.99    8.00
   0   4 -15  166.58    9.70
   0  -4  15  164.78    7.10
   0  -4 -15  163.78   10.60
   0  -4  15  179.68    9.30
   0  -4 -15  154.18    9.10
   0  -4  15  152.58    9.80
   0  -4 -15  176.48   10.10
   0  -4 -15  182.48    8.70
   0  -4  15  170.58   11.90
   0  -4  15  184.38   10.60
   0  -4 -15  160.08   10.10
   0  -4  15  175.98    9.70
   0   4 -16  143.49    8.70
   0   4  16  122.69    6.10
   0   4 -16  112.79    5.90
   0   4  16  119.49    7.10
   0   4 -16  135.59    7.60
   0   4 -16  128.79    8.20
   0   4  16  135.39    7.80
   0   4  16  126.69    5.90
   0   4  16  126.69    8.00
   0   4  16  134.29    8.60
   0   4 -16  135.89    7.30
   0  -4  16  123.59    8.10
   0  -4  16  135.29    9.00
   0  -4 -16  127.09    7.10
   0  -4  16  122.99    7.70
   0  -4 -16  133.19    8.70
   0  -4 -16  136.09    9.50
   0  -4  16  129.89    8.80
   0  -4  16  123.99    5.70
   0  -4 -16  129.29    8.50
   0   4  17  224.58   12.50
   0   4  17  210.08   11.70
   0   4 -17  234.68   11.20
   0   4  17  230.38    9.40
   0   4 -17  228.48   11.30
   0   4 -17  228.08   12.10
   0   4  17  229.18   11.60
   0  -4 -17  226.78   12.70
   0  -4 -17  217.68   12.50
   0  -4 -17  226.48   10.90
   0  -4 -17  234.68   13.50
   0  -4  17  221.88   13.10
   0  -4  17  237.38   12.40
   0  -4  17  215.88   12.80
   0   4 -18    3.30    1.70
   0   4  18    2.60    1.60
   0   4  18    2.80    1.10
   0   4  18    3.10    1.90
   0   4 -18    2.40    1.40
   0   4  18    4.30    1.80
   0   4  18    3.00    2.40
   0  -4 -18    1.30    1.40
   0  -4  18    1.80    1.90
   0  -4 -18    1.60    2.60
   0  -4  18    0.90    1.80
   0  -4  18    0.90    1.10
   0  -4 -18    1.80    1.90
   0  -4  18    1.60    2.20
   0  -4 -18    2.10    1.80
   0  -4  18    3.30    1.90
   0   4  19   11.80    2.90
   0   4  19   18.00    3.60
   0   4 -19   11.90    2.70
   0   4  19   15.20    3.40
   0   4  19   14.70    3.90
   0   4 -19   13.80    2.90
   0   4 -19   12.70    2.90
   0  -4  19   16.00    3.60
   0  -4  19   11.30    3.70
   0  -4 -19   12.60    3.60
   0  -4 -19   11.90    3.50
   0  -4 -19   13.60    3.00
   0  -4  19   11.40    2.60
   0  -4  19   12.60    3.40
   0   4 -20  171.18   10.10
   0   4  20  169.08   10.40
   0   4 -20  184.98   10.10
   0   4 -20  175.98   10.40
   0   4  20  174.38   12.30
   0   4  20  201.48   11.70
   0   4  20  187.18   11.10
   0  -4  20  187.88   12.30
   0  -4  20  181.98   10.70
   0  -4  20  188.38   11.30
   0  -4 -20  195.18   10.00
   0  -4  20  172.58   11.70
   0  -4 -20  204.58   12.50
   0   4  21    8.10    2.70
   0   4 -21    7.30    2.40
   0   4  21    9.70    3.20
   0   4  21    8.70    3.20
   0   4 -21   10.10    3.00
   0   4 -21   12.70    2.90
   0   4  21    4.80    4.30
   0  -4  21   11.50    3.30
   0  -4  21   16.20    4.60
   0  -4 -21   16.00    5.30
   0  -4 -21   11.80    3.70
   0  -4  21    5.80    2.80
   0  -4 -21   13.80    3.10
   0   4  22    4.40    2.50
   0   4 -22    5.90    2.90
   0   4 -22    9.10    2.70
   0   4  22   10.80    3.60
   0   4  22    5.30    3.90
   0   4 -22    7.00    3.30
   0  -4  22   12.20    3.50
   0  -4  22    9.10    2.70
   0  -4  22   11.00    3.90
   0  -4  22   12.40    4.00
   0  -4 -22   13.90    3.10
   0   5   0    0.50    0.80
   0   5   0   -0.30    0.70
   0   5   0    0.80    0.90
   0   5   0    2.40    1.10
   0   5   0    0.20    1.00
   0   5   0   -0.50    0.70
   0   5   0   -0.90    0.80
   0  -5   0    0.40    0.30
   0  -5   0    0.90    0.70
   0  -5   0    1.50    1.10
   0  -5   0    0.40    0.80
   0  -5   0    0.00    0.30
   0  -5   0    1.40    1.00
   0   5   1  113.39    6.20
   0   5  -1  106.19    5.90
   0   5  -1  116.49    5.90
   0   5  -1  110.69    5.50
   0   5  -1  114.39    6.20
   0   5  -1  111.99    6.10
   0   5   1  102.49    5.70
   0   5   1  107.09    5.80
   0   5   1  106.99    5.70
   0   5  -1  102.69    5.60
   0   5   1  108.09    5.70
   0   5   1  105.79    5.90
   0   5  -1  108.69    6.70
   0   5   1  110.39    6.50
   0  -5   1   98.39    4.50
   0  -5  -1  107.09    6.10
   0  -5  -1  104.79    4.10
   0  -5   1  116.59    6.70
   0  -5  -1  105.49    6.10
   0  -5   1  113.49    5.80
   0  -5  -1  111.49    6.40
   0  -5   1  108.59    5.80
   0  -5   1  106.69    6.40
   0   5   2   16.90    2.20
   0   5   2   11.10    1.90
   0   5  -2   12.50    2.00
   0   5   2   12.80    2.30
   0   5  -2   14.70    2.20
   0   5  -2   15.40    2.10
   0   5   2   16.30    2.50
   0   5  -2   13.70    2.20
   0   5  -2   17.40    2.40
   0   5   2   14.00    2.40
   0   5  -2   14.80    1.90
   0   5   2   13.60    2.40
   0   5   2   14.90    2.30
   0   5  -2   15.10    2.60
   0  -5   2   12.20    1.90
   0  -5  -2   13.30    2.40
   0  -5  -2   19.20    2.50
   0  -5   2   15.70    2.20
   0  -5   2   19.50    3.00
   0  -5   2   17.70    2.80
   0  -5   2   13.40    1.30
   0   5   3  156.08    8.70
   0   5   3  167.18    7.80
   0   5  -3  157.18    7.60
   0   5   3  161.38    8.00
   0   5   3  179.78    8.90
   0   5  -3  145.69    7.60
   0   5   3  169.08    8.00
   0   5  -3  176.38    8.20
   0   5  -3  169.18    7.90
   0   5  -3  172.98    7.50
   0   5   3  164.98    8.30
   0   5   3  164.28    8.90
   0   5  -3  170.68    7.20
   0  -5  -3  155.88    8.20
   0  -5   3  176.38    9.00
   0  -5  -3  155.18    8.20
   0  -5  -3  164.68    7.90
   0  -5   3  161.48    7.40
   0  -5   3  155.08    7.70
   0  -5   3  153.48    7.80
   0  -5   3  158.28    7.00
   0  -5   3  163.48    7.00
   0  -5  -3  162.68    7.80
   0  -5   3  159.68    8.80
   0   5   4  263.27   11.30
   0   5  -4  263.87   11.20
   0   5  -4  261.67   10.90
   0   5   4  255.77   11.30
   0   5  -4  263.57   11.60
   0   5  -4  257.27   11.10
   0   5   4  273.47   11.30
   0   5   4  238.68   11.70
   0   5   4  239.78   12.40
   0   5   4  246.28   11.40
   0   5  -4  254.77   10.40
   0   5   4  278.77   11.50
   0  -5  -4  251.07   11.90
   0  -5  -4  257.27   11.30
   0  -5   4  261.17   12.50
   0  -5   4  254.07   10.70
   0  -5   4  280.67   12.80
   0  -5   4  268.27   10.80
   0  -5  -4  260.07   11.40
   0  -5  -4  274.97   11.70
   0  -5   4  251.37   10.70
   0  -5  -4  272.97   10.00
   0  -5   4  261.57   11.30
   0  -5  -4  262.57    9.90
   0   5  -5   11.30    1.80
   0   5  -5   11.60    1.70
   0   5  -5   10.80    2.00
   0   5   5   12.50    1.90
   0   5  -5   15.20    2.70
   0   5   5   13.70    2.10
   0   5  -5   13.40    1.40
   0   5   5   10.80    1.90
   0   5   5   12.90    2.00
   0   5   5   16.80    3.00
   0   5   5   13.40    1.90
   0   5   5   10.00    2.20
   0   5  -5   12.10    1.60
   0  -5   5   12.80    2.20
   0  -5   5   14.90    2.50
   0  -5  -5   17.20    2.70
   0  -5   5   14.70    2.00
   0  -5  -5   11.20    1.30
   0  -5  -5   11.80    1.20
   0  -5   5   14.60    1.80
   0  -5   5   15.10    2.00
   0  -5  -5   13.30    2.10
   0  -5   5   13.60    2.60
   0  -5  -5   13.20    2.10
   0  -5   5   11.60    2.40
   0   5  -6   21.70    2.60
   0   5   6   18.60    2.00
   0   5   6   21.30    2.70
   0   5  -6   27.50    4.00
   0   5   6   22.50    2.30
   0   5   6   23.80    2.60
   0   5  -6   24.40    1.80
   0   5   6   16.60    2.20
   0   5  -6   21.30    2.00
   0   5   6   18.70    3.00
   0   5   6   25.70    3.80
   0   5   6   24.60    2.40
   0   5  -6   22.30    2.90
   0   5  -6   21.80    1.70
   0  -5  -6   18.70    2.50
   0  -5   6   17.50    2.20
   0  -5   6   22.30    3.40
   0  -5  -6   23.50    2.40
   0  -5  -6   23.00    3.20
   0  -5  -6   19.20    1.80
   0  -5   6   21.40    2.90
   0  -5   6   25.70    2.50
   0  -5  -6   24.40    1.90
   0  -5   6   19.90    1.80
   0  -5   6   19.70    2.30
   0   5  -7   57.49    3.00
   0   5   7   60.89    3.70
   0   5   7   60.59    4.70
   0   5   7   62.09    4.30
   0   5  -7   59.39    3.30
   0   5  -7   60.99    3.00
   0   5   7   54.19    3.50
   0   5   7   57.49    5.10
   0   5  -7   55.19    4.80
   0   5  -7   61.39    4.30
   0   5   7   60.19    4.00
   0   5   7   52.29    3.70
   0   5  -7   60.79    3.90
   0  -5   7   56.09    4.00
   0  -5   7   57.79    4.00
   0  -5  -7   61.89    3.70
   0  -5   7   55.59    4.10
   0  -5   7   60.19    5.00
   0  -5   7   59.99    3.30
   0  -5  -7   53.99    3.80
   0  -5   7   54.49    4.20
   0  -5  -7   64.49    3.60
   0  -5  -7   71.59    5.00
   0   5   8   68.69    3.90
   0   5   8   88.79    6.50
   0   5  -8   77.99    3.40
   0   5  -8   75.39    4.50
   0   5  -8   75.69    5.00
   0   5   8   73.09    5.60
   0   5  -8   70.29    5.60
   0   5   8   80.09    5.10
   0   5   8   69.09    4.20
   0   5   8   73.99    4.70
   0   5  -8   75.79    3.60
   0   5   8   75.09    4.10
   0   5   8   82.29    5.10
   0  -5   8   72.49    4.80
   0  -5  -8   84.79    6.10
   0  -5   8   76.39    5.20
   0  -5  -8   81.89    5.70
   0  -5   8   85.49    6.20
   0  -5  -8   73.89    4.40
   0  -5  -8   73.69    4.70
   0  -5   8   75.59    4.80
   0  -5   8   80.39    3.80
   0  -5  -8   66.59    4.20
   0  -5   8   76.99    5.00
   0   5  -9    1.70    0.70
   0   5   9    3.70    1.40
   0   5  -9    3.00    0.80
   0   5  -9    2.50    1.30
   0   5  -9    3.10    1.10
   0   5  -9    3.00    0.60
   0   5   9    3.60    1.40
   0   5   9    3.00    1.00
   0   5  -9    5.10    1.90
   0   5   9    2.30    0.90
   0   5   9    4.40    1.70
   0   5   9    3.00    1.10
   0   5   9    2.30    0.90
   0   5  -9    3.90    1.20
   0   5   9    1.50    1.80
   0  -5  -9    2.20    0.90
   0  -5   9    0.90    1.30
   0  -5  -9    2.60    1.60
   0  -5   9    2.70    1.30
   0  -5  -9    3.70    1.10
   0  -5   9    4.40    1.70
   0  -5   9    3.60    1.20
   0  -5   9    4.00    0.90
   0  -5   9    3.10    1.40
   0  -5  -9    3.80    1.40
   0  -5  -9    3.30    1.60
   0   5  10   10.20    1.40
   0   5  10   14.60    2.40
   0   5  10   10.50    1.10
   0   5  10    8.20    1.30
   0   5  10    9.50    2.50
   0   5  10    9.60    2.70
   0   5 -10    8.90    1.70
   0   5 -10    6.90    1.50
   0   5 -10   12.10    1.90
   0   5  10    9.90    1.70
   0   5 -10   11.30    2.20
   0   5 -10   13.20    3.00
   0   5  10    8.50    1.80
   0  -5  10    9.40    2.10
   0  -5  10    9.10    2.20
   0  -5 -10    8.60    2.50
   0  -5  10    8.70    1.10
   0  -5 -10   12.10    2.10
   0  -5  10    8.80    1.80
   0  -5 -10   10.60    1.90
   0  -5  10    6.40    2.20
   0  -5 -10   10.80    1.80
   0  -5  10   12.30    2.40
   0  -5 -10   10.80    2.20
   0   5 -11    0.90    1.10
   0   5  11    1.90    1.60
   0   5  11    2.30    1.20
   0   5  11    1.40    0.60
   0   5 -11    1.90    1.30
   0   5  11    1.70    1.20
   0   5 -11    2.70    1.60
   0   5  11    1.70    1.20
   0   5 -11    0.30    1.30
   0   5  11   -0.10    1.50
   0   5  11    1.00    0.70
   0  -5 -11    1.00    0.80
   0  -5 -11    0.50    1.30
   0  -5  11    0.80    1.00
   0  -5  11    1.80    1.50
   0  -5  11   -0.30    1.30
   0  -5 -11    1.10    0.90
   0  -5  11    0.00    1.30
   0  -5 -11    0.90    1.20
   0  -5  11    0.90    1.20
   0  -5  11    0.20    0.50
   0  -5 -11    3.20    1.70
   0   5  12    2.80    1.60
   0   5  12    2.10    1.30
   0   5  12    5.60    1.40
   0   5 -12    1.50    1.50
   0   5 -12    4.00    1.60
   0   5 -12    1.20    1.00
   0   5  12    2.20    0.80
   0  -5 -12    3.00    1.20
   0  -5  12    3.80    1.40
   0  -5  12    4.90    1.60
   0  -5 -12    4.20    1.40
   0  -5  12    4.60    1.60
   0  -5 -12    4.40    1.90
   0  -5  12    2.90    0.70
   0   5  13   17.00    1.70
   0   5 -13   19.50    3.00
   0   5 -13   20.20    2.70
   0   5  13   25.10    3.20
   0   5  13   21.80    2.20
   0   5 -13   25.90    4.10
   0   5  13   25.30    4.60
   0   5  13   19.90    3.20
   0   5 -13   17.70    2.70
   0   5  13   25.60    4.10
   0  -5 -13   20.10    3.60
   0  -5  13   15.00    2.90
   0  -5  13   18.70    3.30
   0  -5 -13   14.60    2.50
   0  -5 -13   20.80    3.40
   0  -5 -13   18.10    2.80
   0  -5  13   20.70    3.10
   0  -5  13   23.80    4.10
   0  -5 -13   16.30    3.60
   0  -5  13   15.30    2.70
   0   5  14   29.30    3.70
   0   5  14   27.20    2.00
   0   5 -14   25.70    2.90
   0   5  14   27.70    2.60
   0   5 -14   25.00    4.00
   0   5  14   30.90    4.90
   0   5  14   32.40    4.70
   0   5 -14   36.50    5.00
   0   5  14   25.10    3.70
   0   5 -14   36.50    3.50
   0  -5  14   22.60    4.10
   0  -5  14   26.80    3.90
   0  -5 -14   33.90    4.80
   0  -5 -14   27.90    4.10
   0  -5  14   28.80    3.70
   0  -5 -14   29.50    3.10
   0  -5 -14   27.40    4.80
   0  -5  14   29.30    4.70
   0   5  15    4.80    1.90
   0   5  15    5.90    2.40
   0   5 -15   -0.10    1.70
   0   5 -15    5.40    1.60
   0   5  15    4.60    1.60
   0   5  15    3.10    0.90
   0   5  15    3.50    2.00
   0  -5 -15    2.80    1.80
   0  -5  15    3.10    2.00
   0  -5  15    5.10    2.40
   0  -5 -15    4.90    1.70
   0  -5  15    3.50    2.00
   0  -5 -15    0.00    1.40
   0  -5 -15    0.40    1.40
   0  -5  15    3.00    1.80
   0   5 -16    4.50    1.60
   0   5  16    6.20    2.30
   0   5  16    3.50    2.20
   0   5  16    4.30    2.90
   0   5  16    5.10    1.60
   0   5  16    5.20    1.10
   0   5 -16    5.20    2.40
   0   5 -16    4.20    1.70
   0  -5  16    9.20    3.00
   0  -5 -16    3.80    1.80
   0  -5 -16    4.60    1.70
   0  -5  16    7.20    2.40
   0  -5  16    5.30    2.70
   0  -5  16    4.90    2.10
   0  -5 -16    7.90    2.80
   0   5 -17   22.80    4.00
   0   5  17   22.60    3.50
   0   5  17   19.20    4.20
   0   5  17   20.70    3.70
   0   5 -17   22.80    3.50
   0   5 -17   20.90    3.20
   0   5  17   26.60    4.80
   0  -5  17   22.10    4.00
   0  -5  17   30.80    5.20
   0  -5 -17   24.20    3.30
   0  -5  17   17.50    3.20
   0  -5  17   18.90    3.80
   0  -5 -17   22.80    4.00
   0  -5 -17   22.60    4.40
   0   5 -18   27.90    4.60
   0   5 -18   25.60    3.50
   0   5  18   25.00    4.20
   0   5  18   17.30    4.00
   0   5  18   24.60    3.80
   0   5 -18   23.40    3.50
   0   5  18   27.00    4.70
   0  -5 -18   25.80    4.60
   0  -5  18   27.50    4.00
   0  -5  18   25.70    4.30
   0  -5 -18   25.80    3.60
   0  -5  18   23.10    4.40
   0  -5 -18   21.10    4.40
   0  -5  18   35.60    5.80
   0   5  19   -3.50    2.20
   0   5 -19   10.20    3.30
   0   5  19    4.80    2.60
   0   5  19    9.90    2.70
   0   5  19    6.50    2.40
   0   5 -19    3.50    1.70
   0   5 -19    8.70    2.40
   0  -5 -19    0.40    2.00
   0  -5  19    1.40    2.50
   0  -5  19    4.00    2.50
   0  -5 -19    0.70    2.60
   0  -5  19    1.90    2.30
   0  -5  19   10.60    3.90
   0  -5 -19    4.00    2.40
   0   5  20   -0.60    2.20
   0   5 -20    3.10    1.80
   0   5 -20    4.00    2.40
   0   5  20    2.30    1.90
   0   5  20    3.20    2.20
   0   5 -20    2.50    2.00
   0   5  20    4.80    3.20
   0  -5  20   -0.10    2.40
   0  -5 -20    3.70    2.60
   0  -5  20   -1.50    2.50
   0  -5 -20   -0.80    2.50
   0  -5  20    4.80    2.20
   0   5 -21    4.80    2.60
   0   5  21    9.20    2.90
   0   5 -21   14.60    3.70
   0   5  21    4.70    2.70
   0  -5 -21    3.10    3.10
   0  -5  21   10.10    2.90
   0  -5  21    9.90    3.60
   0   6   0  478.25   20.10
   0   6   0  458.75   18.90
   0   6   0  493.15   19.70
   0   6   0  458.35   18.70
   0   6   0  446.66   19.10
   0   6   0  467.25   19.00
   0  -6   0  456.65   18.60
   0  -6   0  462.45   19.60
   0  -6   0  426.56   19.70
   0   6  -1  220.88   11.30
   0   6   1  223.88   10.20
   0   6   1  223.58   10.70
   0   6  -1  229.58   10.50
   0   6  -1  241.68   10.80
   0   6   1  224.78   11.10
   0   6   1  221.58   10.70
   0   6   1  222.78   10.40
   0   6   1  223.18   11.10
   0   6   1  188.78   10.10
   0   6  -1  217.88   10.40
   0  -6   1  212.58    8.50
   0  -6  -1  205.48   10.90
   0  -6  -1  224.08   10.80
   0  -6   1  208.48    8.50
   0  -6   1  219.48   10.10
   0  -6  -1  205.98   10.00
   0  -6   1  221.98   10.20
   0  -6   1  209.68   10.90
   0   6  -2   56.29    4.20
   0   6   2   45.70    4.10
   0   6  -2   57.29    4.90
   0   6   2   55.49    4.60
   0   6   2   59.79    5.00
   0   6  -2   55.49    4.10
   0   6  -2   47.10    3.90
   0   6   2   57.39    4.10
   0   6   2   51.39    4.20
   0   6  -2   53.39    3.80
   0   6   2   52.79    3.90
   0   6  -2   51.09    3.50
   0   6   2   57.89    4.30
   0  -6   2   49.90    2.90
   0  -6   2   49.70    3.90
   0  -6   2   50.19    3.90
   0  -6   2   49.90    3.10
   0  -6   2   58.19    4.90
   0  -6  -2   49.00    3.80
   0   6   3   51.49    4.10
   0   6   3   55.39    4.40
   0   6  -3   53.39    3.70
   0   6   3   57.69    4.60
   0   6  -3   52.79    4.00
   0   6  -3   48.50    3.70
   0   6   3   55.69    3.90
   0   6  -3   66.09    6.00
   0   6  -3   48.10    3.90
   0   6  -3   45.20    3.30
   0   6   3   47.80    4.60
   0   6   3   60.69    4.50
   0   6   3   49.99    4.00
   0   6  -3   46.70    4.80
   0  -6   3   51.19    3.90
   0  -6   3   49.00    3.00
   0  -6   3   51.89    3.10
   0  -6  -3   50.79    3.90
   0  -6   3   49.80    3.90
   0  -6   3   49.60    4.60
   0   6  -4   25.90    2.60
   0   6  -4   24.40    2.30
   0   6   4   24.40    2.90
   0   6   4   25.00    3.40
   0   6   4   27.80    2.90
   0   6  -4   26.60    2.80
   0   6  -4   27.30    2.50
   0   6  -4   21.20    2.70
   0   6   4   32.30    4.00
   0   6   4   27.00    3.60
   0   6  -4   24.60    3.30
   0   6   4   24.80    2.60
   0   6   4   26.70    3.90
   0   6  -4   23.70    3.90
   0  -6   4   24.30    3.70
   0  -6   4   20.70    2.90
   0  -6   4   26.70    2.30
   0  -6   4   27.50    2.90
   0  -6  -4   24.20    3.10
   0  -6   4   25.70    2.30
   0   6  -5  104.39    5.80
   0   6  -5  102.39    6.00
   0   6   5  120.09    6.70
   0   6   5  114.19    7.00
   0   6  -5  103.29    5.50
   0   6  -5   99.59    5.40
   0   6  -5  102.19    6.50
   0   6   5  104.59    6.00
   0   6   5  107.59    7.50
   0   6   5  110.89    6.10
   0   6  -5  108.29    6.50
   0   6   5  111.69    6.40
   0   6  -5  107.99    7.50
   0  -6   5  105.89    5.70
   0  -6  -5   97.59    4.70
   0  -6  -5  106.29    6.20
   0  -6  -5  112.29    4.70
   0  -6   5  105.19    5.70
   0  -6   5  115.09    6.50
   0  -6   5  111.99    7.40
   0  -6   5  113.89    6.20
   0  -6  -5  112.89    6.90
   0   6   6    4.20    1.30
   0   6  -6    3.90    1.10
   0   6   6    2.70    1.50
   0   6  -6    1.80    0.90
   0   6   6    4.80    1.50
   0   6  -6    2.60    1.20
   0   6  -6    4.60    1.60
   0   6  -6    4.10    1.90
   0   6   6    5.20    2.00
   0   6   6    4.10    1.40
   0   6  -6    4.80    1.30
   0   6   6    3.10    1.80
   0   6  -6    3.00    1.00
   0  -6   6    5.30    1.60
   0  -6   6    7.60    2.20
   0  -6  -6    3.90    1.40
   0  -6   6    3.70    1.30
   0  -6   6    5.20    1.30
   0  -6  -6    3.80    0.90
   0  -6  -6    4.00    0.90
   0  -6  -6    3.50    1.60
   0   6   7   13.10    2.80
   0   6   7   12.80    2.30
   0   6   7   12.20    2.20
   0   6  -7   11.10    2.30
   0   6  -7    7.20    1.70
   0   6   7    8.70    2.60
   0   6  -7   11.10    2.50
   0   6  -7   10.60    1.40
   0   6  -7   12.50    1.60
   0   6  -7   14.10    1.90
   0   6  -7   10.60    1.30
   0   6   7    7.70    1.90
   0  -6   7   11.20    2.40
   0  -6  -7   13.50    1.70
   0  -6   7    8.80    1.90
   0  -6   7    9.00    1.90
   0  -6  -7   10.40    2.60
   0  -6  -7    8.60    2.00
   0  -6  -7   11.20    1.50
   0  -6   7    7.50    2.50
   0   6   8  179.98    8.90
   0   6  -8  175.48    7.60
   0   6   8  182.18    8.70
   0   6  -8  166.98    7.50
   0   6   8  180.28    8.20
   0   6  -8  169.88    7.30
   0   6   8  187.28   10.20
   0   6  -8  179.48    7.20
   0   6  -8  183.88    8.60
   0   6   8  164.48    9.10
   0   6   8  178.48   10.90
   0   6  -8  186.58    9.40
   0  -6  -8  174.88    8.90
   0  -6   8  189.28    9.60
   0  -6  -8  179.98    8.20
   0  -6  -8  175.08    8.10
   0  -6   8  175.68    9.00
   0  -6  -8  188.98   10.20
   0  -6   8  177.28   10.60
   0   6   9    7.10    1.90
   0   6   9   10.20    1.60
   0   6  -9   10.80    1.40
   0   6  -9    8.00    1.20
   0   6  -9    9.80    2.90
   0   6   9    7.70    2.20
   0   6   9   13.50    2.20
   0   6  -9    9.20    2.10
   0   6   9   10.90    2.30
   0   6   9    6.90    1.40
   0   6  -9    8.00    1.20
   0   6   9    8.60    1.70
   0   6   9    9.00    3.00
   0   6  -9    9.50    1.90
   0   6  -9    7.80    1.10
   0  -6   9   11.10    2.30
   0  -6  -9    8.90    2.10
   0  -6  -9    8.40    2.00
   0  -6  -9    9.30    2.00
   0  -6   9    7.70    2.50
   0  -6   9    6.00    1.80
   0  -6   9    8.30    1.90
   0  -6  -9    8.60    2.40
   0   6 -10   89.69    6.10
   0   6  10   93.09    6.80
   0   6  10   98.59    5.20
   0   6 -10   94.09    4.30
   0   6  10   95.79    6.00
   0   6  10   84.09    5.40
   0   6  10  102.09    5.00
   0   6 -10   93.69    5.60
   0   6  10  100.79    6.40
   0   6  10   97.69    7.70
   0   6 -10  108.19    7.70
   0  -6  10   97.29    6.60
   0  -6  10   96.39    6.40
   0  -6  10   83.99    5.90
   0  -6  10  104.29    7.60
   0  -6 -10   97.99    5.70
   0  -6 -10  102.79    8.10
   0  -6 -10   92.09    5.80
   0  -6 -10  107.69    5.70
   0   6 -11   44.20    4.90
   0   6  11   44.90    2.90
   0   6  11   40.90    5.90
   0   6  11   41.20    2.90
   0   6 -11   44.20    4.20
   0   6  11   54.39    5.20
   0   6  11   44.20    4.80
   0   6  11   47.30    4.00
   0   6 -11   44.30    3.70
   0  -6  11   49.50    4.10
   0  -6 -11   46.50    4.90
   0  -6  11   44.50    4.30
   0  -6 -11   45.80    3.90
   0  -6  11   50.19    4.50
   0  -6  11   45.40    4.80
   0  -6 -11   48.30    3.80
   0  -6 -11   42.30    3.80
   0   6  12   16.00    3.20
   0   6  12   15.40    3.80
   0   6  12   15.30    3.20
   0   6 -12   17.30    3.40
   0   6  12   15.80    1.70
   0   6  12   16.00    2.70
   0   6  12   15.10    1.40
   0   6 -12   16.30    2.50
   0   6 -12   21.20    3.30
   0  -6  12   10.20    3.40
   0  -6  12   10.40    2.60
   0  -6 -12   14.70    3.20
   0  -6  12   17.50    3.10
   0  -6 -12   18.30    2.80
   0  -6 -12   20.40    3.00
   0  -6 -12   16.00    2.50
   0  -6  12   17.90    3.10
   0   6 -13    8.40    2.20
   0   6  13    9.30    1.40
   0   6  13    5.00    2.50
   0   6  13    4.40    2.60
   0   6 -13    6.30    1.90
   0   6  13    9.00    2.60
   0   6  13    7.20    2.10
   0   6 -13    7.70    2.60
   0  -6  13    8.30    2.30
   0  -6  13    7.70    2.50
   0  -6 -13    6.60    1.70
   0  -6  13    7.50    2.60
   0  -6 -13   12.20    2.30
   0  -6  13    5.40    2.10
   0  -6 -13    5.10    2.50
   0   6  14   79.89    7.50
   0   6  14   79.89    5.70
   0   6  14   76.19    6.70
   0   6 -14   75.79    5.30
   0   6 -14   87.29    7.40
   0   6 -14   85.19    6.00
   0   6  14   80.99    6.20
   0   6  14   79.79    4.30
   0  -6  14   77.09    6.50
   0  -6 -14   82.89    6.90
   0  -6 -14   79.59    5.70
   0  -6 -14   80.49    6.10
   0  -6  14   78.49    7.40
   0  -6  14   77.79    6.60
   0  -6  14   86.59    6.60
   0   6 -15   52.29    4.70
   0   6  15   54.09    4.70
   0   6 -15   51.09    4.20
   0   6  15   50.59    5.00
   0   6  15   51.09    5.70
   0   6 -15   49.30    5.40
   0   6  15   46.70    6.80
   0  -6 -15   46.60    5.70
   0  -6  15   55.09    5.30
   0  -6  15   50.89    5.70
   0  -6 -15   44.80    4.80
   0  -6 -15   51.59    5.70
   0  -6  15   53.59    7.00
   0  -6  15   58.39    5.00
   0   6  16   14.50    3.30
   0   6 -16   16.90    3.80
   0   6 -16   16.90    2.70
   0   6  16    8.90    4.80
   0   6  16   14.90    3.10
   0  -6  16   21.00    5.40
   0  -6 -16   17.70    3.20
   0  -6  16   15.30    3.20
   0  -6  16   16.60    3.90
   0  -6  16   15.50    3.60
   0  -6 -16   13.60    3.40
   0   6  17   -1.30    1.80
   0   6 -17    2.00    1.70
   0   6  17    1.00    3.00
   0   6  17    8.10    2.50
   0   6 -17    2.00    1.90
   0   6  17    1.00    1.70
   0  -6 -17    2.70    2.20
   0  -6  17   -1.30    1.70
   0  -6 -17    0.80    2.70
   0  -6  17    0.10    2.10
   0  -6  17    1.00    2.50
   0  -6  17    4.80    3.00
   0  -6 -17    0.50    1.50
   0   6 -18   11.50    3.60
   0   6  18   15.10    3.60
   0   6  18   12.50    3.00
   0   6  18   17.90    4.30
   0   6 -18    9.90    2.60
   0  -6 -18   13.50    3.20
   0  -6  18   15.00    4.00
   0  -6  18   15.90    4.00
   0  -6  18   13.90    3.60
   0  -6  18   21.40    3.40
   0  -6 -18   12.70    3.20
   0  -6 -18   18.40    4.10
   0   6 -19   -3.90    3.00
   0   6  19    0.70    1.90
   0   6 -19   -4.30    2.00
   0  -6  19    0.00    2.70
   0  -6  19    4.00    3.30
   0  -6 -19    3.10    3.30
   0  -6  19    1.90    2.30
   0   7   0   -0.80    1.20
   0   7   0   -1.90    1.10
   0   7   0    0.50    1.40
   0   7   0    1.20    1.40
   0   7   0    0.30    1.00
   0   7   0   -0.50    1.10
   0   7   0    0.80    1.40
   0  -7   0   -0.20    1.10
   0   7  -1    3.70    1.60
   0   7   1    3.40    1.60
   0   7   1    0.20    1.60
   0   7  -1    5.10    1.70
   0   7   1    3.70    1.80
   0   7  -1    2.50    1.90
   0   7   1    2.90    1.60
   0   7  -1    1.20    1.40
   0   7  -1    0.40    1.40
   0   7   1    1.50    1.30
   0   7   1    4.10    1.50
   0   7  -1    5.70    1.70
   0   7   1    2.10    1.50
   0  -7   1    3.00    1.50
   0  -7  -1    3.50    1.40
   0  -7   1    1.70    1.30
   0   7   2    7.00    1.90
   0   7  -2    7.00    1.70
   0   7  -2    9.20    2.20
   0   7  -2    8.20    2.20
   0   7  -2   10.20    2.20
   0   7   2    7.20    2.00
   0   7   2    7.60    2.20
   0   7   2    4.60    2.00
   0   7   2    5.80    2.10
   0   7   2    6.00    1.80
   0   7   2    4.60    1.90
   0  -7  -2    7.30    2.00
   0  -7   2    3.20    1.60
   0  -7   2    8.20    1.80
   0  -7   2    7.30    2.40
   0  -7   2    8.00    1.10
   0   7   3    0.50    1.20
   0   7  -3   -0.10    1.50
   0   7   3    4.90    1.80
   0   7  -3    1.90    1.40
   0   7   3    0.80    1.50
   0   7  -3    5.40    1.70
   0   7   3    1.50    1.40
   0   7   3    1.00    1.20
   0   7   3    0.80    1.70
   0   7   3    4.40    1.60
   0   7   3    2.60    1.80
   0   7  -3    2.80    1.60
   0  -7   3    3.10    1.70
   0  -7  -3    2.00    1.30
   0  -7   3    2.50    1.40
   0  -7   3    2.10    0.70
   0  -7   3    2.70    0.90
   0  -7   3    1.60    1.40
   0   7   4  345.57   15.30
   0   7   4  313.27   15.80
   0   7   4  307.37   14.20
   0   7   4  320.27   14.90
   0   7   4  310.87   14.00
   0   7  -4  329.47   14.70
   0   7  -4  308.77   14.00
   0   7   4  319.27   14.40
   0   7  -4  339.27   16.30
   0   7   4  338.87   14.60
   0   7   4  308.67   15.10
   0   7  -4  323.67   13.80
   0  -7   4  303.17   13.00
   0  -7   4  326.27   14.20
   0  -7   4  311.07   12.90
   0  -7   4  314.17   14.40
   0  -7   4  307.47   17.00
   0   7   5  197.18   11.80
   0   7  -5  184.48    9.30
   0   7   5  200.08    9.90
   0   7   5  199.88    9.70
   0   7   5  195.28   10.20
   0   7   5  188.18    9.60
   0   7   5  189.68    9.70
   0   7  -5  176.08    8.70
   0   7  -5  194.88   10.00
   0   7   5  191.18   10.50
   0   7  -5  207.98   11.70
   0   7  -5  180.48    9.40
   0  -7   5  194.28    9.90
   0  -7   5  201.58    9.00
   0  -7   5  183.38   11.00
   0  -7   5  185.58    8.70
   0  -7   5  194.98    9.70
   0   7   6    2.60    1.60
   0   7   6    4.90    1.90
   0   7  -6    3.60    1.50
   0   7   6    4.90    1.50
   0   7  -6    6.70    2.00
   0   7   6    4.90    1.80
   0   7  -6    4.50    2.40
   0   7  -6    5.20    1.40
   0   7   6    5.70    1.70
   0   7   6    5.00    2.40
   0   7   6    6.00    2.20
   0   7  -6    4.20    1.20
   0  -7  -6    4.90    0.90
   0  -7   6    4.20    1.30
   0  -7   6    4.30    1.50
   0  -7   6    1.60    1.80
   0  -7   6    5.30    1.40
   0  -7  -6    6.70    2.00
   0  -7   6    3.40    1.50
   0   7   7    1.90    1.50
   0   7   7    3.40    2.00
   0   7  -7    4.70    2.20
   0   7  -7    2.10    1.40
   0   7  -7    1.40    1.10
   0   7   7    0.80    1.50
   0   7   7    3.50    1.90
   0   7  -7    4.90    1.70
   0   7   7    3.90    1.60
   0   7   7    3.70    1.40
   0   7  -7    3.10    1.10
   0   7   7    4.60    1.60
   0  -7   7    5.10    1.80
   0  -7   7    3.90    1.60
   0  -7  -7    5.20    1.50
   0  -7   7    7.50    2.60
   0  -7   7    6.20    1.60
   0  -7  -7    3.00    0.90
   0  -7  -7    2.30    0.90
   0  -7  -7   -0.60    1.70
   0  -7   7    4.30    1.60
   0   7  -8  166.98    8.50
   0   7  -8  167.48   10.70
   0   7  -8  163.08    7.30
   0   7   8  187.78   11.30
   0   7   8  158.18    8.70
   0   7   8  169.58    8.10
   0   7   8  178.88   10.20
   0   7  -8  172.78    9.40
   0   7  -8  177.98    7.00
   0   7   8  150.78    8.50
   0   7   8  185.78   10.60
   0  -7  -8  160.28    7.50
   0  -7   8  153.18   10.40
   0  -7   8  165.38    8.90
   0  -7  -8  169.08    9.00
   0  -7  -8  186.38   10.40
   0  -7   8  165.38    9.30
   0  -7   8  153.78    8.70
   0  -7  -8  182.58    7.40
   0  -7   8  157.78    8.60
   0   7   9   12.30    3.00
   0   7   9   10.60    2.40
   0   7  -9    8.20    1.30
   0   7   9    9.80    1.60
   0   7   9   13.30    3.30
   0   7  -9    6.10    2.10
   0   7  -9   14.10    3.50
   0   7   9   12.50    2.30
   0   7   9   10.50    2.40
   0  -7  -9   13.20    2.40
   0  -7  -9   12.80    1.80
   0  -7   9   10.60    2.90
   0  -7   9   10.10    2.20
   0  -7   9   10.30    2.40
   0  -7  -9   11.60    2.80
   0  -7  -9   11.70    1.90
   0  -7   9   10.00    2.30
   0   7  10    0.10    0.90
   0   7 -10   -2.20    1.50
   0   7 -10    1.40    1.60
   0   7  10    0.70    1.40
   0   7  10   -0.60    1.20
   0   7  10    3.90    2.20
   0   7  10   -0.80    1.30
   0   7  10   -1.50    2.00
   0   7 -10   -0.10    1.30
   0  -7 -10    2.60    1.40
   0  -7  10    2.90    2.30
   0  -7 -10    0.00    1.50
   0  -7  10   -3.30    1.70
   0  -7 -10    0.60    1.70
   0  -7  10   -0.90    1.10
   0  -7  10    0.10    1.50
   0  -7 -10    0.20    1.10
   0  -7  10   -0.20    1.50
   0   7  11    1.70    2.10
   0   7  11    2.60    1.80
   0   7 -11    3.10    1.90
   0   7 -11    1.20    1.50
   0   7  11    1.10    1.40
   0   7 -11    1.70    2.20
   0   7  11    0.30    1.80
   0   7  11    2.10    1.30
   0   7  11    1.90    1.20
   0  -7 -11    2.40    1.40
   0  -7 -11    1.50    1.40
   0  -7 -11    4.30    2.40
   0  -7  11    3.10    1.60
   0  -7  11    1.20    1.90
   0  -7  11    0.70    2.40
   0  -7  11    1.80    1.60
   0  -7  11    5.50    2.70
   0   7  12    1.60    1.70
   0   7 -12    0.90    1.70
   0   7  12    2.80    2.30
   0   7 -12    2.50    1.70
   0   7  12    2.70    2.10
   0   7 -12    5.10    2.60
   0   7  12    3.20    2.40
   0  -7  12    6.60    2.90
   0  -7  12   -0.20    1.90
   0  -7 -12    1.20    1.50
   0  -7 -12    3.20    1.80
   0  -7  12    2.10    1.70
   0  -7 -12    3.60    1.80
   0  -7 -12    4.90    2.60
   0   7 -13    6.20    2.10
   0   7  13    9.50    3.20
   0   7  13    7.20    2.20
   0   7  13    5.70    2.00
   0  -7 -13    5.40    2.60
   0  -7  13    2.30    1.80
   0  -7  13    7.20    2.70
   0  -7 -13    6.80    2.40
   0  -7 -13    1.50    1.70
   0   7 -14   24.50    3.20
   0   7  14   20.20    4.30
   0   7  14   34.50    4.20
   0   7  14   27.20    4.20
   0   7  14   24.10    5.30
   0   7 -14   33.10    4.50
   0   7 -14   23.20    4.50
   0  -7 -14   25.00    7.20
   0  -7 -14   26.40    3.90
   0  -7  14   25.10    3.80
   0  -7  14   17.10    3.50
   0  -7  14   19.50    3.90
   0  -7 -14   24.30    3.70
   0  -7  14   19.00    4.40
   0   7 -15   16.00    2.80
   0   7 -15   16.80    3.60
   0   7 -15   10.70    3.70
   0   7  15   15.50    4.30
   0   7  15   17.20    3.30
   0   7  15   14.00    3.40
   0   7  15   17.70    4.50
   0  -7  15   11.50    3.30
   0  -7  15   15.00    3.40
   0  -7 -15    9.30    2.60
   0  -7 -15   20.70    3.50
   0  -7  15   17.00    4.10
   0  -7  15   16.60    4.10
   0  -7 -15   20.50    4.10
   0   7  16   16.30    3.60
   0   7 -16   14.40    2.70
   0  -7 -16    7.00    3.30
   0  -7  16    7.50    3.00
   0  -7  16    8.10    3.10
   0   8   0   14.20    3.00
   0   8   0   14.10    3.20
   0   8   0   19.80    3.40
   0   8   0   16.40    3.40
   0   8   0   22.80    3.90
   0   8   0   18.70    3.00
   0   8   0   14.50    2.80
   0  -8   0   14.90    2.80
   0   8  -1   21.80    3.50
   0   8   1   19.80    3.20
   0   8   1   18.00    2.90
   0   8   1   21.10    3.50
   0   8  -1   23.30    4.30
   0   8  -1   19.90    3.10
   0   8   1   21.00    3.60
   0   8   1   21.30    3.30
   0   8  -1   18.30    3.00
   0   8   1   12.30    3.10
   0   8  -1   13.00    3.00
   0   8   1   18.70    3.70
   0   8  -1   23.20    3.40
   0   8   1   15.50    3.30
   0   8  -1   16.70    2.90
   0  -8  -1   20.60    3.10
   0  -8   1   19.60    2.80
   0   8   2    1.00    2.00
   0   8   2    2.10    1.70
   0   8   2    2.30    1.60
   0   8  -2    3.40    1.90
   0   8  -2   -0.70    1.50
   0   8   2    2.20    1.80
   0   8   2   -1.00    1.90
   0   8  -2    2.70    2.00
   0   8   2    4.10    1.60
   0   8   2    3.50    1.80
   0   8  -2    0.80    1.50
   0   8  -2    0.90    1.60
   0   8   2    4.60    1.90
   0   8  -2    2.10    1.50
   0  -8   2    1.50    1.80
   0   8   3  128.69    8.00
   0   8   3  124.69    8.00
   0   8   3  114.29    8.50
   0   8  -3  118.49    7.60
   0   8  -3  106.09    7.10
   0   8   3  121.99    7.40
   0   8  -3  113.69    8.60
   0   8   3  121.09    7.50
   0   8   3  129.79    7.70
   0   8  -3  135.69   11.00
   0   8  -3  128.69    7.10
   0   8  -3  117.79    7.20
   0   8   3  112.99    8.00
   0  -8   3  127.89    7.30
   0  -8   3  120.19    5.50
   0  -8   3  128.39    5.80
   0  -8   3  126.49    8.70
   0   8   4   -0.40    1.60
   0   8   4   -0.30    1.50
   0   8  -4    2.10    2.30
   0   8   4   -1.80    1.60
   0   8  -4    0.70    1.50
   0   8   4   -0.90    1.60
   0   8  -4   -1.60    1.50
   0   8  -4   -0.70    1.40
   0   8   4   -0.40    1.60
   0   8   4   -0.30    1.60
   0   8   4    0.60    2.10
   0   8  -4   -3.10    1.40
   0  -8   4   -1.30    2.10
   0  -8   4    1.20    1.70
   0  -8   4   -0.40    1.00
   0  -8   4   -0.90    0.90
   0  -8   4   -0.60    1.50
   0   8  -5    3.00    1.60
   0   8   5   -0.10    1.60
   0   8  -5    3.80    1.90
   0   8  -5    2.20    1.60
   0   8   5    2.40    1.60
   0   8   5    5.00    2.50
   0   8  -5    1.30    2.40
   0   8   5    1.60    1.60
   0   8   5    4.20    1.80
   0   8   5    3.80    2.20
   0   8   5    4.90    1.80
   0   8   5    4.20    2.40
   0   8  -5    2.30    1.60
   0  -8   5    5.70    2.60
   0  -8   5    1.80    1.10
   0  -8   5    5.70    2.00
   0  -8   5    2.60    1.20
   0  -8   5    2.00    1.60
   0   8   6    1.50    1.60
   0   8  -6   -0.80    1.20
   0   8   6    2.30    2.30
   0   8   6    0.00    1.40
   0   8  -6    0.80    1.50
   0   8   6    2.30    2.00
   0   8   6   -1.30    1.50
   0   8  -6    0.00    1.40
   0   8   6   -0.70    1.80
   0   8  -6    0.90    1.90
   0   8   6   -2.30    1.30
   0   8   6   -1.10    1.70
   0  -8   6    2.20    1.20
   0  -8   6    0.10    1.60
   0  -8   6    0.60    2.20
   0  -8   6    1.80    1.70
   0  -8   6    1.20    1.10
   0   8  -7    2.40    1.80
   0   8  -7   -1.10    2.30
   0   8   7   -0.60    1.30
   0   8  -7    1.40    1.70
   0   8   7    2.60    1.90
   0   8   7   -0.70    1.70
   0   8   7    1.60    2.50
   0   8   7   -0.20    1.40
   0   8   7    4.80    2.40
   0   8   7    0.70    2.10
   0   8   7   -0.30    1.50
   0  -8   7   -3.10    1.30
   0  -8   7    2.20    1.90
   0  -8   7    0.90    1.60
   0  -8   7    2.40    2.10
   0  -8   7   -1.20    1.20
   0   8  -8    1.90    1.90
   0   8   8    4.30    1.90
   0   8   8    4.00    1.60
   0   8   8    2.10    1.70
   0   8  -8    1.00    1.70
   0   8   8    3.10    2.00
   0   8   8   -0.70    2.10
   0   8   8    4.40    1.80
   0   8   8    5.40    2.80
   0   8   8    1.90    2.40
   0  -8   8   -1.40    1.60
   0  -8   8    3.00    1.90
   0  -8   8    3.70    2.60
   0   8   9   11.90    2.90
   0   8  -9    7.10    2.30
   0   8   9   15.30    2.80
   0   8   9    9.40    2.60
   0   8  -9   12.10    3.60
   0   8  -9   13.10    3.50
   0   8   9    7.60    3.40
   0   8   9   12.20    2.60
   0   8   9   11.50    3.10
   0   8   9   11.10    2.50
   0   8   9   16.40    5.20
   0  -8   9   13.90    2.70
   0  -8   9   14.70    3.00
   0  -8   9   18.30    3.30
   0  -8   9   16.70    4.40
   0   8  10   38.70    4.90
   0   8 -10   40.20    5.00
   0   8  10   34.90    4.40
   0   8  10   45.70    4.40
   0   8 -10   35.70    4.00
   0   8  10   44.10    6.80
   0   8 -10   40.00    6.00
   0  -8 -10   34.70    4.50
   0  -8 -10   34.00    2.80
   0  -8 -10   27.20    2.90
   0  -8  10   42.10    4.40
   0  -8  10   35.10    5.80
   0  -8  10   29.80    4.20
   0  -8  10   36.90    4.80
   0   8  11    1.10    2.00
   0   8 -11    4.00    2.70
   0   8  11    2.10    1.70
   0   8 -11    5.00    2.10
   0   8  11    7.30    3.20
   0   8 -11    5.60    2.40
   0   8  11    0.40    2.90
   0  -8 -11    1.00    2.80
   0  -8  11    5.50    2.40
   0  -8  11    1.60    2.70
   0  -8 -11    2.60    1.30
   0  -8  11    5.90    2.90
   0  -8 -11    5.90    1.60
   0  -8  11    2.20    1.90
   0  -8 -11   -1.00    2.10
   0   8  12   27.00    3.60
   0   8  12   31.30    5.20
   0   8 -12   22.50    3.40
   0   8  12   26.30    4.00
   0  -8 -12   22.00    3.10
   0  -8 -12   28.60    4.10
   0  -8 -12   27.80    4.90
   0  -8  12   26.40    4.60
   0  -8  12   27.90    4.20
   0  -8 -12   30.70    3.50
   0   8  13   13.10    3.40
   0   8 -13   17.90    3.10
   0   8  13   14.00    3.20
   0  -8 -13   13.60    3.80
   0  -8  13    9.40    3.40
   0  -8  13   16.80    4.10
   0   9   0    0.50    2.00
   0   9   0    2.50    2.20
   0   9   0    2.00    2.40
   0   9   0    1.50    2.60
   0   9   0   -2.00    2.10
   0   9   0   -1.10    1.70
   0   9   1    8.00    2.60
   0   9   1    9.30    2.80
   0   9   1    7.60    2.30
   0   9  -1    6.00    2.50
   0   9   1    0.30    2.40
   0   9  -1    6.40    3.50
   0   9   1    6.10    2.50
   0   9  -1    5.50    2.40
   0   9   1    7.40    2.40
   0   9   1    1.40    2.10
   0   9  -1   10.60    3.10
   0   9  -1    7.10    3.30
   0   9  -1    6.00    2.90
   0   9   1    3.10    2.70
   0   9  -1    3.50    2.40
   0   9  -1    0.70    1.90
   0  -9   1    9.50    2.40
   0   9   2    4.20    2.60
   0   9   2   -0.40    1.90
   0   9  -2   -2.20    2.40
   0   9  -2    1.30    2.20
   0   9  -2    1.20    2.10
   0   9  -2    3.00    2.00
   0   9   2    2.40    2.30
   0   9  -2    8.60    2.90
   0   9   2    0.10    2.00
   0   9   2    2.20    2.40
   0   9   2    2.30    2.10
   0   9   2    2.80    2.50
   0   9  -2   -1.90    1.90
   0   9   2   -2.60    2.00
   0  -9   2    4.10    2.10
   0   9  -3    3.90    3.10
   0   9  -3    2.40    2.00
   0   9   3    1.00    2.60
   0   9   3    0.00    1.90
   0   9  -3   -2.60    1.80
   0   9   3   -2.00    1.80
   0   9   3    4.60    2.30
   0   9   3   -2.00    2.20
   0   9   3    0.20    2.50
   0   9  -3    2.40    1.90
   0   9   3    5.20    2.50
   0   9  -3   -1.40    3.10
   0   9   3    3.30    2.40
   0  -9   3    2.40    2.00
   0   9   4   17.40    3.60
   0   9   4   26.10    4.10
   0   9   4   22.50    4.00
   0   9   4   29.70    4.00
   0   9  -4   27.50    4.10
   0   9  -4   33.70    5.70
   0   9  -4   26.60    4.70
   0   9  -4   23.00    3.70
   0   9   4   20.90    3.50
   0   9   4   26.60    4.70
   0   9  -4   24.30    3.60
   0   9   4   23.10    3.80
   0  -9   4   31.30    4.20
   0   9   5   70.19    6.40
   0   9  -5   85.49    6.60
   0   9  -5   71.09    6.20
   0   9  -5   80.59    7.50
   0   9   5   70.49    7.10
   0   9   5   89.49    6.60
   0   9   5   78.59    6.00
   0   9   5   71.79    5.90
   0   9  -5   70.79    5.50
   0   9   5   65.79    6.60
   0   9   5   73.89    6.70
   0   9   5   80.39    6.10
   0  -9   5   75.29    4.50
   0  -9   5   70.99    5.80
   0  -9   5   76.99    4.50
   0  -9   5   74.09    7.40
   0   9   6   59.29    5.30
   0   9   6   65.49    7.10
   0   9  -6   73.29    5.50
   0   9   6   75.69    6.90
   0   9   6   57.49    6.10
   0   9   6   59.79    5.80
   0   9   6   75.69    5.60
   0  -9   6   65.59    7.00
   0  -9   6   59.49    5.60
   0  -9   6   64.29    4.50
   0  -9   6   53.79    5.50
   0   9  -7   56.99    5.10
   0   9   7   43.90    6.60
   0   9   7   55.69    5.10
   0   9   7   57.19    5.20
   0   9   7   57.29    6.10
   0   9   7   64.59    6.60
   0  -9   7   56.59    5.80
  -1   0  25   -0.80    2.90
  -1   0  25   -0.90    1.90
  -1   0  25    3.30    3.80
   1   0 -25    3.90    2.60
  -1   0  25    2.90    2.50
   1   0 -24   -1.90    3.30
   1   0 -24    6.00    3.10
  -1   0  24    5.30    2.40
  -1   0  24   -1.00    2.20
   1   0 -24    3.60    2.10
  -1   0  24    2.70    2.70
  -1   0  24    5.60    2.60
  -1   0  24    1.90    2.20
  -1   0  23    1.00    1.90
   1   0 -23    4.80    2.30
  -1   0  23    0.70    1.90
   1   0 -23   -0.10    2.70
   1   0 -23    2.60    1.70
  -1   0  23   -0.70    1.40
   1   0 -23   -0.60    1.90
  -1   0  22   70.69    5.40
  -1   0  22   72.59    6.10
  -1   0  22   65.19    7.10
   1   0 -22   62.49    5.00
  -1   0  22   71.89    6.10
   1   0 -22   64.59    6.20
  -1   0  22   64.49    5.40
   1   0 -22   68.19    5.80
   1   0 -22   62.99    7.10
   1   0 -21    0.90    1.60
   1   0 -21   -2.70    2.00
   1   0 -21    0.20    0.70
  -1   0  21   -1.60    1.70
   1   0 -21    0.80    1.80
  -1   0  21   -0.50    1.30
  -1   0  21    1.40    1.60
   1   0 -21    3.10    1.60
  -1   0  21    0.40    1.30
  -1   0  21   -0.20    1.40
  -1   0  20   71.99    5.70
   1   0 -20   64.99    6.50
  -1   0  20   59.69    4.80
   1   0 -20   58.89    5.30
  -1   0  20   59.79    5.00
   1   0 -20   60.29    5.30
   1   0 -20   69.99    4.90
   1   0 -20   51.99    3.40
  -1   0  20   58.19    5.10
  -1   0  20   55.09    6.00
  -1   0  19   -0.40    1.20
   1   0 -19    0.00    1.10
   1   0 -19   -0.10    1.70
  -1   0  19   -1.30    1.10
  -1   0  19   -0.80    1.60
   1   0 -19   -1.40    1.30
   1   0 -19    0.80    1.40
  -1   0  19    0.70    1.40
   1   0 -19    0.00    1.00
   1   0 -19   -0.50    0.60
  -1   0  19    0.50    1.10
  -1   0  18  160.28    9.20
   1   0 -18  168.78    9.30
   1   0 -18  159.28    7.30
   1   0 -18  165.38    7.10
   1   0 -18  169.38    8.60
  -1   0  18  168.28    9.30
  -1   0  18  178.48    9.20
   1   0 -18  183.78    9.60
  -1   0  18  164.38   10.20
  -1   0  18  181.78    9.00
   1   0 -18  194.38   11.30
  -1   0  17   -0.40    1.30
  -1   0  17    0.00    0.90
  -1   0  17    0.40    1.00
   1   0 -17   -1.60    0.90
   1   0 -17    1.00    1.30
   1   0 -17   -0.40    0.80
  -1   0  17   -0.70    1.00
  -1   0  17    0.10    0.80
   1   0 -17   -1.60    1.20
   1   0 -17    0.80    1.30
   1   0 -17    0.70    0.60
  -1   0  16    0.20    0.90
   1   0 -16    0.80    0.60
   1   0 -16    1.30    1.10
  -1   0  16    1.10    1.10
   1   0 -16   -1.00    0.80
  -1   0  16    0.10    1.10
   1   0 -16    1.20    0.70
   1   0 -16    0.50    1.50
  -1   0  16    0.00    0.90
   1   0 -16    0.10    1.10
   1   0 -16   -0.80    1.60
  -1   0  16   -1.10    0.70
   1   0 -15    1.40    1.40
  -1   0  15    0.00    0.70
   1   0 -15    0.90    1.00
   1   0 -15    0.10    0.60
  -1   0  15    0.30    1.10
   1   0 -15    0.40    0.80
  -1   0  15    0.10    0.90
  -1   0  15    1.00    0.80
   1   0 -15    1.20    1.20
  -1   0  15    0.60    1.00
   1   0 -15    0.00    0.50
   1   0 -15   -0.10    1.10
   1   0 -14    0.90    1.20
   1   0 -14    2.40    1.00
   1   0 -14    0.90    1.10
   1   0 -14    2.30    0.90
  -1   0  14    0.70    0.90
   1   0 -14    2.30    0.80
  -1   0  14    3.20    1.00
  -1   0  14    2.50    1.10
  -1   0  14    1.40    1.00
  -1   0  14    0.50    1.00
   1   0 -14    2.90    1.50
  -1   0  14    3.80    1.50
   1   0 -14    3.20    1.30
   1   0 -14    2.10    0.70
  -1   0  13    0.30    0.70
  -1   0  13    1.00    1.00
   1   0 -13    0.70    0.90
  -1   0  13   -0.50    0.60
  -1   0  13   -0.10    0.40
   1   0 -13    0.50    0.90
  -1   0  13    0.60    0.90
   1   0 -13    0.70    0.90
   1   0 -13   -0.20    0.80
   1   0 -13    0.80    0.60
   1   0 -13   -0.40    0.50
   1   0 -13   -0.10    0.50
   1   0 -13    0.30    0.70
   1   0 -13    1.20    1.20
  -1   0  13   -0.20    0.60
  -1   0  12 1536.45   55.29
  -1   0  12 1572.94   54.79
   1   0 -12 1567.94   54.79
  -1   0  12 1454.45   54.69
   1   0 -12 1570.24   55.49
   1   0 -12 1450.85   54.29
   1   0 -12 1556.94   55.39
   1   0 -12 1465.45   54.19
  -1   0  12 1514.25   55.49
   1   0 -12 1573.24   56.79
   1   0 -12 1486.35   55.49
  -1   0  12 1564.04   55.59
  -1   0  12 1581.54   56.59
  -1   0  12 1498.85   55.29
  -1   0  12 1558.44   56.49
  -1   0  11   -0.20    0.50
  -1   0  11    0.30    0.60
  -1   0  11   -0.20    0.70
  -1   0  11    0.60    0.60
  -1   0  11   -0.30    0.60
   1   0 -11   -0.30    0.40
  -1   0  11    0.30    0.70
  -1   0  11    0.20    0.60
   1   0 -11    0.90    0.80
   1   0 -11    0.40    0.80
  -1   0  11    0.60    0.50
   1   0 -11   -0.20    0.50
   1   0 -11    0.10    0.60
  -1   0  11   -0.70    0.40
   1   0 -11    1.30    0.60
   1   0 -11    0.30    0.50
   1   0 -11    0.60    0.60
   1   0 -11    0.10    0.40
   1   0 -10 1117.89   40.00
  -1   0  10 1099.39   40.00
   1   0 -10 1068.69   39.70
   1   0 -10 1108.29   40.50
  -1   0  10 1105.59   40.40
   1   0 -10 1094.29   39.70
   1   0 -10 1090.89   40.40
  -1   0  10 1104.79   40.10
   1   0 -10 1158.38   41.70
  -1   0  10 1093.79   40.60
   1   0 -10 1135.29   40.10
  -1   0  10 1107.49   41.40
  -1   0  10 1118.39   40.10
  -1   0  10 1092.99   40.60
   1   0 -10 1152.88   40.70
  -1   0  10 1195.28   40.60
   1   0 -10 1090.29   40.50
   1   0  -9    0.50    0.70
  -1   0   9   -0.30    0.50
   1   0  -9   -0.20    0.50
  -1   0   9   -0.60    0.40
  -1   0   9   -0.20    0.50
   1   0  -9    0.40    0.70
  -1   0   9   -0.20    0.40
   1   0  -9    0.40    0.40
  -1   0   9   -0.50    0.30
   1   0  -9    0.90    0.50
  -1   0   9    0.80    0.50
  -1   0   9    0.40    0.60
  -1   0   9    0.10    0.50
   1   0  -9    1.10    0.60
   1   0  -9   -0.10    0.60
   1   0  -9    0.70    0.50
   1   0  -9    0.20    0.40
  -1   0   9    0.80    0.80
  -1   0   8   45.70    2.60
  -1   0   8   46.70    2.60
   1   0  -8   53.29    2.90
  -1   0   8   48.20    2.80
  -1   0   8   47.40    2.80
   1   0  -8   45.80    2.40
   1   0  -8   47.40    2.80
  -1   0   8   44.90    2.80
   1   0  -8   44.20    2.80
   1   0  -8   49.80    3.40
   1   0  -8   44.60    2.50
  -1   0   8   45.00    2.50
   1   0  -8   44.00    3.10
  -1   0   8   43.20    2.70
   1   0  -8   45.50    2.60
   1   0  -8   47.10    2.80
  -1   0   7    0.20    0.40
  -1   0   7   -0.10    0.40
   1   0  -7    0.00    0.30
   1   0  -7    0.20    0.40
  -1   0   7   -0.30    0.40
   1   0  -7    0.10    0.40
  -1   0   7    0.10    0.40
  -1   0   7   -0.30    0.30
  -1   0   7    0.50    0.50
   1   0  -7   -0.10    0.30
   1   0  -7    0.50    0.50
   1   0  -7    0.20    0.50
  -1   0   7   -0.10    0.40
   1   0  -7    0.10    0.30
  -1   0   7   -0.20    0.30
   1   0  -7    0.50    0.70
   1   0  -7    0.30    0.50
  -1   0   7   -0.50    0.50
   1   0  -6  117.19    4.80
  -1   0   6  121.09    5.60
   1   0  -6  113.39    4.90
   1   0  -6  113.59    4.80
   1   0  -6  118.89    5.10
  -1   0   6  123.49    5.10
   1   0  -6  120.19    4.90
  -1   0   6  117.59    5.20
   1   0  -6  130.39    5.30
  -1   0   6  113.59    5.00
   1   0  -6  118.29    5.10
  -1   0   6  115.69    5.10
  -1   0   6  119.59    5.10
   1   0  -6  114.69    5.10
  -1   0   6  123.89    5.50
  -1   0   6  130.79    5.10
  -1   0   5    0.40    0.20
   1   0  -5    0.20    0.20
  -1   0   5   -0.10    0.30
   1   0  -5   -0.10    0.30
  -1   0   5    0.30    0.40
   1   0  -5    0.30    0.40
  -1   0   5    0.30    0.30
  -1   0   5    0.60    0.30
   1   0  -5    0.20    0.30
  -1   0   5    0.30    0.30
  -1   0   5    0.40    0.30
   1   0  -5    0.20    0.30
   1   0  -5    0.50    0.30
   1   0  -5    0.30    0.20
  -1   0   5    0.20    0.40
  -1   0   4    1.10    0.40
  -1   0   4    0.60    0.30
  -1   0   4    0.70    0.40
  -1   0   4    0.90    0.50
  -1   0   4    0.50    0.30
  -1   0   4    0.70    0.30
   1   0  -4    0.30    0.40
   1   0  -4    0.30    0.30
  -1   0   4    0.60    0.30
   1   0  -4    0.20    0.30
   1   0  -4    0.90    0.30
   1   0  -4    0.50    0.30
   1   0  -4    0.60    0.40
  -1   0   4    0.60    0.30
  -1   0   4    0.30    0.30
   1   0  -4    1.10    0.40
   1   0  -4    0.30    0.30
   1   0  -4    0.80    0.30
   1   0  -4    0.80    0.40
   1   0  -3    0.10    0.20
  -1   0   3   -0.20    0.20
  -1   0   3    0.30    0.20
  -1   0   3    0.00    0.20
  -1   0   3    0.20    0.30
  -1   0   3    0.10    0.20
  -1   0   3    0.30    0.20
   1   0  -3    0.00    0.20
   1   0  -3    0.40    0.20
   1   0  -3    0.30    0.30
  -1   0   3   -0.10    0.20
   1   0  -3   -0.40    0.20
  -1   0   3    0.30    0.30
   1   0  -3    0.10    0.30
   1   0  -3   -0.20    0.10
   1   0  -3   -0.10    0.20
  -1   0   3    0.20    0.30
   1   0  -3    0.30    0.20
   1   0  -3    0.20    0.20
   1   0  -2  839.42   29.40
   1   0  -1    0.20    0.10
   1   0  -1    0.00    0.10
   1   0  -1   -0.10    0.10
   1   0  -1    0.00    0.10
  -1   0   1    0.00    0.10
   1   0  -1    0.00    0.10
  -1   0   1    0.10    0.10
  -1   0   1    0.00    0.10
   1   0  -1    0.00    0.10
  -1   0  -1    0.00    0.10
   1   0   1    0.00    0.10
   1   0   1   -0.10    0.10
   1   0   1    0.20    0.10
  -1   0  -1    0.40    0.10
  -1   0  -1    0.00    0.10
   1   0   1    0.00    0.10
   1   0   1    0.20    0.10
  -1   0  -1    0.00    0.10
  -1   0  -1    0.00    0.10
   1   0   1    0.10    0.10
  -1   0  -1   -0.10    0.10
  -1   0  -1    0.10    0.10
   1   0   1   -0.10    0.20
  -1   0  -1    0.00    0.10
   1   0   1    0.20    0.10
   1   0   1    0.20    0.10
   1   0   1    0.00    0.10
  -1   0  -1    0.00    0.10
  -1   0  -2 4972.60  171.48
  -1   0  -2 4720.93  169.38
  -1   0  -2 5054.59  170.18
   1   0   2 4608.74  169.48
  -1   0  -3   -0.10    0.30
  -1   0  -3   -0.30    0.30
   1   0   3   -0.40    0.30
  -1   0  -3    0.20    0.30
   1   0   3   -0.10    0.20
  -1   0  -3    0.20    0.30
   1   0   3    0.00    0.20
   1   0   3    0.30    0.30
  -1   0  -3    0.20    0.30
   1   0   3   -0.20    0.20
   1   0   3   -0.10    0.20
  -1   0  -3    0.60    0.30
   1   0   3   -0.30    0.20
   1   0   3    0.40    0.40
  -1   0  -3    0.70    0.30
  -1   0  -3    0.30    0.30
  -1   0  -3    0.10    0.30
   1   0   3    0.20    0.30
  -1   0  -4  987.90   35.80
   1   0   4 1043.80   36.20
  -1   0  -4 1033.30   35.80
  -1   0  -4 1043.10   35.50
   1   0   4  999.30   35.60
  -1   0  -4  991.70   35.60
   1   0   4 1001.40   35.60
   1   0   4  999.50   35.70
   1   0   4  961.20   35.80
   1   0   4  991.00   36.20
   1   0   4 1051.99   35.90
  -1   0  -4  978.60   36.10
   1   0   4  952.90   35.60
   1   0   4 1042.20   35.90
  -1   0  -4 1013.60   35.70
  -1   0  -4 1003.00   35.80
   1   0   4 1043.00   35.80
  -1   0  -5    0.10    0.40
  -1   0  -5    0.20    0.40
   1   0   5   -0.30    0.20
   1   0   5    0.10    0.30
  -1   0  -5    0.70    0.70
  -1   0  -5   -0.10    0.30
  -1   0  -5    0.00    0.20
   1   0   5    1.40    0.50
  -1   0  -5   -0.10    0.30
   1   0   5    0.90    0.40
  -1   0  -5   -0.40    0.20
   1   0   5    0.30    0.40
   1   0   5   -0.20    0.20
   1   0   5   -0.20    0.20
   1   0   5    0.30    0.30
  -1   0  -5    0.10    0.30
  -1   0  -5    0.30    0.30
   1   0   6  293.57   12.30
  -1   0  -6  291.07   11.00
   1   0   6  284.37   11.30
   1   0   6  292.97   11.10
   1   0   6  297.97   11.30
  -1   0  -6  301.47   11.30
   1   0   6  275.07   11.70
   1   0   6  277.17   11.10
  -1   0  -6  290.17   11.30
   1   0   6  291.77   11.00
   1   0   6  297.77   11.40
  -1   0  -6  285.07   11.20
   1   0   6  286.07   11.00
  -1   0  -6  307.37   11.30
   1   0   6  281.67   11.10
  -1   0  -6  292.17   11.00
  -1   0  -6  290.57   11.90
   1   0   7    0.40    0.50
   1   0   7   -0.40    0.40
  -1   0  -7    0.20    0.40
  -1   0  -7   -0.30    0.60
   1   0   7    0.30    0.50
   1   0   7    0.10    0.50
  -1   0  -7    0.10    0.40
  -1   0  -7   -0.20    0.50
  -1   0  -7    0.80    0.50
   1   0   7    0.70    0.50
  -1   0  -7    0.30    0.50
  -1   0  -7    0.10    0.50
  -1   0  -7   -0.60    0.40
   1   0   7    0.10    0.50
  -1   0  -7    0.00    0.40
  -1   0  -7   -0.40    0.50
   1   0   7    1.40    0.60
   1   0   7   -0.10    0.30
   1   0   8  337.17   13.80
  -1   0  -8  321.57   12.70
  -1   0  -8  345.97   12.70
  -1   0  -8  347.07   12.60
   1   0   8  330.07   13.10
  -1   0  -8  334.77   13.20
  -1   0  -8  338.17   12.90
   1   0   8  333.47   12.90
   1   0   8  331.57   13.00
  -1   0  -8  333.47   13.10
   1   0   8  351.46   14.00
   1   0   8  338.27   13.30
  -1   0  -8  322.17   13.90
  -1   0  -8  321.67   13.20
   1   0   8  320.37   12.80
   1   0   8  335.17   12.80
   1   0   8  326.97   13.20
  -1   0  -8  332.07   13.10
   1   0   9   -0.20    0.70
   1   0   9    0.00    0.50
  -1   0  -9    0.10    0.50
  -1   0  -9    0.20    0.50
  -1   0  -9    0.00    0.60
   1   0   9    0.00    0.60
   1   0   9   -0.10    0.60
   1   0   9   -0.60    0.40
  -1   0  -9    0.90    0.80
   1   0   9    0.10    0.50
  -1   0  -9   -0.30    0.40
   1   0   9    0.20    0.50
  -1   0  -9    0.40    0.70
   1   0   9   -0.60    0.40
  -1   0  -9    0.30    0.50
  -1   0  -9   -0.10    0.50
  -1   0  -9    0.50    0.40
  -1   0  -9   -0.20    0.60
  -1   0 -10   95.49    4.60
  -1   0 -10   96.49    5.10
  -1   0 -10   92.59    5.00
   1   0  10  103.79    5.30
  -1   0 -10   93.49    4.40
   1   0  10   92.19    5.50
   1   0  10   99.29    5.20
  -1   0 -10   91.39    4.70
  -1   0 -10   99.69    5.20
   1   0  10   96.19    4.70
  -1   0 -10   96.09    5.60
   1   0  10   98.69    5.00
   1   0  10   94.59    4.80
  -1   0 -10   92.09    4.90
   1   0  10   94.59    4.70
  -1   0 -10   97.89    5.90
   1   0  10   93.19    5.00
  -1   0 -10   94.79    4.60
  -1   0 -11    0.50    0.80
  -1   0 -11    0.60    0.70
  -1   0 -11   -0.40    0.70
  -1   0 -11   -0.40    0.40
  -1   0 -11   -0.50    0.80
   1   0  11    0.10    0.60
   1   0  11    0.20    0.80
   1   0  11   -1.00    0.50
   1   0  11   -0.20    0.60
   1   0  11    0.50    0.70
   1   0  11    0.10    0.60
  -1   0 -11   -0.10    0.50
   1   0  11   -1.20    0.70
  -1   0 -11    0.30    0.60
  -1   0 -11    0.40    1.00
  -1   0 -11    0.90    0.60
  -1   0 -12   15.00    2.30
   1   0  12   14.70    2.30
  -1   0 -12   18.40    2.40
   1   0  12   18.20    2.90
  -1   0 -12   14.20    1.70
   1   0  12   16.90    1.80
  -1   0 -12   14.10    2.20
  -1   0 -12   15.60    1.40
   1   0  12   11.20    2.00
  -1   0 -12   15.60    2.50
  -1   0 -12    9.30    2.10
  -1   0 -12   15.00    1.60
   1   0  12   15.00    2.60
   1   0  12   14.00    2.00
   1   0  12   10.90    1.90
   1   0  13   -0.60    0.70
   1   0  13   -0.30    0.80
  -1   0 -13    0.30    1.00
  -1   0 -13    0.60    0.90
  -1   0 -13    0.10    0.60
  -1   0 -13   -0.30    0.90
  -1   0 -13   -0.30    0.90
   1   0  13   -0.90    1.00
   1   0  13   -0.20    0.80
  -1   0 -13    0.70    0.60
  -1   0 -13   -0.40    0.70
   1   0  13   -0.40    0.60
  -1   0 -13    0.20    0.80
   1   0  13    0.70    0.70
  -1   0 -14  139.89    7.50
  -1   0 -14  130.29    6.40
  -1   0 -14  133.69    7.30
  -1   0 -14  127.79    6.30
  -1   0 -14  150.08    7.00
   1   0  14  135.49    7.10
   1   0  14  135.49    6.60
   1   0  14  135.79    7.40
  -1   0 -14  136.49    6.10
   1   0  14  134.19    7.10
   1   0  14  142.89    8.30
  -1   0 -14  145.79    8.60
   1   0  14  136.29    7.40
  -1   0 -15    0.20    1.20
  -1   0 -15   -0.40    1.00
  -1   0 -15   -0.70    0.80
   1   0  15    0.30    0.90
   1   0  15    0.30    0.70
   1   0  15    1.20    1.10
  -1   0 -15   -1.20    0.90
  -1   0 -15    0.20    0.80
  -1   0 -15    0.00    1.20
  -1   0 -15   -0.10    0.50
   1   0  15   -0.50    1.00
   1   0  15   -0.80    0.90
   1   0  16    1.90    1.00
  -1   0 -16    0.40    1.20
   1   0  16    0.60    1.10
  -1   0 -16    3.30    0.90
  -1   0 -16    2.80    1.50
  -1   0 -16    2.40    1.00
   1   0  16    4.60    1.50
  -1   0 -16    0.20    1.40
   1   0  16    1.00    1.40
  -1   0 -16    1.40    1.10
   1   0  16    0.70    1.10
   1   0  17   -0.20    0.90
  -1   0 -17    0.70    0.70
   1   0  17    0.50    1.10
   1   0  17   -0.50    1.20
  -1   0 -17    1.20    1.40
  -1   0 -17   -1.60    0.80
   1   0  17    1.40    1.20
  -1   0 -17   -3.40    1.40
  -1   0 -17    1.00    1.10
  -1   0 -17    1.20    1.50
   1   0  17    0.80    1.20
   1   0  18   36.90    3.70
  -1   0 -18   39.90    2.60
  -1   0 -18   41.80    3.00
   1   0  18   37.50    5.30
   1   0  18   51.59    4.20
   1   0  18   40.70    4.90
  -1   0 -18   41.80    3.70
  -1   0 -18   53.29    5.60
  -1   0 -18   40.50    4.00
   1   0  18   37.50    3.90
   1   0  19   -0.50    1.40
   1   0  19    1.80    1.80
   1   0  19    0.10    1.30
   1   0  19    0.70    1.90
  -1   0 -19    0.30    1.80
   1   0  19   -0.10    1.00
  -1   0 -19   -0.40    1.50
  -1   0 -19    0.20    0.80
  -1   0 -19   -0.30    1.30
  -1   0 -19   -1.60    1.20
   1   0  20    7.70    2.10
   1   0  20    5.70    2.00
  -1   0 -20    4.60    2.20
  -1   0 -20    4.30    2.50
   1   0  20    9.40    2.50
   1   0  20    3.60    2.10
   1   0  20    6.70    2.80
  -1   0 -20    4.80    1.80
   1   0  20    5.60    1.90
  -1   0 -20   10.70    2.60
  -1   0 -21    3.10    2.20
  -1   0 -21   -1.00    0.90
   1   0  21    0.50    1.90
   1   0  21    0.90    1.50
   1   0  21    0.10    2.70
  -1   0 -21   -4.00    1.60
   1   0  21   -0.70    1.20
   1   0  21   -2.30    1.20
  -1   0 -21    0.50    1.20
   1   0  21   -1.20    1.60
   1   0  22   12.80    3.00
   1   0  22   19.40    3.10
   1   0  22   19.80    3.90
  -1   0 -22   15.30    4.20
   1   0  22   20.10    3.70
  -1   0 -22   16.30    3.10
  -1   0 -22   26.90    4.40
   1   0  22   12.10    3.00
   1   0  23   -0.20    2.70
  -1   0 -23    0.90    2.10
  -1   0 -23    0.60    2.10
   1   0  23    3.60    2.60
   1   0  23    1.30    1.80
   1   0  23    1.10    2.10
   1   0  23    1.00    1.80
   1   0  24  111.99    7.60
   1   0  24   95.99    8.80
  -1   0 -24   87.29    8.00
  -1   0 -24  102.49    7.10
  -1   0 -24  105.99   10.00
   1   0  24   93.29    7.30
  -1   1  25    2.10    2.10
  -1   1  25    3.40    3.30
  -1   1  25    2.30    2.90
   1   1 -25   -1.10    2.10
  -1  -1  25    2.40    2.60
  -1  -1  25   -0.20    2.80
   1  -1 -25    2.40    3.40
   1   1 -24   22.70    4.10
   1   1 -24   20.90    3.40
  -1   1  24   17.50    3.90
  -1   1  24   16.00    4.30
  -1   1  24   17.30    3.40
  -1   1  24   20.10    3.50
   1  -1 -24   19.50    3.40
  -1  -1  24   19.30    3.90
  -1  -1  24   19.90    4.10
   1  -1 -24   20.30    4.20
   1  -1 -24    8.40    3.50
  -1  -1  24   14.40    3.30
  -1  -1  24   24.40    4.20
   1  -1 -24   21.30    4.20
  -1   1  23    0.40    1.80
  -1   1  23    1.40    1.80
   1   1 -23    1.50    1.60
   1   1 -23    0.60    2.20
  -1   1  23    1.10    2.10
   1   1 -23    0.20    3.20
  -1  -1  23   -2.10    2.70
   1  -1 -23   -1.50    2.30
  -1  -1  23    1.40    1.90
  -1  -1  23    0.00    1.60
   1  -1 -23    1.70    2.80
   1  -1 -23    1.80    1.90
  -1  -1  23    4.40    2.00
  -1  -1  23   -3.70    1.90
   1   1 -22   20.80    4.50
   1   1 -22   31.00    3.90
  -1   1  22   29.80    3.80
  -1   1  22   30.30    4.60
   1   1 -22   27.80    4.40
  -1   1  22   32.30    4.60
   1   1 -22   28.80    3.80
  -1   1  22   27.80    4.00
  -1  -1  22   33.60    5.60
   1  -1 -22   29.80    3.80
  -1  -1  22   28.60    4.60
  -1  -1  22   20.50    3.90
   1  -1 -22   23.20    4.10
  -1  -1  22   22.10    3.30
  -1  -1  22   28.10    4.50
   1  -1 -22   27.10    4.40
   1  -1 -22   25.80    4.90
  -1   1  21   59.69    4.90
   1   1 -21   61.49    4.00
   1   1 -21   60.49    5.00
   1   1 -21   55.59    4.80
  -1   1  21   76.59    6.00
  -1   1  21   62.99    5.30
   1   1 -21   57.39    7.60
  -1   1  21   58.29    5.30
  -1   1  21   65.59    6.40
   1   1 -21   65.09    5.60
  -1  -1  21   49.40    4.50
  -1  -1  21   61.69    6.60
  -1  -1  21   53.69    5.10
   1  -1 -21   55.29    6.50
   1  -1 -21   66.19    5.90
   1  -1 -21   59.29    4.70
   1  -1 -21   74.39    6.10
  -1  -1  21   64.89    5.60
  -1   1  20    0.80    1.40
   1   1 -20   -0.90    1.00
   1   1 -20   -0.70    2.00
   1   1 -20    3.70    1.90
  -1   1  20   -0.10    1.30
   1   1 -20    1.00    1.50
  -1   1  20   -0.30    1.50
   1   1 -20    0.90    1.20
  -1  -1  20   -1.20    1.10
  -1  -1  20    1.20    1.70
  -1  -1  20    0.00    1.20
   1  -1 -20    2.90    1.30
   1  -1 -20   -0.20    1.50
   1  -1 -20    0.90    1.70
  -1  -1  20    3.40    1.50
  -1  -1  20   -0.80    1.70
   1  -1 -20   -3.10    1.50
  -1   1  19    2.70    1.60
  -1   1  19    1.30    1.70
  -1   1  19    2.70    1.70
   1   1 -19    2.00    2.50
   1   1 -19    0.50    1.30
   1   1 -19   -0.40    1.30
   1   1 -19    3.90    1.60
  -1   1  19    2.00    1.60
  -1   1  19    1.80    1.40
   1  -1 -19   -0.50    2.50
   1  -1 -19    1.40    1.70
  -1  -1  19    1.40    1.30
   1  -1 -19    0.00    1.70
  -1  -1  19    2.10    1.30
   1  -1 -19    2.60    1.40
  -1  -1  19    1.30    1.40
   1  -1 -19    3.10    2.00
  -1  -1  19   -0.40    1.20
  -1  -1  19    2.40    1.80
  -1   1  18    1.40    1.30
  -1   1  18    1.70    1.20
  -1   1  18    1.70    1.40
   1   1 -18    1.70    1.40
   1   1 -18    2.60    1.60
  -1   1  18    3.20    2.00
   1   1 -18    1.70    2.00
   1   1 -18    0.70    1.30
  -1   1  18    1.80    1.40
   1   1 -18    3.10    1.60
   1   1 -18    2.30    1.10
   1  -1 -18    2.80    1.20
  -1  -1  18   -0.50    1.20
  -1  -1  18    2.70    1.30
   1  -1 -18    0.50    1.60
   1  -1 -18    4.60    2.00
   1  -1 -18    0.10    1.60
  -1  -1  18    3.90    1.70
  -1  -1  18    1.20    1.50
   1  -1 -18   -0.90    1.60
  -1  -1  18    1.40    1.40
   1   1 -17  332.67   14.10
  -1   1  17  336.87   16.30
   1   1 -17  346.77   14.90
  -1   1  17  340.77   15.50
   1   1 -17  345.57   17.00
  -1   1  17  329.97   15.40
  -1   1  17  353.46   15.50
   1   1 -17  342.67   15.30
  -1   1  17  347.67   14.80
   1   1 -17  325.77   14.20
   1   1 -17  348.57   14.70
   1  -1 -17  377.96   16.40
  -1  -1  17  354.96   15.80
  -1  -1  17  348.47   15.50
   1  -1 -17  345.77   14.50
   1  -1 -17  365.36   17.20
   1  -1 -17  361.46   15.90
   1  -1 -17  328.57   16.00
  -1  -1  17  337.87   13.70
  -1  -1  17  350.36   14.50
  -1  -1  17  326.17   15.50
  -1  -1  17  336.07   16.70
  -1   1  16  151.78    8.10
   1   1 -16  139.19    7.10
   1   1 -16  140.29    9.00
  -1   1  16  137.69    7.70
  -1   1  16  135.29    7.20
   1   1 -16  138.79    6.80
   1   1 -16  140.49    7.00
   1   1 -16  129.99    7.40
  -1   1  16  137.19    8.60
  -1   1  16  138.99    7.70
   1   1 -16  138.09    7.30
   1  -1 -16  147.69    9.10
   1  -1 -16  138.39    8.30
  -1  -1  16  128.69    6.30
   1  -1 -16  152.78    7.20
  -1  -1  16  144.79    8.00
  -1  -1  16  135.99    7.90
   1  -1 -16  131.99    7.90
   1  -1 -16  155.58    8.60
  -1  -1  16  137.29    7.00
  -1  -1  16  138.29    8.80
  -1  -1  16  146.99    7.80
  -1   1  15   55.79    4.20
  -1   1  15   58.09    4.20
   1   1 -15   50.79    3.50
   1   1 -15   56.39    4.10
   1   1 -15   53.49    3.80
   1   1 -15   49.20    4.90
  -1   1  15   54.29    3.80
   1   1 -15   53.99    3.60
  -1   1  15   53.39    4.80
   1   1 -15   55.59    3.90
   1   1 -15   59.49    4.00
  -1   1  15   53.19    4.30
  -1  -1  15   50.19    4.00
  -1  -1  15   46.40    4.10
  -1  -1  15   56.39    5.10
   1  -1 -15   53.99    3.60
   1  -1 -15   47.80    4.70
   1  -1 -15   51.09    4.20
   1  -1 -15   50.79    4.40
   1  -1 -15   50.29    3.30
   1  -1 -15   56.59    4.60
  -1  -1  15   53.49    3.20
  -1  -1  15   48.80    3.50
  -1  -1  15   54.59    4.30
   1   1 -14  442.86   19.20
   1   1 -14  424.46   17.70
   1   1 -14  458.95   17.90
  -1   1  14  435.46   18.50
  -1   1  14  444.06   18.50
   1   1 -14  455.45   18.00
   1   1 -14  433.86   18.20
  -1   1  14  448.66   17.80
   1   1 -14  451.35   17.90
  -1   1  14  467.15   19.40
  -1   1  14  484.65   18.80
   1   1 -14  448.96   19.80
   1   1 -14  450.75   17.70
   1  -1 -14  451.15   19.10
   1  -1 -14  488.35   19.40
  -1  -1  14  420.56   19.10
  -1  -1  14  447.56   17.70
  -1  -1  14  443.66   18.60
  -1  -1  14  438.16   18.30
   1  -1 -14  465.35   19.90
   1  -1 -14  452.35   18.70
  -1  -1  14  442.76   17.10
  -1  -1  14  462.05   18.80
   1  -1 -14  446.76   17.70
   1  -1 -14  453.65   17.30
  -1  -1  14  467.25   19.80
  -1   1  13  328.57   13.30
  -1   1  13  305.57   12.90
   1   1 -13  319.87   13.30
   1   1 -13  330.77   13.40
  -1   1  13  305.97   14.40
   1   1 -13  337.27   13.50
   1   1 -13  308.47   13.50
  -1   1  13  322.47   14.00
   1   1 -13  320.27   14.90
  -1   1  13  326.77   13.90
   1   1 -13  323.27   13.30
   1   1 -13  333.67   14.10
   1   1 -13  322.97   14.30
  -1   1  13  327.17   14.00
  -1  -1  13  324.97   14.60
   1  -1 -13  339.57   14.20
   1  -1 -13  321.67   12.80
  -1  -1  13  329.67   12.70
  -1  -1  13  333.67   13.80
  -1  -1  13  327.37   17.40
  -1  -1  13  338.07   15.10
   1  -1 -13  350.26   15.20
  -1  -1  13  348.37   14.20
   1  -1 -13  317.87   14.60
  -1  -1  13  320.87   13.20
   1  -1 -13  314.27   14.40
   1  -1 -13  339.67   13.30
  -1   1  12  118.09    6.40
   1   1 -12  112.79    5.90
  -1   1  12  115.59    5.80
  -1   1  12  111.89    5.50
  -1   1  12  123.79    6.30
   1   1 -12  133.89    7.20
  -1   1  12  124.09    6.90
   1   1 -12  121.99    5.90
   1   1 -12  114.99    7.00
   1   1 -12  128.49    6.00
   1   1 -12  118.59    5.90
   1   1 -12  131.59    6.10
  -1   1  12  124.19    7.10
   1   1 -12  127.99    6.20
   1   1 -12  118.79    5.90
  -1   1  12  107.59    6.10
  -1   1  12  114.89    6.30
   1  -1 -12  125.89    6.90
  -1  -1  12  119.69    6.20
   1  -1 -12  112.79    6.60
   1  -1 -12  123.39    5.80
  -1  -1  12  125.89    5.40
  -1  -1  12  122.29    6.40
   1  -1 -12  120.99    6.40
  -1  -1  12  124.09    6.60
  -1  -1  12  118.89    5.80
  -1  -1  12  112.09    6.70
   1  -1 -12  121.19    5.50
  -1  -1  12  125.29    7.10
   1  -1 -12  121.69    4.50
   1  -1 -12  118.09    7.10
   1   1 -11   49.30    3.10
  -1   1  11   52.89    3.10
   1   1 -11   50.89    3.20
   1   1 -11   50.49    3.30
  -1   1  11   48.00    3.50
   1   1 -11   47.00    3.20
  -1   1  11   48.90    2.90
  -1   1  11   49.70    3.40
  -1   1  11   50.39    3.80
  -1   1  11   49.80    3.40
   1   1 -11   49.20    4.00
   1   1 -11   49.99    3.40
   1   1 -11   49.40    3.20
   1   1 -11   53.89    3.80
  -1   1  11   49.30    3.40
   1   1 -11   48.90    3.00
   1   1 -11   52.59    3.10
  -1   1  11   50.19    3.70
   1  -1 -11   50.49    3.80
  -1  -1  11   51.19    3.10
  -1  -1  11   46.70    3.40
   1  -1 -11   44.00    3.80
  -1  -1  11   47.00    3.00
   1  -1 -11   47.40    3.50
  -1  -1  11   54.79    3.50
  -1  -1  11   51.49    2.70
   1  -1 -11   54.19    3.90
  -1  -1  11   46.80    2.90
  -1  -1  11   49.30    3.90
  -1  -1  11   44.20    3.50
   1  -1 -11   52.39    3.00
   1  -1 -11   44.90    4.20
   1  -1 -11   50.19    2.00
   1  -1 -11   46.50    2.70
   1  -1 -11   43.20    3.40
   1   1 -10    4.30    1.00
  -1   1  10    4.30    1.00
   1   1 -10    5.20    1.10
   1   1 -10    2.50    0.90
  -1   1  10    2.60    0.70
  -1   1  10    2.30    0.90
   1   1 -10    2.20    0.70
   1   1 -10    2.10    1.10
  -1   1  10    4.50    1.00
   1   1 -10    2.40    0.90
  -1   1  10    2.90    0.80
  -1   1  10    3.30    1.10
   1   1 -10    4.30    1.10
   1   1 -10    3.30    1.10
  -1   1  10    4.50    1.20
   1   1 -10    3.00    0.90
   1   1 -10    4.10    1.10
  -1   1  10    2.10    0.90
  -1   1  10    5.00    1.20
  -1  -1  10    1.90    0.80
   1  -1 -10    2.60    1.00
   1  -1 -10    2.50    0.60
  -1  -1  10    1.40    0.70
   1  -1 -10    2.70    0.90
   1  -1 -10    3.30    0.90
   1  -1 -10    5.20    1.40
   1  -1 -10    4.70    1.10
   1  -1 -10    2.40    1.10
  -1  -1  10    3.60    1.00
  -1  -1  10    3.30    1.20
  -1  -1  10    2.40    0.90
  -1  -1  10    3.20    0.70
  -1  -1  10    3.00    1.00
   1  -1 -10    0.80    0.80
  -1  -1  10    3.70    0.90
  -1  -1  10    5.10    0.80
  -1   1   9   80.89    3.90
   1   1  -9   80.79    4.00
   1   1  -9   87.29    4.20
   1   1  -9   82.59    4.40
  -1   1   9   90.39    4.70
   1   1  -9   85.39    4.30
   1   1  -9   84.59    5.10
  -1   1   9   80.89    4.80
  -1   1   9   82.09    4.50
   1   1  -9   90.89    4.50
   1   1  -9   83.79    4.30
   1   1  -9   88.29    4.80
  -1   1   9   84.39    4.00
   1   1  -9   81.39    4.30
  -1   1   9   90.89    4.70
  -1   1   9   89.99    4.50
   1   1  -9   78.79    4.00
  -1  -1   9   92.89    4.60
   1  -1  -9   75.19    4.80
  -1  -1   9   83.59    3.80
  -1  -1   9   82.69    4.10
  -1  -1   9   88.59    4.40
  -1  -1   9   82.39    4.60
   1  -1  -9   74.49    4.60
   1  -1  -9   90.59    5.00
   1  -1  -9   85.79    4.70
   1  -1  -9   82.69    4.80
   1  -1  -9   83.19    3.90
  -1  -1   9   83.19    4.00
   1  -1  -9   96.49    4.80
  -1  -1   9   80.49    4.90
  -1  -1   9   81.19    4.20
   1  -1  -9   78.99    4.00
   1   1  -8    1.20    0.80
   1   1  -8    0.20    0.60
   1   1  -8    0.00    0.50
  -1   1   8   -0.60    0.40
  -1   1   8    0.10    0.40
   1   1  -8   -0.10    0.50
  -1   1   8    0.80    0.50
  -1   1   8    0.40    0.50
   1   1  -8   -0.60    0.40
  -1   1   8    0.10    0.40
  -1   1   8    0.90    0.60
   1   1  -8    0.30    0.50
  -1   1   8    0.00    0.50
   1   1  -8   -0.80    0.50
   1   1  -8    0.60    0.60
  -1   1   8   -0.30    0.50
  -1   1   8    0.40    0.70
   1  -1  -8   -0.20    0.60
  -1  -1   8    0.00    0.50
   1  -1  -8   -0.40    0.50
  -1  -1   8    0.90    0.70
   1  -1  -8    0.60    0.70
  -1  -1   8    0.30    0.50
  -1  -1   8   -0.30    0.50
  -1  -1   8    0.70    0.50
  -1  -1   8    0.30    0.40
  -1  -1   8    0.60    0.50
   1  -1  -8    0.20    0.70
  -1  -1   8   -0.20    0.60
   1  -1  -8   -0.20    0.40
   1  -1  -8    1.30    0.60
  -1  -1   8    0.80    0.70
   1  -1  -8    0.80    0.60
  -1  -1   8    0.80    0.40
   1   1  -7   35.70    2.30
   1   1  -7   43.10    2.20
   1   1  -7   41.10    2.50
  -1   1   7   42.50    2.20
   1   1  -7   39.70    2.50
  -1   1   7   38.90    2.10
   1   1  -7   40.60    2.20
  -1   1   7   40.80    2.50
  -1   1   7   39.80    2.70
  -1   1   7   43.10    2.80
  -1   1   7   41.90    2.60
   1   1  -7   41.30    2.70
   1   1  -7   40.60    2.50
   1   1  -7   41.40    2.40
  -1   1   7   40.00    2.70
   1   1  -7   36.60    2.80
  -1   1   7   39.40    2.70
  -1   1   7   41.50    2.50
   1  -1  -7   37.80    2.60
  -1  -1   7   44.50    2.80
  -1  -1   7   43.70    2.60
  -1  -1   7   41.10    2.60
  -1  -1   7   42.60    2.40
  -1  -1   7   38.70    2.10
  -1  -1   7   39.60    2.90
   1  -1  -7   45.00    2.90
   1  -1  -7   37.90    2.20
   1  -1  -7   39.30    2.70
   1  -1  -7   37.80    2.40
  -1  -1   7   42.70    2.90
  -1  -1   7   40.40    2.40
   1  -1  -7   40.80    2.90
  -1  -1   7   39.70    2.40
  -1  -1   7   42.80    2.10
   1  -1  -7   39.70    2.10
   1  -1  -7   43.70    2.80
   1   1  -6   78.59    3.80
  -1   1   6   89.39    4.20
  -1   1   6   70.19    3.70
   1   1  -6   84.59    4.30
  -1   1   6   83.29    4.00
  -1   1   6   82.29    3.50
  -1   1   6   73.99    4.00
   1   1  -6   82.89    3.70
   1   1  -6   82.89    3.80
   1   1  -6   82.59    3.50
  -1   1   6   78.49    3.90
   1   1  -6   81.79    4.00
  -1   1   6   75.69    3.40
  -1   1   6   78.99    4.10
   1   1  -6   77.99    3.90
   1   1  -6   84.19    3.50
  -1   1   6   83.09    4.10
  -1   1   6   80.09    3.80
   1   1  -6   81.69    4.10
   1  -1  -6   82.59    4.10
  -1  -1   6   80.79    3.70
   1  -1  -6   79.19    3.80
  -1  -1   6   76.59    4.20
  -1  -1   6   85.99    4.10
  -1  -1   6   82.09    3.80
  -1  -1   6   81.09    3.40
  -1  -1   6   80.19    3.30
  -1  -1   6   79.39    3.90
   1  -1  -6   85.39    4.20
   1  -1  -6   81.79    3.50
   1  -1  -6   80.89    3.60
   1  -1  -6   81.89    4.10
  -1  -1   6   82.99    4.10
  -1  -1   6   77.59    3.70
   1  -1  -6   83.29    4.00
   1  -1  -6   80.49    4.20
  -1  -1   6   83.09    4.20
   1   1  -5 1135.09   39.80
  -1   1   5 1102.29   40.20
  -1   1   5 1085.49   40.00
   1   1  -5 1130.79   40.30
  -1   1   5 1138.19   39.90
  -1   1   5 1134.69   39.90
   1   1  -5 1137.09   39.40
  -1   1   5 1099.69   40.10
   1   1  -5 1084.99   39.60
  -1   1   5 1084.89   39.70
   1   1  -5 1089.39   40.00
  -1   1   5 1124.09   39.90
   1   1  -5 1156.98   39.80
  -1   1   5 1109.69   39.90
   1   1  -5 1086.29   39.40
   1   1  -5 1108.59   40.00
  -1   1   5 1120.49   40.20
   1  -1  -5 1154.88   39.80
   1  -1  -5 1139.59   40.00
  -1  -1   5 1122.99   39.90
  -1  -1   5 1128.39   40.10
  -1  -1   5 1170.08   39.30
   1  -1  -5 1063.09   40.00
   1  -1  -5 1114.69   39.50
  -1  -1   5 1113.19   39.70
  -1  -1   5 1136.19   39.80
  -1  -1   5 1125.29   40.20
  -1  -1   5 1126.69   40.20
   1  -1  -5 1214.18   40.50
  -1  -1   5 1081.79   39.70
  -1  -1   5 1125.29   40.30
  -1  -1   5 1106.39   39.30
   1  -1  -5 1130.19   39.90
  -1   1   4  107.09    4.20
  -1   1   4  109.19    4.50
   1   1  -4  107.79    4.00
  -1   1   4  110.59    4.50
  -1   1   4  104.49    4.20
   1   1  -4  103.29    4.10
   1   1  -4  105.89    4.40
  -1   1   4  102.19    3.80
  -1   1   4  115.49    4.80
  -1   1   4  104.89    4.50
   1   1  -4  107.19    4.80
   1   1  -4  109.79    4.50
   1   1  -4  103.09    4.30
  -1   1   4  107.39    4.50
   1   1  -4  107.09    4.40
   1   1  -4  107.19    4.60
  -1   1   4  100.19    4.50
  -1   1   4  112.29    3.80
   1   1  -4  105.69    4.70
  -1   1   4  100.19    4.70
  -1   1   4  105.39    4.70
   1   1  -4  100.29    4.60
   1  -1  -4  110.09    4.30
  -1  -1   4  107.79    4.70
  -1  -1   4  113.19    4.50
   1  -1  -4  104.69    4.20
  -1  -1   4  104.99    4.40
  -1  -1   4  101.39    4.40
  -1  -1   4  108.19    4.70
  -1  -1   4  100.99    4.70
   1  -1  -4  102.49    4.50
  -1  -1   4  107.89    4.70
  -1  -1   4  106.99    4.00
   1  -1  -4  106.59    4.50
  -1  -1   4  109.19    4.10
   1  -1  -4  109.09    4.60
  -1   1   3 1406.36   49.60
   1   1  -3 1418.36   49.60
   1   1  -3 1381.16   49.20
  -1   1   3 1564.04   50.09
  -1   1   3 1379.96   49.90
  -1   1   3 1396.06   49.99
  -1   1   3 1465.55   49.80
  -1   1   3 1341.87   49.99
   1   1  -3 1382.16   49.90
   1   1  -3 1429.66   51.29
   1   1  -3 1419.76   49.99
  -1   1   3 1410.96   49.30
   1   1  -3 1308.27   49.50
  -1   1   3 1435.86   49.50
   1   1  -3 1420.86   49.90
   1  -1  -3 1326.07   49.99
  -1  -1   3 1410.16   49.60
   1  -1  -3 1422.56   49.80
  -1  -1   3 1397.86   50.09
   1  -1  -3 1441.06   49.99
   1  -1  -3 1390.06   49.60
  -1  -1   3 1469.85   50.09
   1  -1  -3 1506.05   49.70
  -1   1   2  845.62   29.20
  -1   1   2  835.42   29.30
  -1   1   2  848.92   29.20
   1   1  -2  824.12   29.60
  -1   1   2  805.72   29.40
   1   1  -2  908.81   29.80
  -1   1   2  827.82   29.60
  -1   1   2  815.22   29.50
   1   1  -2  798.22   29.50
   1   1  -2  801.92   29.30
  -1   1   2  831.72   29.60
  -1   1   2  836.72   29.80
   1   1  -2  839.52   29.60
  -1   1   2  826.72   29.70
   1   1  -2  824.92   29.40
  -1   1   2  839.92   29.40
   1   1  -2  832.42   29.80
   1   1  -2  818.92   29.10
   1   1  -2  827.12   29.40
   1   1  -2  835.02   29.50
  -1   1   2  818.42   29.60
   1   1  -2  813.72   29.60
   1  -1  -2  829.62   29.50
   1  -1  -2  824.72   29.40
  -1  -1   2  828.62   29.10
   1  -1  -2  830.92   29.60
  -1  -1   2  828.02   29.60
   1  -1  -2  864.31   29.90
   1  -1  -2  855.41   29.70
   1  -1  -2  862.51   29.60
  -1  -1   2  772.12   29.50
   1  -1  -2  853.11   29.80
  -1  -1   2  848.92   29.40
  -1  -1   2  831.82   29.60
   1  -1  -2  884.31   29.30
   1  -1  -2  850.31   29.30
  -1  -1   2  854.31   29.50
  -1  -1   2  846.32   29.80
  -1  -1   2  838.92   29.60
  -1  -1   2  866.91   29.50
   1   1  -1   53.99    2.50
   1   1  -1   57.59    2.50
   1   1  -1   56.99    2.20
  -1   1   1   54.09    2.40
  -1   1   1   55.19    2.50
  -1   1   1   57.89    2.50
  -1   1   1   49.90    2.50
   1   1  -1   54.59    2.20
   1   1  -1   54.89    2.50
   1   1  -1   54.79    2.40
  -1   1   1   57.49    2.40
   1   1  -1   54.49    2.20
  -1   1   1   50.29    2.30
   1   1  -1   54.59    2.20
  -1   1   1   57.19    2.40
   1   1  -1   52.89    2.30
  -1   1   1   50.59    2.40
   1   1  -1   58.29    2.60
  -1   1   1   55.79    2.50
  -1   1   1   58.69    2.50
   1   1  -1   52.49    2.20
  -1  -1   1   52.79    2.40
   1  -1  -1   54.69    2.30
   1  -1  -1   55.39    2.50
  -1  -1   1   57.59    2.20
  -1  -1   1   55.29    2.50
   1  -1  -1   59.99    2.50
   1  -1  -1   55.59    2.50
  -1  -1   1   53.79    2.60
  -1  -1   1   58.79    2.50
   1  -1  -1   55.29    2.40
  -1  -1   1   51.89    2.20
   1  -1  -1   54.89    2.40
  -1  -1   1   53.69    2.30
  -1  -1   1   51.89    2.50
  -1   1   0 1604.94   60.49
  -1   1   0 1789.82   61.99
  -1   1   0 1628.74   60.19
  -1   1   0 1615.34   61.19
  -1   1   0 1610.34   61.59
   1   1   0 1875.41   61.69
   1   1   0 1625.54   59.49
  -1   1   0 1541.55   61.29
  -1   1   0 1662.23   60.39
   1   1   0 1585.04   63.09
   1   1   0 1615.94   61.59
   1   1   0 1526.85   59.99
  -1  -1   0 1803.12   61.99
  -1  -1   0 1666.33   63.39
   1  -1   0 1675.93   60.69
  -1  -1   0 1763.22   59.59
   1  -1   0 1642.64   61.29
  -1  -1   0 1796.92   61.69
   1  -1   0 1685.43   61.79
  -1   1  -1  287.47   10.10
   1   1   1  301.07   10.00
   1   1   1  283.27   10.20
  -1   1  -1  274.47   10.20
   1   1   1  284.87   10.60
  -1   1  -1  271.37   10.30
  -1   1  -1  295.27   10.60
  -1   1  -1  265.37   10.30
  -1   1  -1  278.57   10.10
   1   1   1  285.07   10.10
   1   1   1  281.67   10.30
   1   1   1  290.37   10.30
   1   1   1  265.67   10.10
  -1   1  -1  281.37   10.10
   1   1   1  275.77   10.60
  -1   1  -1  268.97   10.10
   1   1   1  289.97   10.40
   1   1   1  271.77   10.40
   1   1   1  282.87   10.00
  -1   1  -1  271.27   10.50
  -1   1  -1  270.57   10.00
   1   1   1  303.97   10.20
  -1   1  -1  266.97   10.50
  -1  -1  -1  262.37   10.40
  -1  -1  -1  253.47   10.20
  -1  -1  -1  283.77   10.10
   1  -1   1  282.37   10.20
  -1  -1  -1  253.57   10.20
   1  -1   1  290.87   10.60
   1  -1   1  288.77   10.10
  -1  -1  -1  280.37   10.10
   1  -1   1  286.27   10.40
   1  -1   1  284.07   10.00
  -1  -1  -1  287.27   10.10
   1  -1   1  276.27   10.30
   1  -1   1  292.17   10.20
  -1  -1  -1  271.97   10.10
   1  -1   1  274.37   10.10
   1  -1   1  291.37   10.20
  -1   1  -2    5.70    0.80
   1   1   2    5.10    0.40
   1   1   2    4.30    0.50
  -1   1  -2    5.10    0.80
   1   1   2    4.60    0.50
  -1   1  -2    5.90    1.00
   1   1   2    5.10    0.40
  -1   1  -2    6.40    0.80
  -1   1  -2    5.40    0.50
  -1   1  -2    5.40    0.50
   1   1   2    5.00    0.70
   1   1   2    6.00    0.50
   1   1   2    5.40    0.70
   1  -1   2    5.90    0.80
  -1  -1  -2    4.00    0.80
  -1  -1  -2    5.80    0.50
  -1  -1  -2    4.10    0.60
  -1  -1  -2    4.30    0.80
  -1  -1  -2    4.60    0.70
   1  -1   2    5.10    0.50
  -1  -1  -2    5.20    0.60
   1  -1   2    4.60    1.00
  -1  -1  -2    6.00    0.60
   1  -1   2    6.20    0.70
  -1  -1  -2    3.90    0.60
  -1  -1  -2    5.90    1.00
   1  -1   2    5.10    0.50
  -1   1  -3 1696.83   61.39
   1   1   3 1708.03   61.09
   1   1   3 1773.92   61.19
   1   1   3 1774.72   61.19
  -1   1  -3 1740.53   61.29
  -1   1  -3 1700.13   61.29
   1   1   3 1783.02   61.59
  -1   1  -3 1688.43   61.39
   1  -1   3 1713.83   61.49
  -1  -1  -3 1836.02   61.49
   1   1   4  222.78    8.70
  -1   1  -4  219.68    8.90
  -1   1  -4  228.08    8.60
   1   1   4  234.58    9.00
   1   1   4  217.98    8.80
   1   1   4  234.68    8.80
   1   1   4  214.28    9.30
  -1   1  -4  230.48    8.20
   1   1   4  215.28    8.90
   1   1   4  238.98    9.20
  -1   1  -4  244.68    9.30
   1   1   4  224.98    9.00
   1   1   4  228.78    8.30
  -1   1  -4  222.48    8.50
  -1   1  -4  229.28    8.80
  -1   1  -4  230.08    9.10
   1   1   4  232.28    8.30
  -1   1  -4  234.68    9.10
  -1  -1  -4  231.48    9.10
   1  -1   4  230.68    9.00
   1  -1   4  235.78    8.80
   1  -1   4  230.08    8.60
   1  -1   4  230.58    8.90
   1  -1   4  228.58    9.20
  -1  -1  -4  224.48    8.70
  -1  -1  -4  228.08    8.70
   1  -1   4  236.78    9.30
   1  -1   4  232.28    8.10
   1  -1   4  228.38    9.20
   1  -1   4  233.68    8.60
  -1  -1  -4  219.38    8.30
  -1  -1  -4  233.88    8.30
  -1  -1  -4  222.48    9.10
  -1  -1  -4  221.98    9.10
  -1  -1  -4  230.58    9.30
   1   1   5   -0.30    0.30
  -1   1  -5    0.80    0.40
   1   1   5   -0.10    0.40
  -1   1  -5    0.10    0.20
   1   1   5    0.50    0.20
  -1   1  -5    0.50    0.30
   1   1   5    0.70    0.50
  -1   1  -5    1.10    0.50
  -1   1  -5    0.70    0.40
   1   1   5    0.60    0.50
  -1   1  -5   -0.50    0.30
  -1   1  -5    0.80    0.60
   1   1   5    0.10    0.30
   1   1   5    0.60    0.30
   1   1   5    0.10    0.40
   1   1   5    0.40    0.40
  -1   1  -5    0.30    0.50
   1   1   5    0.50    0.20
  -1   1  -5    1.00    0.50
   1  -1   5    0.20    0.40
  -1  -1  -5    0.20    0.20
  -1  -1  -5   -0.10    0.30
  -1  -1  -5    0.20    0.50
   1  -1   5    1.00    0.40
  -1  -1  -5    0.50    0.50
  -1  -1  -5   -0.20    0.30
   1  -1   5    0.50    0.40
   1  -1   5    0.30    0.40
   1  -1   5    0.10    0.40
   1  -1   5    0.40    0.20
  -1  -1  -5    0.40    0.20
   1  -1   5   -0.20    0.30
  -1  -1  -5    0.40    0.60
  -1  -1  -5    0.40    0.40
   1  -1   5    0.20    0.30
   1  -1   5    0.40    0.40
  -1  -1  -5    0.10    0.30
   1   1   6   34.40    1.60
  -1   1  -6   34.90    2.30
  -1   1  -6   34.60    2.10
   1   1   6   35.00    2.40
   1   1   6   30.80    2.40
   1   1   6   35.20    2.30
  -1   1  -6   36.70    2.40
  -1   1  -6   37.40    2.20
  -1   1  -6   33.70    1.80
   1   1   6   30.60    2.00
  -1   1  -6   43.70    2.90
   1   1   6   35.10    2.30
  -1   1  -6   34.00    2.50
   1   1   6   36.60    2.50
   1   1   6   38.10    2.30
  -1   1  -6   33.30    2.30
   1   1   6   32.70    2.40
  -1   1  -6   35.30    2.30
  -1   1  -6   37.40    2.40
   1   1   6   37.70    1.80
   1  -1   6   36.00    2.00
  -1  -1  -6   37.00    2.20
   1  -1   6   35.30    2.00
  -1  -1  -6   37.00    2.60
  -1  -1  -6   38.60    2.70
   1  -1   6   35.90    2.30
  -1  -1  -6   33.30    2.40
   1  -1   6   38.40    2.30
  -1  -1  -6   37.50    2.60
  -1  -1  -6   30.70    2.30
   1  -1   6   37.00    2.70
   1  -1   6   37.00    1.70
  -1  -1  -6   35.70    1.60
  -1  -1  -6   34.40    2.10
  -1  -1  -6   35.90    1.70
   1  -1   6   31.70    2.40
   1  -1   6   38.90    2.50
   1  -1   6   36.20    2.70
   1   1   7    7.70    1.30
   1   1   7   11.00    1.60
  -1   1  -7    6.50    1.20
  -1   1  -7    7.70    1.10
  -1   1  -7    5.70    1.10
  -1   1  -7    7.70    1.00
   1   1   7    6.90    1.20
  -1   1  -7    7.70    1.10
   1   1   7    9.20    1.20
   1   1   7    6.70    1.20
  -1   1  -7    7.10    1.10
  -1   1  -7    8.80    1.60
  -1   1  -7    9.50    1.40
   1   1   7    5.80    1.10
  -1   1  -7    7.20    1.20
  -1   1  -7   10.30    1.90
   1   1   7    7.00    1.30
   1   1   7    7.80    0.90
   1   1   7    7.60    0.70
   1   1   7    4.40    1.00
  -1  -1  -7    8.10    1.20
  -1  -1  -7    7.50    1.40
  -1  -1  -7    8.00    1.50
   1  -1   7    5.90    1.00
  -1  -1  -7    7.10    1.10
  -1  -1  -7    9.70    1.70
   1  -1   7   10.30    1.60
   1  -1   7    7.10    1.50
   1  -1   7    7.80    0.70
   1  -1   7    7.50    1.20
  -1  -1  -7    7.20    1.30
   1  -1   7    8.90    1.90
  -1  -1  -7    7.20    1.00
  -1  -1  -7   11.10    1.80
   1  -1   7    8.20    1.30
   1  -1   7   10.20    1.20
  -1  -1  -7    7.70    0.60
   1  -1   7    6.30    1.10
  -1   1  -8  116.89    5.30
  -1   1  -8  111.29    6.80
  -1   1  -8  117.79    5.60
  -1   1  -8  110.69    5.50
  -1   1  -8  117.29    5.00
   1   1   8  114.59    4.60
   1   1   8  101.59    5.50
   1   1   8  113.09    5.10
   1   1   8  112.79    5.90
  -1   1  -8  122.19    5.40
   1   1   8  117.09    5.80
   1   1   8  114.99    5.40
  -1   1  -8  113.39    5.50
  -1   1  -8  111.59    5.20
  -1   1  -8  112.99    5.40
   1   1   8  116.09    5.50
   1   1   8  116.19    5.60
   1   1   8  110.99    4.90
   1   1   8  118.29    5.80
  -1   1  -8  115.09    5.90
  -1  -1  -8  108.29    4.70
   1  -1   8  114.89    5.20
  -1  -1  -8  110.09    5.70
  -1  -1  -8  110.59    5.70
   1  -1   8  113.59    5.10
  -1  -1  -8  119.29    6.20
  -1  -1  -8  116.39    5.20
   1  -1   8  121.89    5.80
   1  -1   8  119.59    4.70
  -1  -1  -8  114.69    5.40
   1  -1   8  106.69    5.90
   1  -1   8  114.99    5.60
  -1  -1  -8  124.59    6.10
   1  -1   8  113.99    5.50
  -1  -1  -8  106.89    5.80
   1  -1   8  111.89    6.10
  -1  -1  -8  117.49    4.40
   1  -1   8  113.09    5.30
  -1   1  -9  555.34   20.30
  -1   1  -9  550.64   20.90
   1   1   9  537.25   20.40
  -1   1  -9  540.15   20.70
  -1   1  -9  544.65   20.80
   1   1   9  533.35   20.80
   1   1   9  543.95   21.00
  -1   1  -9  549.25   20.60
  -1   1  -9  549.15   21.40
   1   1   9  538.85   21.10
   1   1   9  553.34   21.50
  -1   1  -9  554.34   20.60
  -1   1  -9  557.84   20.90
   1   1   9  524.85   20.10
  -1   1  -9  540.45   21.80
  -1   1  -9  540.35   20.60
   1   1   9  554.94   20.90
   1   1   9  568.04   21.30
   1  -1   9  552.14   21.20
  -1  -1  -9  552.14   21.20
   1  -1   9  551.14   21.00
  -1  -1  -9  549.54   21.50
   1  -1   9  555.44   21.70
  -1  -1  -9  562.74   20.60
  -1  -1  -9  571.44   21.80
   1  -1   9  548.75   20.60
   1  -1   9  548.05   19.90
   1  -1   9  555.04   20.40
  -1  -1  -9  516.65   21.30
  -1  -1  -9  553.64   19.70
   1  -1   9  542.55   21.10
   1  -1   9  551.54   20.50
   1  -1   9  568.04   21.90
  -1  -1  -9  544.05   20.80
  -1  -1  -9  558.34   19.50
  -1  -1  -9  506.75   21.10
  -1  -1  -9  553.94   19.90
  -1   1 -10  786.52   29.10
  -1   1 -10  819.72   30.40
  -1   1 -10  773.92   28.80
   1   1  10  791.82   29.90
   1   1  10  788.82   29.20
  -1   1 -10  776.22   29.00
  -1   1 -10  780.02   29.70
  -1   1 -10  753.52   28.80
   1   1  10  779.92   28.40
  -1   1 -10  761.12   29.10
   1   1  10  768.82   28.50
  -1   1 -10  796.72   28.90
  -1   1 -10  793.32   28.60
   1   1  10  791.72   29.50
   1   1  10  783.62   29.70
   1   1  10  790.62   30.10
  -1   1 -10  802.52   28.80
   1   1  10  755.82   28.90
  -1  -1 -10  738.23   27.80
  -1  -1 -10  757.92   28.90
  -1  -1 -10  813.82   29.50
   1  -1  10  797.72   30.20
  -1  -1 -10  822.02   29.90
  -1  -1 -10  731.63   29.30
  -1  -1 -10  767.52   28.70
  -1  -1 -10  732.93   31.70
   1  -1  10  790.22   29.30
  -1  -1 -10  798.92   27.60
   1  -1  10  747.43   28.70
  -1  -1 -10  770.52   30.10
   1  -1  10  811.72   29.50
  -1  -1 -10  791.02   28.10
   1  -1  10  775.82   28.00
   1  -1  10  764.92   29.40
   1  -1  10  774.52   28.60
   1  -1  10  777.62   28.70
   1  -1  10  771.02   30.00
   1   1  11   11.10    1.80
  -1   1 -11    7.20    1.30
   1   1  11    9.10    1.80
  -1   1 -11   11.70    2.40
  -1   1 -11   10.30    1.60
  -1   1 -11    7.10    1.40
  -1   1 -11    8.20    1.60
   1   1  11    6.10    1.50
   1   1  11    8.10    1.30
   1   1  11    7.40    1.30
   1   1  11    3.90    1.20
   1   1  11    8.60    1.80
  -1   1 -11    8.30    1.30
  -1   1 -11   10.20    1.80
  -1   1 -11    8.30    1.50
  -1  -1 -11    9.60    1.90
   1  -1  11    6.90    1.60
   1  -1  11    5.80    1.50
  -1  -1 -11    6.60    1.60
  -1  -1 -11    7.60    1.10
  -1  -1 -11    5.60    1.50
   1  -1  11    7.40    1.00
  -1  -1 -11    7.40    1.40
   1  -1  11    7.90    1.60
  -1  -1 -11    6.90    0.70
   1  -1  11    8.80    1.50
   1  -1  11    8.60    1.40
  -1  -1 -11    9.20    0.90
   1  -1  11    4.70    1.40
   1  -1  11   10.60    1.90
  -1  -1 -11    6.00    1.60
  -1   1 -12  277.67   11.70
   1   1  12  277.27   12.80
   1   1  12  286.47   11.40
  -1   1 -12  269.07   11.70
  -1   1 -12  273.97   11.70
   1   1  12  274.67   12.00
   1   1  12  290.27   12.20
  -1   1 -12  289.67   13.30
   1   1  12  279.17   12.20
  -1   1 -12  278.57   11.50
  -1   1 -12  276.17   11.60
   1   1  12  279.07   12.30
  -1   1 -12  280.07   11.70
  -1   1 -12  284.77   12.70
  -1   1 -12  281.67   11.90
   1  -1  12  278.27   10.80
  -1  -1 -12  258.57   12.50
   1  -1  12  276.87   12.30
  -1  -1 -12  288.47   12.50
   1  -1  12  269.37   12.80
  -1  -1 -12  271.77   13.10
   1  -1  12  294.77   13.30
   1  -1  12  270.67   12.10
  -1  -1 -12  281.57   11.60
   1  -1  12  259.37   11.40
  -1  -1 -12  286.27   12.80
   1  -1  12  280.87   12.30
  -1  -1 -12  272.47   10.90
  -1  -1 -12  274.47   10.70
   1   1  13  110.29    6.90
  -1   1 -13  111.69    6.00
  -1   1 -13  117.89    6.30
  -1   1 -13  112.39    7.20
  -1   1 -13  118.79    5.90
   1   1  13  107.49    6.30
  -1   1 -13  115.39    6.10
   1   1  13  122.29    5.90
   1   1  13  118.99    6.60
  -1   1 -13  115.79    5.90
  -1   1 -13  117.09    6.80
   1   1  13  121.49    6.50
  -1  -1 -13  110.89    5.20
   1  -1  13  111.59    6.40
   1  -1  13  119.39    7.30
  -1  -1 -13  112.49    6.80
  -1  -1 -13  109.99    5.90
   1  -1  13  100.29    8.40
   1  -1  13  114.69    5.20
   1  -1  13  117.19    6.60
  -1  -1 -13  115.09    6.60
   1  -1  13  113.19    5.90
  -1  -1 -13  127.69    8.80
   1   1  14    8.60    1.60
  -1   1 -14    8.50    2.40
   1   1  14   12.50    2.40
  -1   1 -14    9.90    1.80
  -1   1 -14    8.00    1.70
  -1   1 -14   11.30    2.20
  -1   1 -14   11.40    1.90
  -1   1 -14    6.20    1.30
   1   1  14   12.50    2.20
   1   1  14   10.00    2.20
  -1  -1 -14    6.40    1.20
  -1  -1 -14   10.00    2.40
   1  -1  14    9.90    2.10
   1  -1  14    7.40    1.70
  -1  -1 -14   10.70    2.70
   1  -1  14    8.90    1.30
  -1  -1 -14    7.00    1.90
   1  -1  14    7.00    2.00
  -1  -1 -14    6.30    1.50
  -1  -1 -14    9.00    1.30
   1  -1  14   11.10    2.70
  -1  -1 -14    7.70    2.10
   1  -1  14   10.90    2.20
   1  -1  14    9.00    2.10
   1   1  15  166.78    8.80
   1   1  15  176.78    9.70
  -1   1 -15  159.58    8.20
  -1   1 -15  177.38    8.00
  -1   1 -15  175.48    8.80
  -1   1 -15  165.68    8.20
   1   1  15  167.08    8.90
   1   1  15  180.58    8.20
   1   1  15  174.88    9.00
  -1   1 -15  151.78    8.00
  -1   1 -15  170.88   10.10
   1  -1  15  173.48    9.00
   1  -1  15  170.48    8.20
  -1  -1 -15  167.58    9.10
  -1  -1 -15  174.68    8.30
  -1  -1 -15  166.18    9.20
  -1  -1 -15  174.88   10.20
   1  -1  15  173.68    9.10
   1  -1  15  167.48    9.90
  -1  -1 -15  160.08    7.40
   1  -1  15  177.78    7.40
  -1  -1 -15  167.98    9.50
   1  -1  15  178.68    9.10
  -1   1 -16   54.79    3.60
   1   1  16   49.30    4.20
  -1   1 -16   44.00    3.70
   1   1  16   46.60    4.10
  -1   1 -16   50.49    3.80
   1   1  16   50.79    4.60
  -1   1 -16   43.00    5.00
  -1   1 -16   51.09    4.20
  -1   1 -16   48.90    3.80
   1   1  16   50.69    4.30
   1   1  16   49.30    3.70
  -1  -1 -16   48.20    2.80
   1  -1  16   46.40    3.10
   1  -1  16   57.19    5.30
   1  -1  16   55.99    4.50
  -1  -1 -16   53.69    4.70
   1  -1  16   51.89    3.80
  -1  -1 -16   52.99    4.90
  -1  -1 -16   48.60    3.70
  -1  -1 -16   41.90    4.20
  -1  -1 -16   48.10    5.00
   1  -1  16   44.50    4.00
  -1  -1 -16   48.20    3.20
   1  -1  16   43.20    4.00
   1   1  17   40.70    4.10
   1   1  17   35.00    3.80
   1   1  17   40.90    3.90
   1   1  17   40.60    3.70
   1   1  17   32.40    4.40
  -1   1 -17   40.70    3.50
  -1   1 -17   28.50    4.30
  -1   1 -17   40.50    3.90
  -1   1 -17   35.10    3.30
  -1   1 -17   35.20    3.40
   1  -1  17   43.20    4.90
  -1  -1 -17   36.00    1.70
  -1  -1 -17   36.00    4.10
  -1  -1 -17   37.40    4.00
   1  -1  17   37.00    3.80
   1  -1  17   42.20    3.40
  -1  -1 -17   39.10    4.30
   1  -1  17   30.10    2.60
  -1  -1 -17   32.50    4.70
   1  -1  17   34.70    3.80
  -1  -1 -17   35.60    1.70
   1  -1  17   36.20    3.70
  -1  -1 -17   37.20    3.40
  -1   1 -18    1.50    1.50
  -1   1 -18    1.50    1.10
  -1   1 -18    2.70    1.30
   1   1  18    0.80    1.50
  -1   1 -18    2.10    1.40
  -1   1 -18   -0.60    1.60
   1   1  18    2.00    1.30
   1   1  18    2.50    1.40
   1   1  18    3.10    1.60
   1   1  18    1.30    1.10
  -1  -1 -18    1.40    1.60
   1  -1  18    0.80    1.10
   1  -1  18   -0.20    1.30
   1  -1  18    2.20    1.60
  -1  -1 -18    1.40    1.50
  -1  -1 -18    2.50    2.70
   1  -1  18    1.30    1.70
  -1  -1 -18    2.00    1.50
   1  -1  18    1.00    2.00
  -1  -1 -18    0.70    1.10
   1   1  19   71.69    4.90
  -1   1 -19   71.99    5.20
   1   1  19   68.19    5.60
  -1   1 -19   69.39    4.40
  -1   1 -19   77.89    5.70
  -1   1 -19   74.79    7.00
   1   1  19   67.09    5.50
   1   1  19   69.19    6.20
   1  -1  19   80.09    6.00
   1  -1  19   77.19    5.90
  -1  -1 -19   72.59    5.10
   1  -1  19   72.19    5.00
   1  -1  19   71.29    5.60
  -1  -1 -19   71.59    6.80
  -1  -1 -19   62.79    5.70
   1  -1  19   61.99    4.80
  -1  -1 -19   67.79    5.90
   1  -1  19   60.89    6.40
   1   1  20    3.30    1.70
  -1   1 -20    1.40    1.50
  -1   1 -20    4.70    1.40
  -1   1 -20    0.40    1.60
   1   1  20    2.30    1.70
   1   1  20    2.70    1.50
   1   1  20   -0.80    1.90
  -1   1 -20   -0.90    1.90
   1   1  20    0.40    1.80
   1   1  20   -1.60    1.10
  -1  -1 -20    2.50    2.10
   1  -1  20    0.10    1.80
   1  -1  20    0.30    2.10
   1  -1  20    4.60    1.90
   1  -1  20    1.60    1.40
   1  -1  20    1.80    1.50
  -1  -1 -20    1.50    1.80
  -1  -1 -20    1.60    2.00
  -1  -1 -20    0.60    1.20
   1  -1  20    1.70    1.50
   1   1  21   33.10    4.40
  -1   1 -21   27.60    2.80
  -1   1 -21   36.00    3.80
   1   1  21   38.80    5.00
   1   1  21   30.70    4.50
   1   1  21   33.00    4.00
  -1   1 -21   38.80    4.90
  -1   1 -21   24.80    4.70
  -1  -1 -21   33.70    7.70
   1  -1  21   31.80    3.50
  -1  -1 -21   32.90    4.10
   1  -1  21   26.30    3.70
   1  -1  21   39.40    5.20
   1  -1  21   36.00    5.60
  -1  -1 -21   30.60    4.50
   1  -1  21   35.50    5.20
  -1   1 -22   -4.10    1.30
   1   1  22   -1.10    1.80
   1   1  22   -0.40    2.10
   1   1  22    0.30    1.70
  -1   1 -22    0.90    1.80
   1   1  22   -0.30    1.20
  -1   1 -22    2.80    2.80
   1   1  22    0.90    1.70
  -1   1 -22   -1.70    2.20
   1  -1  22    4.90    2.30
   1  -1  22    0.80    1.80
   1  -1  22   -2.50    1.60
   1  -1  22    1.10    2.00
   1  -1  22   -1.50    1.60
  -1  -1 -22   -2.80    1.50
   1  -1  22   -0.30    2.60
  -1  -1 -22   -0.50    1.70
  -1  -1 -22   -3.30    2.40
  -1   1 -23    8.80    5.80
   1   1  23    2.60    2.20
   1   1  23   -0.20    2.10
  -1   1 -23    5.60    2.30
   1   1  23    1.50    2.50
   1   1  23    5.20    2.50
  -1   1 -23    3.40    2.70
   1   1  23    4.90    2.50
  -1  -1 -23    2.80    2.20
   1  -1  23    3.40    1.80
  -1  -1 -23    7.60    3.40
   1  -1  23    2.00    2.40
  -1  -1 -23    4.40    2.60
   1  -1  23    3.20    2.50
   1  -1  23    5.10    2.50
  -1   1 -24    2.10    2.30
  -1   1 -24   13.20    3.40
   1   1  24   10.20    4.10
   1  -1  24    3.50    3.10
  -1  -1 -24    4.60    3.50
   1  -1  24    2.90    2.90
  -1   2  25    4.70    3.20
  -1   2  25    7.50    4.20
   1  -2 -25    9.50    3.70
   1  -2 -25   15.60    4.50
  -1  -2  25   18.30    4.00
  -1   2  24  136.19    9.40
  -1   2  24  113.79    8.50
   1   2 -24  127.09    8.80
  -1   2  24  124.39    9.60
  -1  -2  24  121.99   10.10
  -1  -2  24  117.49    8.50
   1  -2 -24  118.59   10.40
  -1  -2  24  108.09   10.30
   1  -2 -24  119.09    7.80
  -1  -2  24  127.19    9.30
  -1   2  23   28.60    4.50
   1   2 -23   23.40    3.80
  -1   2  23   22.90    3.90
  -1   2  23   28.40    4.50
  -1  -2  23   25.20    3.80
  -1  -2  23   12.10    2.90
  -1  -2  23   14.00    2.80
   1  -2 -23   25.70    3.70
   1  -2 -23   20.40    4.20
   1  -2 -23   23.30    4.30
  -1  -2  23   19.20    3.60
   1  -2 -23   11.60    3.70
  -1  -2  23   13.70    3.70
   1   2 -22    8.40    3.00
  -1   2  22    6.10    2.10
  -1   2  22    9.30    2.50
   1   2 -22    8.50    2.20
   1   2 -22    4.70    1.90
  -1   2  22    5.20    2.40
  -1   2  22    5.00    2.10
  -1  -2  22    8.10    2.90
  -1  -2  22    7.70    1.90
   1  -2 -22    2.80    2.60
  -1  -2  22    8.90    2.50
   1  -2 -22    6.90    2.30
   1  -2 -22    8.50    2.80
  -1  -2  22    5.50    2.80
   1  -2 -22    3.60    2.60
  -1  -2  22    6.60    2.20
   1   2 -21    2.90    1.70
   1   2 -21    3.00    1.70
  -1   2  21    1.60    1.70
  -1   2  21   -1.60    1.50
  -1   2  21    2.80    2.00
   1   2 -21   -0.70    1.30
  -1   2  21   -1.00    1.40
   1   2 -21    1.60    2.50
   1   2 -21    2.00    1.60
   1  -2 -21   -0.70    1.80
  -1  -2  21   -0.70    1.30
  -1  -2  21    2.80    1.90
   1  -2 -21    2.20    1.90
  -1  -2  21    0.30    1.40
  -1  -2  21   -0.80    1.80
   1  -2 -21   -0.20    1.30
   1  -2 -21    0.50    2.00
  -1  -2  21   -0.40    1.50
  -1   2  20   -0.90    1.30
   1   2 -20    2.00    1.40
   1   2 -20    0.00    1.40
  -1   2  20    1.10    1.70
   1   2 -20    1.60    1.40
  -1   2  20    2.00    1.70
   1   2 -20    2.80    1.60
   1   2 -20    1.60    2.10
  -1   2  20    1.40    1.00
  -1  -2  20    2.50    2.00
   1  -2 -20    2.50    1.40
   1  -2 -20    3.90    2.30
  -1  -2  20    1.90    1.30
  -1  -2  20    0.50    1.40
   1  -2 -20   -0.70    1.50
   1  -2 -20    4.00    2.10
  -1  -2  20    1.30    1.40
  -1  -2  20    0.00    1.80
  -1   2  19    9.80    2.00
  -1   2  19   14.70    3.20
   1   2 -19   14.90    3.70
   1   2 -19   15.80    2.90
   1   2 -19   12.60    2.20
  -1   2  19   19.40    3.40
   1   2 -19   13.60    2.20
  -1   2  19   13.10    2.90
   1   2 -19   12.40    2.30
  -1   2  19   11.20    2.60
  -1  -2  19   11.60    2.70
  -1  -2  19   18.20    3.20
   1  -2 -19    9.40    3.20
   1  -2 -19   14.10    3.00
   1  -2 -19   14.40    3.30
  -1  -2  19   10.20    3.10
   1  -2 -19   11.30    2.80
  -1  -2  19   12.90    2.70
  -1  -2  19    8.80    1.70
   1  -2 -19   20.00    2.80
  -1  -2  19   12.20    2.00
  -1   2  18   78.89    5.90
   1   2 -18   88.29    5.80
   1   2 -18   82.19    7.10
   1   2 -18   82.39    5.40
   1   2 -18   80.29    5.20
   1   2 -18   81.99    4.90
  -1   2  18   80.99    6.20
  -1   2  18   77.39    5.80
  -1   2  18   84.89    6.00
  -1   2  18   83.19    5.20
  -1  -2  18   84.79    6.00
  -1  -2  18   79.29    6.20
   1  -2 -18   85.19    6.30
   1  -2 -18   75.29    5.00
   1  -2 -18   78.49    6.50
  -1  -2  18   80.99    6.90
   1  -2 -18   75.19    6.50
  -1  -2  18   82.69    6.10
   1  -2 -18   84.89    6.90
  -1  -2  18   74.99    4.60
   1   2 -17   56.89    4.30
  -1   2  17   55.89    4.70
  -1   2  17   54.69    4.50
   1   2 -17   56.69    3.80
  -1   2  17   52.69    3.90
  -1   2  17   56.89    4.80
  -1   2  17   54.89    4.70
   1   2 -17   58.89    4.60
   1   2 -17   55.39    4.10
   1   2 -17   50.39    5.30
  -1  -2  17   55.59    4.70
  -1  -2  17   59.69    3.70
   1  -2 -17   45.30    4.90
   1  -2 -17   59.29    5.60
  -1  -2  17   50.89    4.70
   1  -2 -17   54.49    4.00
  -1  -2  17   56.49    5.60
  -1  -2  17   46.80    3.10
   1  -2 -17   57.69    4.90
   1  -2 -17   54.39    3.60
  -1  -2  17   45.80    4.40
   1  -2 -17   55.19    5.10
  -1   2  16   23.90    3.40
   1   2 -16   16.40    2.30
  -1   2  16   21.90    2.30
   1   2 -16   22.90    3.20
  -1   2  16   24.70    3.30
   1   2 -16   24.80    2.80
   1   2 -16   21.10    3.60
   1   2 -16   26.20    2.40
   1   2 -16   19.80    2.70
  -1   2  16   22.70    3.10
  -1   2  16   22.50    3.50
  -1  -2  16   15.70    2.90
   1  -2 -16   17.60    3.30
   1  -2 -16   24.50    3.50
   1  -2 -16   22.00    3.80
  -1  -2  16   21.60    1.90
  -1  -2  16   16.50    2.90
   1  -2 -16   23.90    2.50
  -1  -2  16   22.40    3.40
   1  -2 -16   29.20    3.80
  -1  -2  16   18.80    2.90
  -1  -2  16   22.30    2.10
  -1   2  15  100.69    6.00
  -1   2  15   95.79    6.00
   1   2 -15   90.09    5.40
  -1   2  15   89.79    6.10
   1   2 -15   88.89    5.00
  -1   2  15   93.39    5.10
   1   2 -15   95.09    5.00
   1   2 -15   96.49    5.70
   1   2 -15   84.99    6.50
   1   2 -15  101.39    5.80
  -1   2  15   92.79    6.10
  -1  -2  15   97.39    7.00
  -1  -2  15   96.39    4.40
  -1  -2  15   90.09    4.80
   1  -2 -15   91.59    6.70
   1  -2 -15   92.49    5.20
   1  -2 -15   97.59    6.30
   1  -2 -15   89.09    6.20
   1  -2 -15   94.89    4.80
  -1  -2  15  101.99    6.00
   1  -2 -15   90.59    6.50
  -1  -2  15   89.69    6.30
  -1  -2  15  103.39    6.80
  -1  -2  15   82.99    5.80
   1   2 -14 1114.89   42.50
  -1   2  14 1204.08   43.10
   1   2 -14 1148.19   42.40
  -1   2  14 1140.39   43.40
   1   2 -14 1156.08   44.40
   1   2 -14 1195.58   43.20
   1   2 -14 1142.19   41.90
   1   2 -14 1172.68   41.80
  -1   2  14 1114.29   43.40
  -1   2  14 1172.48   41.90
  -1   2  14 1151.58   43.20
  -1  -2  14 1137.59   41.60
   1  -2 -14 1142.69   41.60
  -1  -2  14 1186.08   43.40
   1  -2 -14 1158.98   44.20
  -1  -2  14 1128.39   45.90
   1  -2 -14 1159.48   43.60
   1  -2 -14 1154.98   42.20
  -1  -2  14 1159.88   43.80
  -1  -2  14 1138.69   42.90
   1  -2 -14 1162.88   44.30
   1  -2 -14 1118.19   44.20
  -1  -2  14 1111.19   43.90
  -1  -2  14 1141.59   41.10
  -1   2  13  237.68   10.90
  -1   2  13  239.98   10.00
   1   2 -13  242.58   10.50
  -1   2  13  241.38   11.30
  -1   2  13  231.58    9.90
   1   2 -13  233.98    9.90
   1   2 -13  231.68   10.40
  -1   2  13  226.78   11.10
   1   2 -13  251.97   11.00
   1   2 -13  250.97   12.00
  -1   2  13  237.28   11.00
   1   2 -13  231.68    9.80
   1   2 -13  239.48   11.90
   1  -2 -13  247.48   11.90
   1  -2 -13  255.17   11.50
   1  -2 -13  239.08    9.80
  -1  -2  13  252.07   11.70
   1  -2 -13  228.88   10.20
   1  -2 -13  233.08   11.20
  -1  -2  13  233.18   11.60
   1  -2 -13  249.38   12.00
  -1  -2  13  239.38    9.30
  -1  -2  13  229.58   11.80
  -1  -2  13  229.88    9.70
  -1  -2  13  245.38   10.90
  -1  -2  13  248.78   11.20
   1   2 -12    2.90    0.80
  -1   2  12    2.70    1.10
  -1   2  12    2.70    1.00
  -1   2  12    1.60    0.70
  -1   2  12    2.30    1.20
   1   2 -12    2.00    1.00
   1   2 -12    2.90    1.10
   1   2 -12    2.50    1.10
  -1   2  12    2.70    0.80
  -1   2  12    2.70    1.20
   1   2 -12    2.60    0.90
   1   2 -12    3.50    1.10
   1   2 -12    3.90    1.40
  -1  -2  12    1.30    0.70
  -1  -2  12    3.10    1.10
   1  -2 -12    1.50    0.70
  -1  -2  12    1.70    0.90
  -1  -2  12    1.80    0.60
   1  -2 -12    4.90    1.70
  -1  -2  12    4.30    1.70
   1  -2 -12    2.60    1.20
   1  -2 -12    1.40    0.90
  -1  -2  12    3.50    1.30
   1  -2 -12    3.10    1.00
   1  -2 -12    5.90    1.60
  -1  -2  12    3.10    0.70
  -1   2  11   18.60    2.40
  -1   2  11   23.00    2.10
  -1   2  11   18.40    2.60
   1   2 -11   20.00    1.70
   1   2 -11   17.50    2.80
   1   2 -11   21.20    2.00
   1   2 -11   17.00    2.40
  -1   2  11   22.20    1.70
   1   2 -11   19.40    2.20
  -1   2  11   19.70    2.10
   1   2 -11   20.10    2.30
  -1   2  11   20.90    2.30
   1   2 -11   20.90    2.00
   1   2 -11   18.30    1.60
   1  -2 -11   23.00    2.90
   1  -2 -11   23.00    1.70
   1  -2 -11   23.20    1.90
  -1  -2  11   19.70    1.40
   1  -2 -11   22.70    3.80
  -1  -2  11   19.50    2.70
  -1  -2  11   19.70    3.00
   1  -2 -11   25.00    2.60
  -1  -2  11   19.80    1.60
  -1  -2  11   22.60    3.10
   1   2 -10   31.40    2.00
  -1   2  10   37.00    3.00
  -1   2  10   32.20    2.10
  -1   2  10   35.40    2.70
   1   2 -10   28.60    2.60
   1   2 -10   32.50    3.00
   1   2 -10   32.50    2.10
  -1   2  10   34.80    3.00
  -1   2  10   28.20    2.50
   1   2 -10   28.20    2.60
   1   2 -10   28.70    2.60
  -1   2  10   32.10    2.10
  -1   2  10   30.40    3.10
   1   2 -10   32.70    2.50
  -1   2  10   32.70    2.70
   1   2 -10   27.90    2.60
   1   2 -10   29.10    2.30
   1   2 -10   30.30    2.40
  -1  -2  10   32.40    3.00
   1  -2 -10   35.20    2.30
   1  -2 -10   37.50    3.30
   1  -2 -10   30.40    2.10
  -1  -2  10   32.40    1.80
   1  -2 -10   32.50    3.00
   1  -2 -10   28.80    2.70
   1  -2 -10   33.20    2.80
  -1  -2  10   28.20    2.50
  -1  -2  10   32.20    2.40
  -1  -2  10   31.70    3.00
   1  -2 -10   32.00    2.50
  -1  -2  10   33.60    2.80
  -1  -2  10   35.40    3.20
  -1  -2  10   32.00    2.50
  -1  -2  10   31.30    1.90
  -1   2   9  233.48    9.40
   1   2  -9  239.68   10.30
   1   2  -9  227.78    9.20
   1   2  -9  234.58   10.40
  -1   2   9  243.58   10.60
  -1   2   9  230.88    9.20
  -1   2   9  246.68   10.30
   1   2  -9  236.78    9.10
   1   2  -9  237.18    9.70
   1   2  -9  234.78    9.90
  -1   2   9  225.78   10.50
   1   2  -9  234.38   10.20
   1   2  -9  234.18   10.00
  -1   2   9  232.58    9.90
  -1   2   9  247.18   10.60
  -1   2   9  245.68   10.20
   1   2  -9  229.98   10.60
  -1   2   9  228.98   10.00
  -1   2   9  245.88   10.10
   1  -2  -9  243.68   11.00
  -1  -2   9  238.58   10.20
   1  -2  -9  238.48    9.40
   1  -2  -9  242.38   10.50
   1  -2  -9  231.98   10.00
  -1  -2   9  237.68    9.00
  -1  -2   9  232.58   10.70
   1  -2  -9  235.88    9.60
  -1  -2   9  237.48   10.50
  -1  -2   9  251.07   10.10
  -1  -2   9  229.18    9.90
  -1  -2   9  234.18    9.10
  -1  -2   9  248.68   10.80
  -1  -2   9  240.18    9.80
  -1  -2   9  234.08   10.60
   1  -2  -9  239.88   10.50
   1   2  -8   46.10    2.70
  -1   2   8   43.60    2.90
   1   2  -8   46.60    3.30
  -1   2   8   44.70    3.30
  -1   2   8   46.80    2.80
  -1   2   8   45.60    3.00
   1   2  -8   43.80    2.80
   1   2  -8   46.10    3.00
   1   2  -8   42.80    2.80
  -1   2   8   44.00    2.40
  -1   2   8   42.10    2.40
  -1   2   8   45.60    3.20
   1   2  -8   43.80    3.20
   1   2  -8   49.30    3.10
  -1   2   8   44.70    2.90
   1   2  -8   44.30    2.80
   1   2  -8   44.20    3.10
  -1   2   8   47.80    3.40
  -1   2   8   41.50    3.10
   1  -2  -8   43.10    2.80
  -1  -2   8   42.40    2.80
  -1  -2   8   47.20    2.20
   1  -2  -8   43.40    3.10
  -1  -2   8   42.10    3.20
  -1  -2   8   49.10    3.40
  -1  -2   8   42.20    3.20
  -1  -2   8   42.90    3.20
  -1  -2   8   44.90    2.70
   1  -2  -8   42.80    2.60
  -1  -2   8   46.00    3.00
  -1  -2   8   45.70    2.80
   1  -2  -8   46.70    3.20
   1  -2  -8   47.30    3.60
   1  -2  -8   45.00    2.50
   1  -2  -8   44.50    3.00
   1   2  -7   28.60    1.60
  -1   2   7   26.90    2.40
   1   2  -7   30.40    2.50
   1   2  -7   31.40    2.10
  -1   2   7   31.10    1.20
  -1   2   7   28.10    2.00
   1   2  -7   29.60    2.20
  -1   2   7   26.40    1.70
  -1   2   7   30.80    2.30
   1   2  -7   30.20    2.40
  -1   2   7   32.70    1.90
  -1   2   7   28.40    2.30
  -1   2   7   33.40    2.60
   1   2  -7   28.50    2.10
  -1   2   7   29.70    2.10
   1   2  -7   30.40    1.60
  -1   2   7   33.80    2.70
  -1   2   7   29.50    1.20
   1   2  -7   28.20    2.10
   1   2  -7   29.40    2.40
  -1   2   7   34.40    2.30
   1  -2  -7   28.70    2.10
  -1  -2   7   33.10    2.20
   1  -2  -7   29.30    2.40
   1  -2  -7   29.10    2.10
  -1  -2   7   31.30    2.60
  -1  -2   7   28.00    2.40
  -1  -2   7   29.70    2.20
  -1  -2   7   26.30    2.20
  -1  -2   7   31.50    1.70
   1  -2  -7   30.40    2.00
  -1  -2   7   29.80    1.50
   1  -2  -7   27.60    2.20
  -1  -2   7   28.40    2.40
  -1  -2   7   30.50    2.50
   1  -2  -7   33.80    2.40
   1  -2  -7   30.20    2.70
  -1  -2   7   28.70    2.00
  -1   2   6    2.00    0.40
  -1   2   6    1.20    0.50
   1   2  -6    0.90    0.60
   1   2  -6    1.80    0.80
  -1   2   6    2.30    0.70
   1   2  -6    0.60    0.50
   1   2  -6    2.70    0.80
   1   2  -6    1.30    0.60
  -1   2   6    1.80    0.70
  -1   2   6    1.70    0.50
  -1   2   6    1.10    0.70
  -1   2   6    1.70    0.30
  -1   2   6    3.20    0.80
  -1   2   6    1.90    0.90
  -1   2   6    2.00    0.80
   1   2  -6    2.50    0.80
   1   2  -6    1.90    0.40
   1   2  -6    1.80    0.40
  -1   2   6    2.70    0.60
   1   2  -6    0.90    0.60
  -1   2   6    1.40    0.80
   1  -2  -6    0.40    0.50
   1  -2  -6    2.30    0.70
  -1  -2   6    1.90    0.60
   1  -2  -6    2.30    1.00
   1  -2  -6    3.40    0.80
  -1  -2   6    1.20    0.50
  -1  -2   6    1.50    0.60
  -1  -2   6    3.70    1.20
  -1  -2   6    1.70    0.90
   1  -2  -6    1.60    0.80
  -1  -2   6    1.00    0.30
  -1  -2   6    3.50    1.00
   1  -2  -6    1.30    0.60
  -1  -2   6    2.70    0.80
   1  -2  -6    2.00    0.70
  -1  -2   6    0.50    0.40
  -1   2   5   16.40    1.10
  -1   2   5   14.70    1.60
  -1   2   5   18.60    1.60
   1   2  -5   17.70    1.50
  -1   2   5   19.40    1.90
  -1   2   5   17.70    1.20
   1   2  -5   18.90    1.40
   1   2  -5   15.90    1.60
  -1   2   5   16.10    1.50
   1   2  -5   15.60    1.00
   1   2  -5   16.50    1.00
  -1   2   5   18.10    1.80
   1   2  -5   18.90    1.60
   1   2  -5   17.20    1.70
  -1   2   5   17.50    1.50
   1   2  -5   16.40    1.40
   1   2  -5   18.00    1.60
  -1   2   5   16.90    1.20
  -1   2   5   17.80    1.40
   1  -2  -5   16.90    1.50
  -1  -2   5   17.60    1.00
   1  -2  -5   17.10    1.40
   1  -2  -5   16.40    1.30
  -1  -2   5   15.80    1.20
   1  -2  -5   18.90    1.40
  -1  -2   5   17.10    1.70
  -1  -2   5   18.00    1.80
   1  -2  -5   17.50    1.90
  -1  -2   5   17.80    1.60
  -1  -2   5   16.10    1.50
   1  -2  -5   18.00    1.40
   1  -2  -5   16.10    1.60
  -1  -2   5   15.10    1.60
  -1  -2   5   18.00    1.50
  -1  -2   5   17.20    1.40
  -1   2   4  117.39    5.30
  -1   2   4  123.99    5.00
   1   2  -4  121.89    4.60
  -1   2   4  128.39    5.70
   1   2  -4  116.79    5.20
  -1   2   4  126.79    5.10
   1   2  -4  120.69    5.40
   1   2  -4  125.69    5.20
   1   2  -4  116.99    5.70
  -1   2   4  126.59    4.60
   1   2  -4  112.69    5.60
  -1   2   4  121.99    5.80
  -1   2   4  127.89    5.50
  -1   2   4  110.19    5.40
   1   2  -4  129.19    4.90
   1   2  -4  126.39    5.10
   1   2  -4  116.79    5.30
  -1   2   4  128.69    4.60
  -1   2   4  120.49    5.60
  -1   2   4  124.19    5.10
   1  -2  -4  127.19    5.00
   1  -2  -4  124.59    5.40
   1  -2  -4  115.89    5.90
  -1  -2   4  128.59    5.40
   1  -2  -4  125.09    5.10
   1  -2  -4  118.49    5.20
  -1  -2   4  122.19    5.00
  -1  -2   4  118.59    5.40
   1  -2  -4  116.99    5.00
   1  -2  -4  129.59    5.20
  -1  -2   4  123.09    4.70
  -1  -2   4  125.19    5.40
  -1  -2   4  121.99    5.80
   1  -2  -4  124.59    5.60
  -1  -2   4  124.69    5.40
  -1  -2   4  127.79    5.90
  -1  -2   4  115.89    5.10
  -1  -2   4  122.69    5.30
   1  -2  -4  118.79    5.40
   1   2  -3    8.30    1.30
  -1   2   3   11.50    1.30
  -1   2   3    9.50    1.00
  -1   2   3   10.50    1.10
  -1   2   3   11.20    1.00
   1   2  -3   10.50    1.00
   1   2  -3   10.70    0.90
  -1   2   3   10.00    1.10
  -1   2   3   10.10    1.00
  -1   2   3   11.00    1.20
   1   2  -3   10.20    0.70
  -1   2   3    8.10    0.90
   1   2  -3   11.00    0.80
   1   2  -3   10.50    1.00
   1   2  -3   10.80    1.10
   1   2  -3   10.40    0.90
   1   2  -3   12.10    1.00
   1   2  -3   12.30    1.30
   1   2  -3   10.50    1.30
  -1   2   3   10.20    0.90
  -1   2   3   11.60    1.40
  -1  -2   3    9.10    0.90
  -1  -2   3   11.90    1.10
   1  -2  -3   10.80    1.10
   1  -2  -3    9.60    0.90
  -1  -2   3   10.30    1.00
  -1  -2   3   13.10    1.40
  -1  -2   3   13.10    1.10
  -1  -2   3   10.80    0.90
  -1  -2   3   10.40    0.70
   1  -2  -3    9.40    1.30
  -1  -2   3   10.40    1.00
   1  -2  -3   11.20    1.20
  -1  -2   3   10.20    1.40
   1  -2  -3   10.50    0.70
   1  -2  -3    7.70    1.30
  -1   2   2   47.80    2.50
  -1   2   2   46.20    2.60
  -1   2   2   41.80    2.70
   1   2  -2   49.30    2.50
   1   2  -2   43.50    2.30
   1   2  -2   46.00    2.50
   1   2  -2   48.40    2.00
  -1   2   2   43.00    2.50
   1   2  -2   44.50    2.70
   1   2  -2   46.00    2.30
  -1   2   2   48.40    2.50
   1   2  -2   49.30    2.60
   1   2  -2   44.80    2.10
  -1   2   2   45.40    2.30
   1   2  -2   45.20    2.60
  -1   2   2   46.30    2.50
  -1   2   2   47.50    2.60
   1   2  -2   51.89    2.20
   1   2  -2   47.10    2.50
   1  -2  -2   43.50    2.30
   1  -2  -2   46.80    2.60
  -1  -2   2   48.00    2.30
   1  -2  -2   46.20    2.60
  -1  -2   2   48.40    2.20
  -1  -2   2   48.80    2.80
   1  -2  -2   48.70    2.50
   1  -2  -2   42.70    2.50
  -1  -2   2   47.60    2.60
  -1  -2   2   46.40    2.20
   1  -2  -2   37.70    2.60
  -1  -2   2   45.70    2.70
  -1  -2   2   40.40    2.30
   1   2  -1  274.37   11.70
   1   2  -1  311.87   10.90
   1   2  -1  312.67   11.40
   1   2  -1  278.47   11.30
  -1   2   1  299.67   11.20
  -1   2   1  290.47   11.30
   1   2  -1  290.37   11.20
  -1   2   1  272.97   11.50
   1   2  -1  280.17   10.80
  -1   2   1  310.77   11.30
   1   2  -1  278.97   11.30
  -1   2   1  284.47   11.00
  -1   2   1  276.17   11.40
   1   2  -1  327.07   11.40
  -1   2   1  286.37   11.10
   1   2  -1  294.97   10.90
   1   2  -1  282.57   11.20
  -1  -2   1  274.97   11.40
  -1  -2   1  288.17   11.20
   1  -2  -1  284.87   11.10
   1  -2  -1  304.17   11.30
   1  -2  -1  308.47   11.40
  -1  -2   1  290.17   11.10
  -1  -2   1  294.77   10.50
   1  -2  -1  304.27   11.20
   1  -2  -1  300.87   11.00
   1  -2  -1  284.67   11.10
   1  -2  -1  298.27   11.20
  -1  -2   1  285.07   10.90
  -1  -2   1  290.07   11.40
  -1  -2   1  299.57   11.00
  -1  -2   1  281.87   10.60
   1   2   0   16.80    1.30
   1   2   0   17.00    1.40
  -1   2   0   20.40    1.40
   1   2   0   17.90    1.50
   1   2   0   19.00    1.30
  -1   2   0   18.30    1.40
  -1   2   0   21.40    1.70
  -1   2   0   17.70    1.50
  -1   2   0   15.90    1.50
  -1   2   0   16.90    1.30
   1   2   0   17.60    1.40
   1   2   0   19.10    1.50
  -1   2   0   18.70    1.30
   1   2   0   18.30    1.50
   1   2   0   15.70    1.20
  -1   2   0   16.70    1.20
   1   2   0   17.90    1.30
  -1   2   0   17.10    1.30
  -1  -2   0   15.40    0.90
  -1  -2   0   17.00    0.90
  -1  -2   0   17.80    1.40
   1  -2   0   17.70    1.30
   1  -2   0   16.30    1.30
   1  -2   0   20.40    1.40
  -1  -2   0   16.50    1.40
  -1  -2   0   16.90    1.30
   1  -2   0   17.10    1.30
   1  -2   0   17.30    1.50
   1  -2   0   16.80    1.50
  -1  -2   0   16.50    1.50
  -1   2  -1 1597.24   55.29
   1   2   1 1602.34   55.99
  -1   2  -1 1541.45   55.89
   1   2   1 1487.65   55.89
  -1   2  -1 1599.94   55.49
   1   2   1 1526.45   55.69
  -1   2  -1 1565.14   55.39
  -1   2  -1 1701.63   56.19
  -1   2  -1 1556.84   55.39
   1   2   1 1645.74   55.69
   1   2   1 1551.54   55.39
   1   2   1 1659.23   55.59
  -1   2  -1 1583.64   55.49
  -1   2  -1 1559.14   55.39
  -1   2  -1 1599.94   55.99
   1   2   1 1745.63   55.69
   1   2   1 1539.05   55.49
   1   2   1 1530.55   55.29
  -1   2  -1 1560.74   55.39
   1  -2   1 1636.44   55.09
   1  -2   1 1465.05   54.89
   1  -2   1 1575.14   55.29
  -1  -2  -1 1548.65   55.29
  -1  -2  -1 1523.25   55.49
   1  -2   1 1405.86   55.79
   1  -2   1 1518.75   55.49
  -1  -2  -1 1591.14   55.69
  -1  -2  -1 1605.24   55.59
   1  -2   1 1541.05   55.89
   1  -2   1 1543.45   55.59
  -1  -2  -1 1570.94   55.79
  -1  -2  -1 1582.04   54.79
  -1  -2  -1 1604.04   54.89
   1   2   2   66.89    3.10
  -1   2  -2   69.19    3.40
  -1   2  -2   69.39    3.00
  -1   2  -2   70.19    3.30
   1   2   2   69.29    3.10
  -1   2  -2   72.79    2.90
   1   2   2   66.59    3.20
   1   2   2   68.69    3.30
   1   2   2   71.49    3.80
  -1   2  -2   66.69    2.80
   1   2   2   72.49    3.50
   1   2   2   68.99    3.50
   1   2   2   61.19    3.40
   1   2   2   69.69    3.20
  -1   2  -2   63.69    3.60
  -1   2  -2   64.19    3.10
  -1   2  -2   68.09    3.70
   1   2   2   67.39    3.20
  -1   2  -2   67.49    3.00
  -1  -2  -2   63.49    3.30
  -1  -2  -2   65.29    3.30
   1  -2   2   70.69    3.70
  -1  -2  -2   65.49    3.10
  -1  -2  -2   69.59    2.90
   1  -2   2   67.89    3.10
  -1  -2  -2   69.19    2.90
  -1  -2  -2   72.29    3.60
  -1  -2  -2   65.99    3.70
   1  -2   2   64.79    3.30
   1  -2   2   69.89    3.20
  -1  -2  -2   70.89    3.20
   1  -2   2   69.59    3.20
   1  -2   2   66.29    3.30
   1  -2   2   66.39    3.70
   1  -2   2   71.09    3.50
   1   2   3  575.64   20.20
   1   2   3  612.44   21.80
   1   2   3  593.04   20.90
  -1   2  -3  578.14   20.80
   1   2   3  599.24   21.40
   1   2   3  583.44   20.20
   1   2   3  589.84   21.30
  -1   2  -3  563.94   20.70
   1   2   3  565.64   20.80
  -1   2  -3  562.44   21.50
  -1   2  -3  566.14   20.60
  -1   2  -3  592.64   21.60
  -1   2  -3  547.85   20.70
  -1   2  -3  563.74   20.30
  -1   2  -3  592.14   21.60
   1   2   3  557.94   20.90
  -1   2  -3  587.74   21.20
  -1   2  -3  553.74   20.90
   1   2   3  557.54   20.50
   1   2   3  554.74   21.30
  -1   2  -3  596.94   20.40
   1   2   3  551.34   20.60
  -1  -2  -3  558.04   21.70
   1  -2   3  560.34   21.50
  -1  -2  -3  565.24   20.70
  -1  -2  -3  558.64   21.40
   1  -2   3  562.84   21.00
  -1  -2  -3  548.75   21.20
   1  -2   3  581.24   21.00
   1  -2   3  589.74   21.10
  -1  -2  -3  575.64   21.00
   1  -2   3  559.94   21.00
   1  -2   3  583.24   21.60
   1  -2   3  575.34   21.20
  -1  -2  -3  582.84   20.70
   1   2   4    4.20    0.80
  -1   2  -4    3.30    0.80
   1   2   4    3.70    1.00
  -1   2  -4    6.40    1.30
  -1   2  -4    4.20    1.10
  -1   2  -4    5.30    1.20
   1   2   4    3.90    0.70
  -1   2  -4    4.60    0.80
   1   2   4    5.20    0.70
  -1   2  -4    5.20    0.80
  -1   2  -4    4.40    0.50
   1   2   4    4.80    0.60
   1   2   4    4.90    1.20
   1   2   4    4.90    0.90
  -1   2  -4    4.90    0.90
  -1   2  -4    4.50    0.40
   1   2   4    4.30    0.80
   1   2   4    5.90    1.10
  -1   2  -4    4.10    0.80
   1  -2   4    3.90    0.90
   1  -2   4    4.00    0.90
  -1  -2  -4    3.90    1.10
   1  -2   4    4.10    0.80
   1  -2   4    5.00    1.10
  -1  -2  -4    4.90    0.80
   1  -2   4    4.50    0.70
  -1  -2  -4    5.10    1.10
  -1  -2  -4    4.70    0.80
   1  -2   4    5.30    1.00
  -1  -2  -4    4.50    1.00
  -1  -2  -4    3.50    0.80
  -1  -2  -4    6.00    1.00
   1  -2   4    2.30    0.70
  -1  -2  -4    4.70    0.90
   1  -2   4    4.90    1.10
  -1   2  -5  217.38    9.20
   1   2   5  224.78    8.70
  -1   2  -5  223.28    7.80
   1   2   5  219.18    9.20
   1   2   5  221.78    8.20
  -1   2  -5  223.48    8.40
  -1   2  -5  224.68    9.50
   1   2   5  216.68    8.80
  -1   2  -5  207.48    9.00
   1   2   5  223.58    8.70
   1   2   5  216.78    9.60
  -1   2  -5  223.68    9.50
  -1   2  -5  233.58    9.50
  -1   2  -5  224.08    8.90
  -1   2  -5  227.18    8.90
   1   2   5  216.18    9.30
  -1   2  -5  227.08    8.60
   1   2   5  214.28    8.90
   1   2   5  225.38    8.10
   1  -2   5  217.88    9.20
  -1  -2  -5  220.38    9.00
  -1  -2  -5  223.08    9.00
   1  -2   5  210.38    9.20
  -1  -2  -5  218.08    8.80
  -1  -2  -5  194.78    9.20
  -1  -2  -5  208.58    9.20
  -1  -2  -5  233.48    8.90
   1  -2   5  225.18    8.40
   1  -2   5  212.78    8.90
  -1  -2  -5  194.28    8.30
   1  -2   5  221.58    9.60
  -1  -2  -5  229.78    9.80
   1  -2   5  223.18    8.70
   1  -2   5  216.38    8.90
  -1   2  -6  445.86   16.80
   1   2   6  421.26   16.60
  -1   2  -6  432.76   17.40
  -1   2  -6  441.56   17.40
   1   2   6  454.15   16.80
  -1   2  -6  445.56   16.90
  -1   2  -6  448.56   17.40
   1   2   6  429.26   16.50
   1   2   6  445.16   15.90
  -1   2  -6  437.26   17.00
  -1   2  -6  438.86   16.30
   1   2   6  444.26   17.40
   1   2   6  448.96   17.10
   1   2   6  445.06   16.90
   1   2   6  398.96   17.40
   1   2   6  441.96   15.90
  -1   2  -6  457.55   15.60
  -1   2  -6  445.36   16.40
  -1   2  -6  446.86   17.30
   1   2   6  450.75   16.70
  -1  -2  -6  446.56   16.70
   1  -2   6  439.06   16.90
   1  -2   6  436.56   16.50
   1  -2   6  435.16   17.10
  -1  -2  -6  459.05   17.90
   1  -2   6  434.86   16.20
  -1  -2  -6  423.36   17.30
   1  -2   6  434.36   17.50
  -1  -2  -6  457.35   17.50
  -1  -2  -6  453.95   16.10
  -1  -2  -6  485.35   16.10
  -1  -2  -6  450.25   17.20
   1  -2   6  436.56   15.60
  -1  -2  -6  439.36   17.00
   1  -2   6  459.35   17.50
   1  -2   6  435.96   17.30
   1  -2   6  458.65   16.90
  -1  -2  -6  434.26   16.70
  -1   2  -7  228.68    9.10
  -1   2  -7  235.48   10.20
  -1   2  -7  228.78    9.70
   1   2   7  247.18   10.30
   1   2   7  220.68    9.60
  -1   2  -7  233.48    9.20
   1   2   7  223.78    9.20
   1   2   7  225.88    8.50
   1   2   7  233.38    9.60
  -1   2  -7  222.98    9.50
   1   2   7  241.88   10.40
  -1   2  -7  229.98    8.40
   1   2   7  225.28    9.30
  -1   2  -7  239.38    9.80
  -1   2  -7  231.28   10.10
  -1   2  -7  233.98   10.00
   1   2   7  238.48    9.60
  -1   2  -7  226.48   10.10
   1  -2   7  231.28    9.70
   1  -2   7  231.28    8.40
   1  -2   7  230.58   10.30
  -1  -2  -7  235.58    9.50
   1  -2   7  227.98    9.90
   1  -2   7  238.68    9.00
  -1  -2  -7  219.68    8.60
  -1  -2  -7  240.58    9.60
   1  -2   7  233.78    9.30
  -1  -2  -7  229.68    9.90
  -1  -2  -7  260.07   10.20
   1  -2   7  227.88   10.10
  -1  -2  -7  216.08   10.00
  -1  -2  -7  224.68    8.80
   1  -2   7  231.38   10.20
  -1  -2  -7  240.58   10.60
  -1   2  -8  133.59    5.20
   1   2   8  132.89    5.40
  -1   2  -8  131.09    6.20
   1   2   8  136.19    5.10
  -1   2  -8  143.29    6.80
  -1   2  -8  140.69    5.90
   1   2   8  132.99    6.30
   1   2   8  133.39    6.30
  -1   2  -8  128.19    6.50
   1   2   8  133.89    6.80
  -1   2  -8  137.29    6.00
  -1   2  -8  126.59    6.70
   1   2   8  137.39    6.50
  -1   2  -8  139.49    7.00
   1   2   8  137.49    6.50
   1   2   8  132.49    6.40
  -1   2  -8  134.59    6.40
   1   2   8  142.89    6.00
  -1   2  -8  137.79    6.70
   1   2   8  129.89    6.80
  -1  -2  -8  127.09    5.50
   1  -2   8  129.89    6.90
   1  -2   8  136.09    6.60
  -1  -2  -8  134.79    6.80
  -1  -2  -8  144.99    7.30
  -1  -2  -8  133.59    5.20
  -1  -2  -8  146.59    6.90
   1  -2   8  134.59    5.10
   1  -2   8  139.19    6.50
   1  -2   8  122.99    6.80
   1  -2   8  139.19    5.70
   1  -2   8  129.79    5.90
   1  -2   8  136.99    6.30
  -1  -2  -8  132.89    6.30
  -1  -2  -8  137.79    6.80
  -1  -2  -8  138.79    6.20
   1  -2   8  144.09    7.10
   1   2   9    0.80    0.30
  -1   2  -9    0.80    0.60
   1   2   9    1.40    0.40
   1   2   9   -0.20    0.50
   1   2   9   -0.20    0.60
  -1   2  -9    0.50    0.60
  -1   2  -9    2.20    0.90
  -1   2  -9    0.60    0.90
  -1   2  -9    0.70    0.70
  -1   2  -9    1.00    0.70
   1   2   9    1.80    1.00
  -1   2  -9    0.30    0.70
   1   2   9    0.50    0.70
   1   2   9    2.50    1.20
  -1   2  -9    0.70    0.80
   1   2   9    1.50    0.80
  -1   2  -9    1.00    0.40
   1   2   9    1.50    0.80
   1   2   9    1.90    0.90
  -1   2  -9    2.00    0.90
  -1  -2  -9    1.50    0.70
  -1  -2  -9   -0.10    0.70
  -1  -2  -9    1.30    1.00
   1  -2   9    1.00    0.30
  -1  -2  -9    0.90    0.90
   1  -2   9    1.20    0.70
   1  -2   9    0.20    0.50
   1  -2   9    0.50    0.80
   1  -2   9    0.50    0.70
   1  -2   9    1.10    0.50
  -1  -2  -9    0.40    0.70
   1  -2   9    0.60    0.70
   1  -2   9    1.10    0.70
   1  -2   9    1.40    0.90
  -1  -2  -9    0.50    0.60
  -1  -2  -9    0.20    0.70
  -1  -2  -9    1.10    0.30
  -1   2 -10   21.80    1.50
   1   2  10   23.20    2.30
  -1   2 -10   25.40    2.50
  -1   2 -10   19.30    2.20
   1   2  10   24.00    2.50
  -1   2 -10   19.90    2.40
  -1   2 -10   22.60    2.70
  -1   2 -10   26.80    2.20
  -1   2 -10   24.00    2.00
  -1   2 -10   26.60    2.20
   1   2  10   23.10    1.90
   1   2  10   20.00    2.10
   1   2  10   23.80    1.60
   1   2  10   22.80    2.40
   1  -2  10   23.90    1.30
  -1  -2 -10   23.60    2.40
   1  -2  10   25.00    2.60
   1  -2  10   25.30    2.10
   1  -2  10   26.40    3.40
  -1  -2 -10   23.90    2.60
  -1  -2 -10   27.30    1.80
  -1  -2 -10   25.60    2.10
   1  -2  10   25.40    2.30
   1  -2  10   23.30    1.80
  -1  -2 -10   26.50    2.80
  -1  -2 -10   25.80    2.80
   1  -2  10   23.80    2.80
   1  -2  10   21.80    2.60
  -1  -2 -10   22.90    2.20
  -1   2 -11   20.00    2.10
  -1   2 -11   16.30    2.40
   1   2  11   18.90    1.90
   1   2  11   22.50    3.00
  -1   2 -11   20.90    2.40
   1   2  11   18.00    2.40
   1   2  11   20.70    2.80
   1   2  11   16.60    2.30
  -1   2 -11   17.60    1.60
  -1   2 -11   19.70    1.90
   1   2  11   17.70    1.50
  -1   2 -11   20.30    2.00
  -1   2 -11   21.80    3.20
   1  -2  11   21.50    3.00
  -1  -2 -11   21.50    3.10
  -1  -2 -11   20.30    1.50
   1  -2  11   22.50    3.30
   1  -2  11   22.50    1.80
  -1  -2 -11   18.60    2.70
   1  -2  11   22.60    2.20
   1  -2  11   22.30    2.40
  -1  -2 -11   19.10    3.00
   1  -2  11   15.50    2.40
  -1  -2 -11   19.20    2.00
  -1  -2 -11   18.60    2.70
  -1   2 -12   11.50    1.90
   1   2  12   12.50    2.20
  -1   2 -12   11.10    2.00
  -1   2 -12   12.40    1.30
   1   2  12   13.60    2.30
   1   2  12   13.30    2.30
  -1   2 -12   12.50    2.00
  -1   2 -12    8.60    1.60
   1   2  12    8.10    1.70
   1   2  12   11.60    1.30
   1  -2  12   15.40    2.40
   1  -2  12    7.60    1.60
  -1  -2 -12   10.00    1.20
  -1  -2 -12   14.70    2.70
   1  -2  12    9.80    2.10
   1  -2  12   10.50    0.90
  -1  -2 -12   10.50    2.30
  -1  -2 -12   11.30    2.60
   1  -2  12   12.50    2.30
  -1  -2 -12   10.00    2.00
   1  -2  12   11.80    1.60
   1  -2  12    9.90    2.20
   1   2  13 1526.95   55.89
  -1   2 -13 1509.75   55.29
  -1   2 -13 1516.45   53.79
   1   2  13 1517.95   55.29
  -1   2 -13 1550.24   56.89
  -1   2 -13 1553.24   54.99
   1   2  13 1485.65   53.99
  -1   2 -13 1522.95   54.89
  -1   2 -13 1497.35   54.59
   1   2  13 1523.45   55.69
   1   2  13 1518.95   55.99
   1  -2  13 1507.85   55.79
  -1  -2 -13 1501.35   56.59
   1  -2  13 1479.95   55.49
  -1  -2 -13 1533.65   54.89
   1  -2  13 1543.05   54.29
  -1  -2 -13 1392.86   56.39
   1  -2  13 1539.85   56.19
  -1  -2 -13 1512.05   53.69
   1  -2  13 1519.45   56.59
  -1  -2 -13 1472.15   56.29
  -1  -2 -13 1512.35   56.09
   1   2  14    8.00    2.00
  -1   2 -14    9.70    1.90
  -1   2 -14    8.10    1.30
  -1   2 -14    7.10    1.70
  -1   2 -14    4.20    1.40
   1   2  14    8.80    2.30
  -1   2 -14    9.80    1.90
  -1   2 -14    4.80    1.60
   1   2  14    9.10    2.20
   1   2  14    8.80    1.50
   1   2  14   10.90    2.40
  -1  -2 -14    6.80    2.40
  -1  -2 -14    7.40    2.10
  -1  -2 -14    6.00    1.40
   1  -2  14   10.00    2.20
   1  -2  14    7.40    2.40
  -1  -2 -14    5.70    1.90
   1  -2  14   10.10    2.70
   1  -2  14    8.50    1.50
   1  -2  14    6.10    1.70
   1  -2  14    7.70    0.90
   1  -2  14    8.20    2.10
  -1  -2 -14    7.00    1.10
  -1   2 -15   67.19    4.50
  -1   2 -15   61.99    3.50
   1   2  15   64.69    4.60
   1   2  15   60.99    4.70
  -1   2 -15   59.99    4.30
  -1   2 -15   67.49    5.70
  -1   2 -15   64.99    4.40
   1   2  15   55.09    4.60
   1   2  15   55.19    4.80
   1   2  15   57.79    3.70
   1  -2  15   65.29    4.80
  -1  -2 -15   60.29    5.00
   1  -2  15   59.89    5.30
   1  -2  15   57.59    3.70
   1  -2  15   62.29    4.80
  -1  -2 -15   64.59    5.30
  -1  -2 -15   57.59    4.90
   1  -2  15   62.99    5.10
   1  -2  15   57.09    3.00
  -1  -2 -15   60.69    3.40
  -1  -2 -15   59.19    5.40
   1  -2  15   56.79    5.40
  -1  -2 -15   56.09    4.10
   1   2  16    7.20    1.60
   1   2  16    8.30    2.20
  -1   2 -16    7.00    1.90
  -1   2 -16    5.80    1.60
   1   2  16    3.10    1.60
   1   2  16    5.40    1.70
  -1   2 -16    6.80    1.30
  -1   2 -16    7.10    2.00
  -1   2 -16    4.70    2.10
   1   2  16    3.40    1.50
  -1  -2 -16    6.50    1.60
  -1  -2 -16    3.30    1.70
   1  -2  16    6.00    2.20
   1  -2  16    5.80    1.00
  -1  -2 -16    4.80    1.80
   1  -2  16    6.60    2.10
  -1  -2 -16    6.20    2.20
  -1  -2 -16    5.20    2.10
  -1  -2 -16    4.90    1.10
   1  -2  16    9.30    2.30
   1  -2  16    9.80    2.90
   1  -2  16    6.10    1.90
   1  -2  16    8.00    1.50
  -1   2 -17    1.70    1.20
   1   2  17    1.90    1.20
   1   2  17    0.70    1.30
   1   2  17   -1.10    1.10
  -1   2 -17   -1.00    1.50
   1   2  17    2.60    1.40
  -1   2 -17   -1.20    1.10
  -1   2 -17    4.00    1.40
   1  -2  17    1.40    1.00
   1  -2  17    3.10    1.80
   1  -2  17    2.30    1.20
   1  -2  17    3.00    2.00
  -1  -2 -17    3.40    2.20
  -1  -2 -17    3.20    2.00
   1  -2  17    0.20    1.50
  -1  -2 -17    0.30    1.20
  -1  -2 -17    1.90    1.10
  -1  -2 -17   -0.60    1.20
   1  -2  17    3.10    2.00
  -1  -2 -17    0.00    1.70
   1  -2  17    1.20    0.80
   1   2  18    3.70    2.10
  -1   2 -18    7.70    2.00
   1   2  18    8.20    1.80
  -1   2 -18   11.20    2.10
  -1   2 -18    6.10    2.00
   1   2  18    6.40    2.10
   1   2  18    9.40    2.50
   1   2  18    9.30    2.30
  -1  -2 -18    8.10    2.20
   1  -2  18    7.10    1.70
   1  -2  18    8.00    1.60
   1  -2  18    6.20    2.10
  -1  -2 -18    2.20    2.10
  -1  -2 -18    8.00    2.40
   1  -2  18    5.60    1.80
  -1  -2 -18    8.00    2.90
   1  -2  18   10.00    3.10
  -1  -2 -18    5.70    1.60
   1  -2  18    7.10    1.30
  -1  -2 -18    7.00    1.80
   1  -2  18    8.70    2.40
   1   2  19   94.89    5.70
  -1   2 -19  108.19    6.30
  -1   2 -19  100.59    6.80
   1   2  19  100.79    7.00
   1   2  19   84.59    7.20
   1   2  19  108.79    7.30
  -1   2 -19  102.89    6.60
  -1   2 -19  104.99    8.30
   1   2  19  104.79    7.20
   1  -2  19   97.99    8.20
  -1  -2 -19  116.79   11.20
  -1  -2 -19  108.09    6.50
   1  -2  19  108.29    8.60
   1  -2  19  104.39    5.90
   1  -2  19  113.69    7.60
   1  -2  19   96.19    7.00
  -1  -2 -19  101.09    7.50
  -1   2 -20    2.30    1.50
   1   2  20    1.20    1.60
   1   2  20    1.30    1.70
   1   2  20    4.20    2.00
   1   2  20    2.50    2.40
  -1   2 -20    2.50    3.10
   1   2  20    2.60    2.10
  -1   2 -20    4.30    2.20
  -1   2 -20    4.80    1.70
  -1  -2 -20    3.70    2.10
  -1  -2 -20    3.80    1.80
  -1  -2 -20    3.20    2.30
   1  -2  20    4.30    2.10
  -1  -2 -20    5.20    2.60
   1  -2  20    4.00    1.90
   1  -2  20    4.20    1.90
   1  -2  20    7.60    2.30
   1  -2  20    5.80    1.70
  -1   2 -21   43.20    4.20
  -1   2 -21   44.20    6.80
   1   2  21   47.20    6.00
   1   2  21   43.90    4.80
   1   2  21   45.10    4.70
   1   2  21   36.20    3.70
  -1   2 -21   44.70    4.10
   1   2  21   48.90    4.90
  -1   2 -21   41.00    5.20
   1  -2  21   31.50    5.30
  -1  -2 -21   45.90    4.30
   1  -2  21   34.70    4.90
   1  -2  21   43.10    5.40
   1  -2  21   47.70    5.10
  -1  -2 -21   38.50    5.90
   1  -2  21   48.80    4.00
  -1  -2 -21   44.00    5.90
  -1   2 -22   24.80    3.70
   1   2  22   23.60    4.00
   1   2  22   24.60    4.10
  -1   2 -22   20.10    3.50
   1   2  22   20.40    6.00
   1   2  22   23.20    4.30
  -1   2 -22   20.80    3.10
   1  -2  22   14.00    3.40
   1  -2  22   21.60    4.10
   1  -2  22   18.30    2.90
   1  -2  22   18.30    4.70
  -1  -2 -22   21.70    3.40
  -1  -2 -22   14.80    4.50
  -1  -2 -22   16.00    4.50
   1  -2  22   35.00    5.20
   1   2  23    9.00    2.90
   1   2  23    0.40    2.50
  -1   2 -23    2.80    2.00
  -1   2 -23    6.30    2.40
   1   2  23    0.70    2.70
  -1   2 -23    0.30    2.00
   1   2  23   12.90    3.00
   1  -2  23    3.20    2.70
  -1  -2 -23    6.00    2.30
   1  -2  23    3.60    3.00
   1  -2  23   -0.70    3.30
  -1  -2 -23    2.80    2.60
   1  -2  23    6.40    2.30
  -1  -2 -23    3.60    3.00
   1  -2  23    5.10    2.20
   1   2  24    2.80    3.70
  -1   2 -24    6.00    4.10
  -1   2 -24    3.10    2.80
   1   2  24   -0.50    2.50
   1   2  24    2.30    1.80
   1  -2  24   -0.70    3.20
   1  -2  24    8.80    4.50
  -1   3  24    4.00    3.40
  -1   3  24    3.40    2.20
   1   3 -24    0.80    3.00
   1  -3 -24    7.40    2.80
  -1  -3  24    4.70    3.70
  -1  -3  24    1.70    2.00
   1  -3 -24    4.90    3.80
  -1  -3  24    1.90    3.70
  -1   3  23    0.10    2.10
   1   3 -23   -4.10    1.90
   1   3 -23   -3.00    2.00
   1   3 -23    2.10    2.30
  -1   3  23    0.10    2.50
  -1   3  23   -0.30    1.90
  -1  -3  23   -1.60    2.30
   1  -3 -23    0.80    2.20
  -1  -3  23   -1.50    1.90
   1  -3 -23    0.20    2.30
  -1  -3  23    0.00    2.80
  -1   3  22   17.00    3.70
  -1   3  22   15.50    3.50
  -1   3  22   12.90    3.50
   1   3 -22   12.90    3.40
   1   3 -22   11.50    2.90
   1   3 -22   13.00    2.80
  -1  -3  22    7.20    3.00
   1  -3 -22   15.10    3.70
   1  -3 -22   13.80    3.50
  -1  -3  22   10.20    2.70
   1  -3 -22   14.90    3.00
   1  -3 -22    7.70    2.90
  -1  -3  22   16.70    3.50
  -1   3  21   40.50    5.40
   1   3 -21   35.50    4.50
  -1   3  21   34.30    3.30
   1   3 -21   38.40    4.10
  -1   3  21   39.50    5.30
  -1   3  21   31.60    4.50
   1   3 -21   31.60    4.10
   1  -3 -21   29.10    5.00
  -1  -3  21   33.70    4.80
   1  -3 -21   33.30    3.60
   1  -3 -21   24.40    4.70
  -1  -3  21   29.00    5.00
  -1  -3  21   23.10    4.00
  -1  -3  21   38.80    5.90
   1  -3 -21   29.40    5.40
  -1   3  20   42.90    4.60
  -1   3  20   46.20    4.90
   1   3 -20   36.80    4.00
   1   3 -20   43.20    4.10
  -1   3  20   41.90    4.60
  -1   3  20   54.79    4.50
   1   3 -20   50.39    4.30
  -1  -3  20   35.80    5.30
   1  -3 -20   39.40    5.70
   1  -3 -20   48.90    5.20
   1  -3 -20   31.70    4.90
   1  -3 -20   48.60    4.00
  -1  -3  20   37.80    6.50
  -1  -3  20   40.90    4.50
  -1  -3  20   46.70    4.60
   1   3 -19   27.10    3.70
   1   3 -19   29.50    3.90
  -1   3  19   38.50    5.10
  -1   3  19   29.90    4.10
   1   3 -19   28.70    3.80
  -1   3  19   27.80    3.00
  -1   3  19   23.30    4.00
   1   3 -19   26.50    4.60
   1  -3 -19   32.30    5.20
  -1  -3  19   27.90    4.60
  -1  -3  19   30.00    2.60
   1  -3 -19   30.80    3.10
  -1  -3  19   28.30    4.10
  -1  -3  19   38.80    5.80
   1  -3 -19   31.90    5.10
   1  -3 -19   26.50    4.20
  -1  -3  19   30.70    4.50
  -1   3  18  306.77   15.00
  -1   3  18  266.57   14.30
   1   3 -18  313.77   14.00
   1   3 -18  294.07   11.60
   1   3 -18  294.97   14.10
  -1   3  18  302.77   12.70
  -1   3  18  299.37   14.60
   1   3 -18  281.97   15.30
  -1   3  18  310.87   14.40
   1   3 -18  302.47   13.70
  -1  -3  18  288.27   12.50
  -1  -3  18  312.37   12.20
  -1  -3  18  289.97   16.00
   1  -3 -18  298.07   13.30
   1  -3 -18  291.97   12.60
   1  -3 -18  304.37   15.20
  -1  -3  18  300.47   14.40
  -1  -3  18  309.97   14.90
   1  -3 -18  299.77   15.70
  -1  -3  18  300.17   15.90
   1  -3 -18  299.87   15.70
  -1  -3  18  318.07   15.50
  -1   3  17   29.90    4.70
   1   3 -17   24.50    3.70
  -1   3  17   26.50    4.40
  -1   3  17   22.20    2.30
   1   3 -17   26.60    4.00
   1   3 -17   24.70    3.70
   1   3 -17   24.90    3.50
   1   3 -17   27.00    2.00
  -1   3  17   29.50    4.00
   1   3 -17   27.80    3.60
  -1  -3  17   24.00    4.00
   1  -3 -17   22.50    4.20
   1  -3 -17   24.00    2.80
  -1  -3  17   26.30    2.10
   1  -3 -17   30.00    4.20
   1  -3 -17   15.90    3.20
   1  -3 -17   27.60    2.90
  -1  -3  17   25.10    3.50
   1  -3 -17   30.60    3.90
  -1  -3  17   23.40    3.90
   1   3 -16   58.49    3.70
  -1   3  16   63.19    5.00
   1   3 -16   60.19    4.50
   1   3 -16   53.59    4.70
   1   3 -16   56.29    4.30
  -1   3  16   59.29    5.40
   1   3 -16   61.29    3.20
  -1   3  16   61.19    5.10
  -1   3  16   57.29    3.70
   1   3 -16   55.49    5.20
  -1   3  16   69.59    5.00
   1  -3 -16   56.29    4.20
   1  -3 -16   58.59    5.70
   1  -3 -16   54.29    3.90
   1  -3 -16   62.39    5.10
   1  -3 -16   61.69    5.40
  -1  -3  16   60.29    4.70
  -1  -3  16   59.99    5.70
   1  -3 -16   58.89    5.10
  -1  -3  16   62.59    5.10
  -1  -3  16   58.89    3.30
  -1  -3  16   65.89    5.50
   1   3 -15    3.10    1.50
  -1   3  15    2.20    1.50
   1   3 -15    1.50    1.20
   1   3 -15    3.50    0.90
   1   3 -15    5.50    2.10
  -1   3  15    3.20    1.80
  -1   3  15    1.20    1.10
  -1   3  15    4.00    1.50
  -1   3  15    4.20    1.10
   1   3 -15    5.20    1.50
   1   3 -15    1.70    1.10
  -1  -3  15    4.80    1.70
   1  -3 -15    3.40    1.40
   1  -3 -15    3.60    1.80
  -1  -3  15    2.20    1.40
  -1  -3  15    2.80    0.80
  -1  -3  15    2.70    2.00
  -1  -3  15    2.40    1.50
   1  -3 -15    4.40    1.90
   1  -3 -15    3.00    1.80
  -1  -3  15    4.10    1.70
   1  -3 -15    4.20    1.30
   1  -3 -15    4.50    1.90
   1   3 -14   10.50    1.30
   1   3 -14   13.60    2.20
   1   3 -14   10.90    1.50
  -1   3  14   10.70    1.50
   1   3 -14    9.60    2.20
  -1   3  14   10.00    2.30
  -1   3  14   10.00    2.20
  -1   3  14    9.00    2.00
  -1   3  14   16.60    2.60
   1   3 -14    8.10    1.80
   1   3 -14   11.30    2.20
  -1  -3  14   10.20    1.30
  -1  -3  14    9.60    1.20
  -1  -3  14   10.30    2.50
  -1  -3  14   14.00    3.00
   1  -3 -14    9.60    2.40
   1  -3 -14    6.60    1.80
   1  -3 -14    9.90    1.90
  -1  -3  14    9.10    2.00
   1  -3 -14    7.70    1.90
   1  -3 -14   11.00    1.60
  -1  -3  14   10.60    2.40
   1  -3 -14    8.60    2.30
  -1  -3  14    8.20    2.10
  -1   3  13  136.49    7.20
   1   3 -13  129.19    7.40
  -1   3  13  134.79    6.00
   1   3 -13  128.79    7.80
  -1   3  13  125.69    7.10
   1   3 -13  128.89    5.80
   1   3 -13  123.79    6.70
   1   3 -13  131.99    6.60
  -1   3  13  130.29    7.60
   1   3 -13  130.59    5.50
  -1   3  13  127.19    6.80
   1  -3 -13  133.59    7.80
  -1  -3  13  126.09    5.40
   1  -3 -13  130.59    7.60
  -1  -3  13  139.29    8.10
  -1  -3  13  127.19    5.50
   1  -3 -13  129.49    8.30
   1  -3 -13  124.29    6.10
  -1  -3  13  118.89    6.80
  -1  -3  13  128.49    7.90
  -1  -3  13  128.29    7.30
  -1   3  12  198.88    8.80
   1   3 -12  209.98   10.50
  -1   3  12  217.58   10.10
   1   3 -12  224.28   10.50
  -1   3  12  202.98    8.60
  -1   3  12  207.78    9.70
   1   3 -12  203.58    8.20
   1   3 -12  204.98    8.40
   1   3 -12  218.58    9.70
   1   3 -12  209.58    9.30
  -1   3  12  206.78    9.50
  -1   3  12  223.78   10.70
   1  -3 -12  205.28   11.00
  -1  -3  12  215.38    8.30
  -1  -3  12  212.98    9.80
  -1  -3  12  211.08    8.20
  -1  -3  12  202.08   10.60
  -1  -3  12  214.78   10.10
   1  -3 -12  188.28    9.80
   1  -3 -12  213.68   10.50
  -1  -3  12  206.98   10.60
   1  -3 -12  207.18   10.30
  -1  -3  12  185.48   10.40
   1  -3 -12  215.28    8.90
   1  -3 -12  218.18    9.30
   1   3 -11    8.20    1.50
  -1   3  11    7.20    1.30
  -1   3  11    7.30    1.60
  -1   3  11    7.80    1.80
  -1   3  11    9.00    1.20
   1   3 -11    7.90    1.60
  -1   3  11    7.40    1.90
  -1   3  11    7.30    1.60
   1   3 -11    7.90    1.90
   1   3 -11    6.70    1.70
   1   3 -11    5.30    0.90
   1  -3 -11    4.60    1.70
  -1  -3  11    5.30    1.50
  -1  -3  11    6.20    1.50
  -1  -3  11    5.90    1.40
  -1  -3  11    6.30    0.90
  -1  -3  11    8.00    2.10
   1  -3 -11    5.10    1.60
  -1  -3  11    9.00    1.40
   1  -3 -11    4.40    1.20
  -1  -3  11    6.90    1.90
   1  -3 -11    6.30    1.20
   1  -3 -11    5.90    1.70
   1  -3 -11    8.30    1.50
   1   3 -10    1.70    0.60
   1   3 -10    0.50    1.00
   1   3 -10    1.40    0.60
  -1   3  10    2.90    0.90
  -1   3  10    3.10    1.20
   1   3 -10    1.30    0.90
   1   3 -10    1.10    0.90
  -1   3  10    1.70    1.00
  -1   3  10    0.70    0.70
  -1  -3  10    2.10    0.90
  -1  -3  10    3.30    1.30
  -1  -3  10    2.20    1.30
  -1  -3  10    1.70    0.50
   1  -3 -10    0.80    0.80
  -1  -3  10    2.70    1.20
   1  -3 -10    0.70    0.70
   1  -3 -10    0.50    0.90
  -1  -3  10    2.50    0.90
  -1  -3  10    0.90    1.00
   1  -3 -10    3.00    0.90
   1  -3 -10    0.70    1.20
   1  -3 -10    2.00    1.10
  -1   3   9    0.70    0.70
   1   3  -9    0.20    0.50
  -1   3   9    0.70    0.50
   1   3  -9   -0.30    0.70
  -1   3   9    0.10    0.20
  -1   3   9    0.00    0.50
   1   3  -9   -0.20    0.70
   1   3  -9   -0.20    0.50
  -1   3   9    0.30    0.20
  -1   3   9    0.80    0.70
   1   3  -9   -0.30    0.50
  -1   3   9   -0.30    0.70
  -1   3   9   -0.10    0.60
   1  -3  -9    0.70    0.60
   1  -3  -9   -1.40    0.70
   1  -3  -9    0.50    0.50
  -1  -3   9    1.30    0.80
  -1  -3   9   -0.30    0.60
  -1  -3   9    0.30    0.90
   1  -3  -9    1.00    0.70
  -1  -3   9    0.20    0.40
   1  -3  -9    1.10    0.90
   1  -3  -9   -0.50    0.80
  -1  -3   9    0.60    0.60
   1  -3  -9    0.20    0.50
  -1  -3   9    0.60    0.60
  -1  -3   9   -0.30    0.90
  -1   3   8    3.70    0.60
  -1   3   8    4.50    0.90
   1   3  -8    2.90    1.00
  -1   3   8    4.50    0.80
  -1   3   8    3.90    1.00
   1   3  -8    3.60    0.90
  -1   3   8    4.00    0.70
   1   3  -8    2.90    1.10
   1   3  -8    4.00    1.00
  -1   3   8    3.70    0.50
   1   3  -8    2.70    0.50
  -1   3   8    3.70    0.70
  -1   3   8    1.90    0.90
   1   3  -8    4.30    0.60
  -1   3   8    2.50    1.00
   1   3  -8    4.20    1.20
   1  -3  -8    3.80    1.00
   1  -3  -8    2.90    1.10
   1  -3  -8    5.00    1.30
  -1  -3   8    3.60    1.30
  -1  -3   8    2.90    0.60
  -1  -3   8    7.00    1.60
   1  -3  -8    2.90    1.10
   1  -3  -8    3.60    0.90
  -1  -3   8    1.60    1.00
  -1  -3   8    2.90    0.80
   1  -3  -8    1.70    1.10
  -1  -3   8    3.40    1.00
   1  -3  -8    4.70    1.00
  -1  -3   8    3.00    1.00
   1   3  -7  376.86   14.30
   1   3  -7  377.46   14.80
  -1   3   7  363.66   14.10
   1   3  -7  340.07   15.10
  -1   3   7  361.86   13.80
   1   3  -7  369.66   13.50
  -1   3   7  349.37   13.40
  -1   3   7  357.46   15.20
  -1   3   7  398.26   14.70
  -1   3   7  374.06   13.40
   1   3  -7  389.46   14.80
   1   3  -7  369.86   15.40
  -1   3   7  367.06   14.60
  -1   3   7  382.56   14.90
  -1   3   7  383.56   15.60
   1   3  -7  373.46   13.50
   1   3  -7  354.76   14.30
  -1   3   7  376.26   14.00
  -1   3   7  376.56   14.40
   1   3  -7  355.76   15.20
  -1   3   7  372.16   14.80
  -1  -3   7  383.96   15.10
  -1  -3   7  374.86   13.50
  -1  -3   7  369.86   14.90
   1  -3  -7  371.46   14.80
  -1  -3   7  370.06   14.50
  -1  -3   7  337.07   15.10
   1  -3  -7  362.06   14.30
  -1  -3   7  376.56   15.00
   1  -3  -7  392.66   14.50
  -1  -3   7  379.16   13.90
   1  -3  -7  395.66   16.00
  -1  -3   7  372.76   15.60
  -1  -3   7  376.46   14.90
   1  -3  -7  372.86   15.20
  -1  -3   7  335.87   15.40
   1  -3  -7  349.07   14.40
   1   3  -6  618.74   22.60
   1   3  -6  596.04   22.40
  -1   3   6  613.34   22.40
  -1   3   6  593.44   23.70
   1   3  -6  565.84   23.40
  -1   3   6  638.14   22.40
  -1   3   6  634.84   22.20
  -1   3   6  592.94   23.00
   1   3  -6  616.14   23.00
   1   3  -6  611.14   23.10
   1   3  -6  614.74   21.80
  -1   3   6  610.24   22.50
  -1   3   6  604.84   22.70
   1   3  -6  593.14   22.80
   1   3  -6  627.04   21.90
  -1   3   6  614.74   22.90
   1   3  -6  614.84   23.70
  -1   3   6  616.24   23.10
  -1   3   6  652.93   23.80
  -1   3   6  577.54   23.30
  -1   3   6  573.34   23.70
  -1  -3   6  584.44   23.00
  -1  -3   6  611.14   21.80
  -1  -3   6  580.94   23.00
  -1  -3   6  618.34   22.70
  -1  -3   6  602.94   22.30
   1  -3  -6  627.24   23.50
  -1  -3   6  619.24   23.90
   1  -3  -6  605.24   23.00
   1  -3  -6  634.64   22.60
   1  -3  -6  574.64   23.90
  -1  -3   6  645.24   23.20
  -1  -3   6  608.14   23.00
   1  -3  -6  634.44   22.60
   1  -3  -6  608.84   22.60
  -1  -3   6  628.14   23.00
  -1  -3   6  606.74   23.90
  -1   3   5  442.76   16.90
   1   3  -5  457.95   17.60
  -1   3   5  421.66   16.60
  -1   3   5  443.06   16.90
  -1   3   5  444.26   16.40
  -1   3   5  418.66   16.90
  -1   3   5  413.46   16.30
  -1   3   5  440.66   16.70
   1   3  -5  432.66   16.50
   1   3  -5  448.86   16.00
   1   3  -5  464.95   17.00
   1   3  -5  434.66   17.00
  -1   3   5  446.26   17.40
   1   3  -5  437.46   17.50
   1   3  -5  430.96   16.50
   1   3  -5  408.56   16.60
  -1   3   5  403.76   16.30
   1   3  -5  440.66   15.70
   1   3  -5  442.36   16.40
   1  -3  -5  399.46   17.60
  -1  -3   5  441.16   16.90
   1  -3  -5  429.36   16.90
  -1  -3   5  424.16   16.50
  -1  -3   5  426.46   16.30
  -1  -3   5  448.66   17.70
   1  -3  -5  438.56   17.20
  -1  -3   5  432.56   16.80
   1  -3  -5  433.86   16.40
   1  -3  -5  442.46   16.20
   1  -3  -5  438.26   16.50
  -1  -3   5  466.65   17.70
   1  -3  -5  442.86   16.20
  -1  -3   5  439.36   16.60
  -1  -3   5  422.96   16.70
  -1  -3   5  451.05   15.80
  -1   3   4  146.99    6.60
   1   3  -4  155.48    6.30
  -1   3   4  159.28    7.20
  -1   3   4  169.88    6.90
   1   3  -4  134.19    6.00
   1   3  -4  148.69    6.80
  -1   3   4  169.68    7.50
   1   3  -4  152.88    6.60
  -1   3   4  150.18    6.80
   1   3  -4  153.48    5.90
   1   3  -4  165.58    7.40
  -1   3   4  149.09    6.40
  -1   3   4  156.38    6.60
  -1   3   4  146.59    6.90
   1   3  -4  146.89    6.80
  -1   3   4  145.59    6.90
   1   3  -4  155.78    7.20
   1   3  -4  150.78    6.10
   1   3  -4  145.69    6.50
  -1   3   4  151.08    6.50
   1  -3  -4  155.78    5.90
  -1  -3   4  153.28    6.60
   1  -3  -4  147.79    6.50
  -1  -3   4  158.08    7.40
   1  -3  -4  157.88    6.00
   1  -3  -4  148.39    7.00
   1  -3  -4  144.09    7.40
  -1  -3   4  136.79    6.30
  -1  -3   4  146.49    6.70
  -1  -3   4  147.79    6.80
   1  -3  -4  139.09    6.70
  -1  -3   4  148.89    6.50
  -1  -3   4  157.18    7.50
   1  -3  -4  143.49    6.50
  -1   3   3  124.19    5.80
  -1   3   3  129.09    5.80
  -1   3   3  124.69    6.00
   1   3  -3  130.99    5.20
  -1   3   3  110.69    5.60
   1   3  -3  126.89    5.70
  -1   3   3  126.49    5.90
   1   3  -3  118.19    6.10
  -1   3   3  118.69    5.90
  -1   3   3  131.89    6.20
  -1   3   3  126.69    5.60
   1   3  -3  127.09    6.30
   1   3  -3  128.49    5.80
   1   3  -3  125.99    5.90
  -1   3   3  138.19    6.10
  -1   3   3  127.49    6.30
   1   3  -3  121.49    5.70
   1   3  -3  129.59    5.80
   1   3  -3  125.29    6.00
  -1  -3   3  136.49    5.90
   1  -3  -3  131.99    6.10
   1  -3  -3  130.49    5.70
   1  -3  -3  132.29    6.50
   1  -3  -3  138.09    6.00
   1  -3  -3  124.89    5.90
  -1  -3   3  132.19    6.00
  -1  -3   3  124.09    6.40
  -1  -3   3  126.19    5.30
  -1  -3   3  131.09    5.30
  -1  -3   3  131.59    6.40
   1  -3  -3  131.09    4.80
  -1  -3   3  130.49    5.50
   1  -3  -3  129.29    4.90
  -1  -3   3  124.19    5.60
   1   3  -2   41.60    3.00
  -1   3   2   41.80    2.90
   1   3  -2   43.90    2.70
   1   3  -2   44.80    2.90
   1   3  -2   47.60    2.90
  -1   3   2   49.00    2.90
  -1   3   2   48.40    3.00
  -1   3   2   48.90    2.90
   1   3  -2   46.60    2.90
   1   3  -2   47.30    2.50
   1   3  -2   49.50    3.00
  -1   3   2   46.20    3.10
   1   3  -2   44.30    2.80
   1   3  -2   42.90    3.10
  -1   3   2   48.20    2.90
  -1   3   2   46.60    2.70
   1   3  -2   54.89    3.10
  -1   3   2   44.70    2.90
  -1   3   2   46.20    2.90
  -1  -3   2   48.90    2.40
   1  -3  -2   49.80    3.30
   1  -3  -2   45.00    2.70
  -1  -3   2   47.50    2.80
   1  -3  -2   45.30    2.80
   1  -3  -2   46.50    3.00
  -1  -3   2   47.80    3.30
   1  -3  -2   41.10    2.90
   1  -3  -2   46.00    2.80
  -1  -3   2   49.99    2.70
  -1  -3   2   47.80    2.30
   1  -3  -2   43.80    2.90
   1  -3  -2   47.60    3.00
  -1  -3   2   44.80    3.10
  -1  -3   2   52.39    2.60
  -1   3   1 1180.08   43.00
  -1   3   1 1193.38   42.80
   1   3  -1 1185.98   43.20
   1   3  -1 1127.19   43.10
   1   3  -1 1242.08   43.20
  -1   3   1 1107.99   43.20
  -1   3   1 1168.68   43.00
   1   3  -1 1183.38   42.60
  -1   3   1 1335.17   43.00
   1   3  -1 1209.08   43.40
   1   3  -1 1165.68   42.70
   1   3  -1 1269.07   43.30
   1   3  -1 1281.67   43.30
  -1   3   1 1236.68   43.30
  -1   3   1 1227.78   43.30
   1   3  -1 1208.98   43.00
   1   3  -1 1233.68   42.70
  -1  -3   1 1215.88   42.70
  -1  -3   1 1184.08   43.50
   1  -3  -1 1177.88   42.90
  -1  -3   1 1168.08   43.00
   1  -3  -1 1169.48   43.30
   1  -3  -1 1111.29   42.90
   1  -3  -1 1252.97   43.00
   1  -3  -1 1097.29   42.70
  -1  -3   1 1154.78   43.30
  -1  -3   1 1195.98   42.60
   1  -3  -1 1182.18   43.00
   1  -3  -1 1140.69   43.20
  -1  -3   1 1237.58   42.00
   1   3   0   38.70    2.80
  -1   3   0   35.30    2.40
   1   3   0   42.60    2.80
  -1   3   0   41.70    2.60
   1   3   0   40.80    2.80
  -1   3   0   35.90    2.50
  -1   3   0   40.60    2.50
  -1   3   0   40.90    2.80
  -1   3   0   43.40    2.50
  -1   3   0   40.00    2.80
   1   3   0   41.50    2.80
   1   3   0   36.90    2.50
   1   3   0   45.60    2.50
  -1   3   0   39.80    2.70
   1   3   0   46.60    2.80
   1   3   0   39.90    2.50
  -1   3   0   44.70    2.60
   1   3   0   40.30    2.40
   1   3   0   31.70    2.60
  -1   3   0   45.00    2.70
  -1  -3   0   41.60    2.40
  -1  -3   0   42.00    1.80
  -1  -3   0   35.60    2.50
  -1  -3   0   42.40    2.80
   1  -3   0   40.90    2.90
   1  -3   0   41.00    2.60
  -1  -3   0   38.40    1.80
   1  -3   0   40.10    2.70
  -1  -3   0   39.00    2.40
  -1  -3   0   40.30    2.80
   1  -3   0   37.90    2.80
   1  -3   0   39.90    2.60
   1  -3   0   39.90    2.50
   1   3   1   -0.20    0.50
  -1   3  -1    0.50    0.50
   1   3   1    0.00    0.40
  -1   3  -1    0.40    0.70
   1   3   1    0.60    0.50
  -1   3  -1    0.90    0.60
  -1   3  -1    0.40    0.50
   1   3   1    0.40    0.60
  -1   3  -1    0.30    0.60
  -1   3  -1   -0.50    0.60
   1   3   1   -0.40    0.60
  -1   3  -1   -0.30    0.40
   1   3   1   -0.40    0.60
  -1   3  -1    0.50    0.50
   1   3   1    0.20    0.50
   1   3   1   -0.60    0.60
  -1   3  -1    0.00    0.30
   1   3   1    0.60    0.60
  -1   3  -1    0.40    0.60
   1   3   1    0.10    0.40
  -1  -3  -1    0.40    0.20
  -1  -3  -1    0.20    0.40
   1  -3   1    0.60    0.40
   1  -3   1    0.40    0.50
  -1  -3  -1    0.60    0.50
   1  -3   1    1.60    0.70
  -1  -3  -1    0.40    0.60
   1  -3   1    0.80    0.80
   1  -3   1   -0.10    0.50
   1  -3   1    0.50    0.30
  -1  -3  -1    0.60    0.60
  -1  -3  -1   -0.20    0.70
   1  -3   1   -0.10    0.60
  -1   3  -2  114.89    5.50
   1   3   2  137.19    6.00
   1   3   2  119.09    5.70
   1   3   2  127.59    6.30
   1   3   2  126.09    5.70
   1   3   2  118.49    5.40
  -1   3  -2  120.89    5.20
   1   3   2  121.29    5.60
   1   3   2  117.69    5.40
  -1   3  -2  115.89    5.40
  -1   3  -2  125.59    5.70
  -1   3  -2  109.99    6.00
   1   3   2  114.89    6.10
  -1   3  -2  117.89    5.40
  -1   3  -2  116.89    5.60
  -1   3  -2  114.89    6.00
   1   3   2  129.49    6.00
  -1   3  -2  124.79    5.40
  -1   3  -2  129.09    5.70
   1   3   2  127.39    5.60
   1  -3   2  130.09    6.30
   1  -3   2  117.69    5.60
  -1  -3  -2  129.49    6.00
   1  -3   2  128.29    5.80
  -1  -3  -2  115.69    5.70
  -1  -3  -2  127.39    5.50
   1  -3   2  116.69    6.10
  -1  -3  -2  120.69    4.80
  -1  -3  -2  121.49    5.60
   1  -3   2  121.69    5.40
   1  -3   2  120.29    5.10
   1  -3   2  124.49    5.20
  -1  -3  -2  126.69    4.90
  -1  -3  -2  126.69    5.60
   1   3   3    8.20    1.20
   1   3   3    8.60    1.50
   1   3   3    6.80    1.30
   1   3   3    8.90    1.30
  -1   3  -3    8.50    1.30
   1   3   3    8.50    1.20
   1   3   3   11.00    1.90
  -1   3  -3    9.40    0.70
   1   3   3    8.70    1.20
  -1   3  -3    9.70    1.10
  -1   3  -3   11.10    1.50
  -1   3  -3    9.90    1.50
  -1   3  -3    9.40    1.00
  -1   3  -3    8.90    1.00
  -1   3  -3    9.80    1.70
   1   3   3    7.80    1.40
   1   3   3   10.20    1.80
   1   3   3    9.20    1.30
  -1   3  -3    9.20    1.00
   1   3   3   10.80    1.40
  -1   3  -3    8.30    1.60
   1   3   3    7.80    1.30
  -1   3  -3    8.40    0.60
   1  -3   3    9.10    1.20
  -1  -3  -3    7.00    1.20
  -1  -3  -3    9.10    0.90
  -1  -3  -3   11.40    1.70
   1  -3   3    9.70    1.40
   1  -3   3    6.90    1.20
   1  -3   3    8.90    1.60
  -1  -3  -3    8.40    1.70
  -1  -3  -3    8.30    1.30
   1  -3   3   10.80    1.50
   1  -3   3    8.50    1.60
   1  -3   3    9.40    1.10
  -1  -3  -3    7.70    0.80
  -1  -3  -3    9.50    1.30
   1  -3   3    7.80    1.30
   1   3   4   10.40    1.70
  -1   3  -4    7.40    1.60
   1   3   4    7.20    1.00
  -1   3  -4    7.30    1.10
  -1   3  -4    6.80    0.80
   1   3   4    7.00    1.20
  -1   3  -4    8.30    0.90
   1   3   4    6.10    1.30
  -1   3  -4    7.20    1.40
   1   3   4    7.30    1.20
  -1   3  -4    9.00    1.00
   1   3   4    6.80    1.20
   1   3   4   10.20    1.50
   1   3   4    8.40    1.20
  -1   3  -4    7.90    0.80
   1   3   4    6.60    1.70
   1   3   4    8.40    1.60
   1   3   4    7.90    1.10
  -1   3  -4    5.40    1.60
  -1   3  -4    5.90    1.20
  -1   3  -4    7.70    1.10
   1  -3   4    7.60    1.20
  -1  -3  -4    7.10    1.50
   1  -3   4    8.40    1.30
   1  -3   4    6.50    1.00
   1  -3   4    6.10    1.40
   1  -3   4    7.00    1.40
   1  -3   4    6.20    1.50
  -1  -3  -4    7.10    1.10
   1  -3   4    7.10    1.30
  -1  -3  -4    9.30    1.50
   1  -3   4    6.60    1.20
  -1  -3  -4    7.90    1.10
   1  -3   4    7.00    1.30
  -1  -3  -4    7.50    1.00
  -1  -3  -4    8.30    1.70
  -1   3  -5  421.06   16.30
  -1   3  -5  405.76   15.90
   1   3   5  465.45   17.30
   1   3   5  421.66   16.90
   1   3   5  444.36   16.00
   1   3   5  429.36   16.70
  -1   3  -5  419.06   16.10
  -1   3  -5  438.86   16.60
  -1   3  -5  410.16   17.20
  -1   3  -5  428.26   15.40
   1   3   5  435.16   17.20
  -1   3  -5  433.46   16.10
   1   3   5  459.65   17.70
   1   3   5  412.66   16.50
  -1   3  -5  414.06   17.30
   1   3   5  419.46   16.30
  -1   3  -5  391.66   16.60
  -1   3  -5  433.86   17.40
   1   3   5  424.36   16.30
  -1   3  -5  435.56   15.60
   1   3   5  447.36   15.90
   1  -3   5  409.16   16.60
   1  -3   5  431.06   16.70
  -1  -3  -5  426.86   16.50
  -1  -3  -5  481.95   16.50
  -1  -3  -5  419.46   16.20
  -1  -3  -5  459.35   16.40
  -1  -3  -5  413.36   16.40
   1  -3   5  435.06   15.90
   1  -3   5  445.26   17.60
  -1  -3  -5  440.66   17.80
   1  -3   5  412.56   16.40
   1  -3   5  412.46   16.60
   1  -3   5  443.26   17.00
  -1  -3  -5  416.36   17.10
   1  -3   5  406.06   16.70
  -1   3  -6  506.65   19.90
   1   3   6  506.15   19.60
   1   3   6  506.95   20.00
   1   3   6  500.35   17.80
   1   3   6  478.15   18.90
  -1   3  -6  502.75   17.70
  -1   3  -6  489.35   17.50
   1   3   6  489.95   18.00
  -1   3  -6  498.35   19.00
  -1   3  -6  479.05   18.50
  -1   3  -6  483.45   18.40
  -1   3  -6  467.35   19.00
   1   3   6  508.85   18.80
  -1   3  -6  506.95   19.90
   1   3   6  492.75   17.80
   1   3   6  490.55   18.70
   1   3   6  490.75   18.30
  -1   3  -6  494.95   18.10
  -1   3  -6  524.15   19.90
   1   3   6  461.75   19.50
   1   3   6  538.85   19.60
   1  -3   6  490.05   19.30
  -1  -3  -6  491.25   18.90
  -1  -3  -6  509.35   19.70
   1  -3   6  490.95   19.20
   1  -3   6  530.35   20.20
   1  -3   6  503.55   19.10
   1  -3   6  467.35   19.20
  -1  -3  -6  457.05   18.80
   1  -3   6  486.05   18.80
  -1  -3  -6  507.85   20.30
  -1  -3  -6  464.35   18.30
   1  -3   6  496.55   18.20
   1  -3   6  483.65   19.10
  -1  -3  -6  534.55   19.50
  -1  -3  -6  504.45   18.90
   1   3   7   40.00    2.70
  -1   3  -7   37.10    3.10
   1   3   7   41.00    2.30
  -1   3  -7   45.40    3.50
   1   3   7   44.90    3.00
  -1   3  -7   43.90    3.40
  -1   3  -7   42.50    2.60
   1   3   7   43.20    2.10
   1   3   7   39.10    2.30
  -1   3  -7   40.60    2.90
  -1   3  -7   34.10    3.10
   1   3   7   41.10    2.30
   1   3   7   49.70    3.50
   1   3   7   39.50    3.00
   1   3   7   36.50    2.60
  -1   3  -7   43.80    3.00
  -1   3  -7   41.10    3.00
  -1   3  -7   39.00    2.30
   1   3   7   40.40    2.10
   1   3   7   37.60    3.20
   1  -3   7   45.50    3.20
   1  -3   7   39.20    2.30
   1  -3   7   39.60    2.70
  -1  -3  -7   36.90    2.70
  -1  -3  -7   35.10    3.10
   1  -3   7   41.80    3.00
  -1  -3  -7   39.40    2.90
  -1  -3  -7   39.20    2.90
   1  -3   7   43.80    3.20
   1  -3   7   37.10    3.40
   1  -3   7   42.60    3.30
  -1  -3  -7   44.50    3.70
  -1  -3  -7   43.50    2.40
  -1   3  -8  304.97   13.70
  -1   3  -8  308.67   13.70
  -1   3  -8  310.27   13.10
   1   3   8  299.37   12.80
   1   3   8  289.47   12.20
   1   3   8  296.47   13.30
   1   3   8  308.77   11.50
  -1   3  -8  308.97   12.20
   1   3   8  308.07   12.10
   1   3   8  302.67   12.50
  -1   3  -8  301.67   11.80
  -1   3  -8  306.77   12.70
   1   3   8  321.17   12.10
  -1  -3  -8  299.47   14.00
  -1  -3  -8  300.17   12.60
  -1  -3  -8  307.77   12.90
   1  -3   8  307.97   13.40
  -1  -3  -8  313.57   12.60
  -1  -3  -8  324.17   13.70
   1  -3   8  308.17   13.20
   1  -3   8  313.47   13.80
  -1  -3  -8  329.57   12.00
   1  -3   8  298.07   12.80
   1  -3   8  307.87   11.80
  -1  -3  -8  330.77   13.20
  -1   3  -9   73.19    3.90
   1   3   9   71.89    3.30
  -1   3  -9   78.29    4.90
  -1   3  -9   73.69    4.30
   1   3   9   71.39    4.00
  -1   3  -9   68.89    3.60
  -1   3  -9   83.59    5.20
   1   3   9   69.59    4.40
   1   3   9   67.69    3.90
   1   3   9   70.49    3.00
   1   3   9   72.79    4.90
   1   3   9   70.79    4.20
  -1  -3  -9   75.19    4.40
   1  -3   9   71.39    5.10
   1  -3   9   70.99    3.50
   1  -3   9   77.49    4.80
  -1  -3  -9   69.09    3.20
   1  -3   9   67.79    4.00
  -1  -3  -9   75.09    4.20
   1  -3   9   74.29    4.80
  -1  -3  -9   74.59    4.50
  -1  -3  -9   71.49    5.30
  -1  -3  -9   64.19    4.70
   1  -3   9   75.99    5.00
   1  -3   9   74.69    4.90
  -1  -3  -9   73.49    4.70
   1   3  10   41.10    3.50
  -1   3 -10   32.60    3.30
   1   3  10   35.80    1.60
   1   3  10   36.80    2.80
   1   3  10   35.70    2.60
   1   3  10   39.10    2.90
  -1   3 -10   44.00    3.70
   1   3  10   37.30    3.10
  -1   3 -10   34.80    2.90
   1   3  10   33.20    2.00
  -1   3 -10   37.20    2.70
  -1   3 -10   34.50    2.40
   1  -3  10   32.70    2.90
  -1  -3 -10   36.10    3.70
  -1  -3 -10   35.40    3.30
   1  -3  10   35.30    3.20
  -1  -3 -10   35.70    3.30
   1  -3  10   43.30    3.70
  -1  -3 -10   34.50    3.00
   1  -3  10   33.00    3.30
  -1  -3 -10   40.00    2.90
   1  -3  10   34.90    3.40
   1  -3  10   33.30    2.20
  -1   3 -11    3.70    1.60
  -1   3 -11    4.10    1.00
   1   3  11    4.20    1.30
   1   3  11    4.30    1.40
   1   3  11    4.00    0.80
   1   3  11    3.50    1.30
   1   3  11    3.70    1.20
  -1   3 -11    1.20    1.00
  -1   3 -11    5.40    1.30
  -1   3 -11    3.30    1.20
  -1  -3 -11    3.20    1.50
  -1  -3 -11    2.00    0.70
  -1  -3 -11    4.50    1.40
  -1  -3 -11    3.60    1.90
   1  -3  11    3.30    0.80
   1  -3  11    4.80    1.70
   1  -3  11    3.40    1.30
   1  -3  11    4.80    1.60
   1  -3  11    0.90    1.10
   1  -3  11    3.00    1.30
  -1  -3 -11    5.80    1.50
  -1   3 -12    2.10    1.50
   1   3  12    3.80    1.40
   1   3  12    2.90    0.70
  -1   3 -12    3.10    1.40
   1   3  12    2.50    1.30
  -1   3 -12    4.50    1.40
  -1   3 -12    1.90    0.90
  -1   3 -12    1.50    1.10
   1   3  12    3.50    1.30
  -1  -3 -12    1.50    1.20
  -1  -3 -12    1.40    1.00
   1  -3  12    2.90    1.60
   1  -3  12    1.90    1.10
  -1  -3 -12    0.60    0.60
   1  -3  12    1.40    1.20
  -1  -3 -12   -0.90    1.20
   1  -3  12    1.80    0.80
   1  -3  12    2.50    1.50
  -1  -3 -12    2.50    1.50
   1  -3  12    1.60    1.40
  -1   3 -13   36.50    3.60
   1   3  13   41.30    3.60
   1   3  13   38.20    3.30
  -1   3 -13   35.70    2.70
  -1   3 -13   38.50    3.10
   1   3  13   41.40    2.40
  -1   3 -13   40.10    3.30
  -1   3 -13   35.00    3.70
   1   3  13   33.40    3.60
   1  -3  13   35.80    3.90
  -1  -3 -13   32.80    3.00
   1  -3  13   32.80    3.40
   1  -3  13   37.20    3.90
   1  -3  13   38.60    3.50
  -1  -3 -13   36.50    3.60
  -1  -3 -13   36.70    3.90
  -1  -3 -13   34.90    2.30
   1  -3  13   34.80    2.40
   1  -3  13   36.00    4.90
  -1  -3 -13   32.30    4.50
  -1  -3 -13   38.20    3.90
   1   3  14   51.29    3.00
  -1   3 -14   56.89    4.10
   1   3  14   58.09    4.70
  -1   3 -14   52.49    4.40
  -1   3 -14   46.50    3.70
   1   3  14   47.60    4.20
   1   3  14   60.19    4.30
  -1   3 -14   47.70    5.00
  -1   3 -14   56.09    5.00
  -1  -3 -14   47.90    4.50
   1  -3  14   56.39    4.50
  -1  -3 -14   48.00    3.80
  -1  -3 -14   59.59    5.30
   1  -3  14   61.39    5.10
   1  -3  14   55.29    5.10
  -1  -3 -14   52.19    3.10
   1  -3  14   54.89    3.30
  -1  -3 -14   54.09    4.80
  -1  -3 -14   51.79    4.50
   1  -3  14   52.39    4.50
   1  -3  14   53.39    5.00
   1   3  15    2.10    0.70
   1   3  15    1.60    1.40
   1   3  15    0.80    1.10
  -1   3 -15   -1.90    1.30
  -1   3 -15    1.20    1.10
   1   3  15    0.70    1.50
  -1   3 -15    0.90    1.10
  -1   3 -15   -1.60    1.10
   1   3  15    0.70    0.90
  -1   3 -15    0.90    1.20
  -1  -3 -15    0.60    1.10
   1  -3  15   -0.70    1.80
  -1  -3 -15   -1.00    1.60
   1  -3  15    0.60    1.60
  -1  -3 -15   -0.40    0.80
   1  -3  15   -0.50    1.10
   1  -3  15    0.40    1.10
  -1  -3 -15   -1.40    1.00
  -1  -3 -15   -0.20    1.10
  -1  -3 -15    1.40    1.30
   1  -3  15   -0.60    0.90
  -1   3 -16  124.39    7.00
   1   3  16  140.69    7.70
  -1   3 -16  114.59    6.30
  -1   3 -16  127.09    7.50
  -1   3 -16  131.89    8.60
   1   3  16  119.19    5.70
   1  -3  16  119.29    6.00
   1  -3  16  116.59    8.00
  -1  -3 -16  112.49    5.60
   1  -3  16  129.29    8.70
  -1  -3 -16  127.49    8.60
   1  -3  16  117.29    8.50
  -1  -3 -16  124.59    7.10
  -1  -3 -16  117.19    8.30
  -1  -3 -16  121.39    7.80
   1  -3  16  131.29    7.70
  -1  -3 -16  114.79    8.00
   1  -3  16  128.69   10.80
  -1   3 -17   28.00    3.50
  -1   3 -17   32.00    3.30
   1   3  17   20.50    3.30
   1   3  17   29.50    4.00
   1   3  17   25.00    3.90
  -1   3 -17   23.10    3.40
   1   3  17   22.30    2.20
   1  -3  17   24.70    4.10
  -1  -3 -17   20.90    3.00
   1  -3  17   29.10    7.30
   1  -3  17   15.20    3.40
  -1  -3 -17   21.70    3.70
  -1  -3 -17   20.80    4.00
   1  -3  17   18.40    3.60
  -1  -3 -17   26.90    2.50
   1  -3  17   26.10    4.10
  -1  -3 -17   18.50    3.50
  -1  -3 -17   22.90    5.50
   1  -3  17   28.30    2.80
   1   3  18    2.80    2.40
   1   3  18    1.40    1.10
   1   3  18    1.90    1.70
  -1   3 -18    0.10    1.40
  -1   3 -18    2.00    2.10
   1   3  18   -0.50    1.20
  -1   3 -18   -0.80    1.10
  -1   3 -18    3.80    1.50
   1   3  18    1.00    1.40
  -1  -3 -18    0.20    1.30
   1  -3  18    2.10    1.40
   1  -3  18   -0.30    1.00
  -1  -3 -18   -0.60    1.40
   1  -3  18    1.60    1.50
   1  -3  18    0.50    1.90
  -1  -3 -18    0.60    1.30
   1  -3  18    1.30    1.90
  -1  -3 -18    3.20    2.00
  -1   3 -19   57.79    9.10
   1   3  19   39.80    5.90
  -1   3 -19   42.00    4.00
   1   3  19   43.10    3.10
   1   3  19   47.60    4.60
  -1   3 -19   44.30    4.20
  -1   3 -19   34.60    4.40
   1   3  19   36.60    4.80
   1   3  19   35.90    5.10
   1  -3  19   49.20    4.90
   1  -3  19   40.70    4.30
   1  -3  19   42.50    3.20
  -1  -3 -19   35.70    4.80
  -1  -3 -19   28.80    4.70
   1  -3  19   29.80    4.90
   1  -3  19   38.20    5.30
  -1  -3 -19   49.50    5.20
   1   3  20    2.20    2.00
   1   3  20    2.30    1.80
   1   3  20   -0.70    1.90
  -1   3 -20    1.90    1.60
  -1   3 -20    2.50    1.80
  -1   3 -20    4.80    2.00
   1   3  20    1.80    2.10
  -1  -3 -20    6.30    2.60
   1  -3  20    3.80    2.00
   1  -3  20    6.20    2.90
  -1  -3 -20    2.50    1.80
   1  -3  20    2.60    1.50
  -1  -3 -20    3.70    2.40
   1  -3  20    2.40    1.90
   1  -3  20    6.00    2.30
  -1   3 -21    1.80    2.00
  -1   3 -21   -1.10    1.50
   1   3  21   -1.00    2.40
   1   3  21    0.30    1.50
   1   3  21   -3.00    1.60
  -1   3 -21   -2.80    1.80
   1   3  21    1.40    1.80
  -1  -3 -21    4.10    2.00
   1  -3  21   -2.50    1.50
   1  -3  21   -2.80    1.90
   1  -3  21    3.50    2.00
  -1  -3 -21   -1.30    2.20
   1  -3  21    1.70    2.70
   1  -3  21    2.30    2.50
  -1   3 -22    3.00    2.60
   1   3  22    3.90    2.10
  -1   3 -22   -1.20    1.90
   1   3  22    0.10    2.10
   1   3  22   -0.80    2.70
   1   3  22   -0.30    1.50
  -1   3 -22    1.00    2.00
   1  -3  22   -5.30    2.60
   1  -3  22   -0.20    2.00
   1  -3  22   -3.50    2.60
   1  -3  22    1.60    1.90
  -1  -3 -22    2.20    2.30
  -1  -3 -22   -4.50    2.00
  -1  -3 -22    0.30    2.40
   1   3  23   13.00    3.60
   1   3  23   28.20    6.80
   1   3  23   21.90    4.70
  -1   3 -23   21.20    4.00
  -1   3 -23   20.20    3.90
   1   3  23   22.00    4.10
  -1  -3 -23   28.40    4.30
  -1  -3 -23   13.20    3.90
   1  -3  23   22.50    4.00
   1  -3  23   30.90    6.50
   1  -3  23   24.80    5.10
   1   4 -23    6.50    2.50
  -1   4  23    3.40    2.50
   1   4 -23   -4.10    2.90
   1  -4 -23    3.30    3.20
  -1  -4  23   -2.10    1.80
  -1   4  22   -0.40    2.70
   1   4 -22    3.70    2.90
   1   4 -22    5.10    2.40
   1   4 -22   -0.70    2.00
  -1   4  22   -0.50    2.70
  -1   4  22    8.30    3.10
  -1   4  22    3.90    2.60
   1  -4 -22    5.70    2.80
  -1  -4  22   -1.00    2.20
  -1  -4  22    1.60    2.70
   1  -4 -22    4.60    3.20
  -1  -4  22    7.10    2.60
   1  -4 -22    3.90    2.70
  -1  -4  22   -0.10    2.60
   1   4 -21   77.29    6.30
  -1   4  21   88.09    7.50
  -1   4  21  128.59   14.20
  -1   4  21   96.89    7.60
   1   4 -21   86.39    6.90
   1   4 -21   86.79    6.80
   1  -4 -21   89.39   10.20
  -1  -4  21   75.49    6.50
   1  -4 -21   91.49   15.20
   1  -4 -21   95.49    6.30
  -1  -4  21   86.69    8.60
   1  -4 -21   96.19    8.00
  -1   4  20    6.90    2.60
  -1   4  20   12.10    3.00
   1   4 -20   10.10    2.90
  -1   4  20    9.70    3.60
  -1   4  20   11.10    3.00
   1   4 -20    9.00    2.60
   1   4 -20   10.30    2.50
  -1  -4  20    7.70    2.90
  -1  -4  20    9.60    3.60
   1  -4 -20   11.10    3.70
  -1  -4  20    9.50    2.70
   1  -4 -20   11.90    2.90
  -1  -4  20   15.60    3.40
   1  -4 -20   13.50    3.20
   1  -4 -20   11.90    3.30
   1   4 -19   77.29    5.80
  -1   4  19   73.09    6.30
  -1   4  19   79.59    4.60
  -1   4  19   83.59    6.20
   1   4 -19   75.79    6.20
   1   4 -19   84.89    6.10
  -1   4  19   85.09    7.00
  -1  -4  19   76.99    7.00
   1  -4 -19   80.49    7.10
  -1  -4  19   80.49    6.60
  -1  -4  19   70.89    7.00
   1  -4 -19   81.59    7.00
   1  -4 -19   73.09    5.20
  -1  -4  19   82.29    6.30
   1  -4 -19   67.99    7.30
  -1   4  18    0.60    1.20
  -1   4  18    0.30    1.00
  -1   4  18   -0.10    1.70
   1   4 -18    0.20    1.20
  -1   4  18    0.90    1.60
   1   4 -18    2.00    1.90
   1   4 -18    1.90    1.30
   1  -4 -18    0.90    1.50
  -1  -4  18    0.30    1.30
  -1  -4  18    2.30    2.10
   1  -4 -18    1.00    1.30
   1  -4 -18   -0.30    1.60
  -1  -4  18    5.90    2.30
  -1  -4  18   -0.40    0.80
   1  -4 -18    0.70    2.10
  -1  -4  18   -2.80    1.60
  -1   4  17   27.60    2.40
  -1   4  17   22.60    3.90
   1   4 -17   21.10    3.90
  -1   4  17   24.00    3.80
   1   4 -17   22.90    3.20
   1   4 -17   23.90    3.20
  -1   4  17   23.60    3.40
  -1  -4  17   29.40    4.10
   1  -4 -17   22.10    3.90
  -1  -4  17   20.70    4.00
   1  -4 -17   22.00    3.90
  -1  -4  17   22.10    5.20
  -1  -4  17   18.60    3.30
   1  -4 -17   23.70    4.60
   1  -4 -17   19.50    2.80
   1   4 -16  129.39    8.00
   1   4 -16  111.29    7.90
  -1   4  16  124.99    7.70
   1   4 -16  122.99    7.00
  -1   4  16  115.29    7.80
  -1   4  16  107.49    7.30
  -1   4  16  117.09    5.80
   1   4 -16  119.09    6.90
  -1   4  16  115.29    8.20
  -1  -4  16  111.99    8.30
   1  -4 -16  110.59    6.60
   1  -4 -16  119.79    8.70
   1  -4 -16  113.69    8.00
  -1  -4  16  113.19    5.20
  -1  -4  16  120.29    8.50
   1  -4 -16  125.79    8.30
  -1  -4  16  122.89    5.10
  -1  -4  16  116.49    7.20
   1   4 -15   -0.80    1.30
   1   4 -15    1.00    1.50
  -1   4  15    1.50    1.20
  -1   4  15    0.90    1.30
  -1   4  15    1.30    1.40
  -1   4  15   -1.30    1.60
  -1   4  15   -1.60    1.10
   1   4 -15   -1.20    1.10
  -1   4  15    0.90    0.70
   1   4 -15    1.10    1.20
   1  -4 -15    0.70    1.10
  -1  -4  15   -0.70    0.90
  -1  -4  15    0.10    0.60
  -1  -4  15    0.40    1.10
  -1  -4  15   -0.20    1.10
   1  -4 -15    0.40    1.10
  -1  -4  15   -0.50    2.60
   1   4 -14  137.69    8.50
   1   4 -14  140.69    8.30
  -1   4  14  141.29    7.70
   1   4 -14  142.79    7.60
  -1   4  14  143.69    6.30
  -1   4  14  123.39    6.60
  -1   4  14  142.19    8.50
  -1   4  14  146.49    8.10
  -1   4  14  135.49    6.70
   1   4 -14  137.99    7.20
  -1  -4  14  135.19    5.60
  -1  -4  14  136.99    7.70
   1  -4 -14  135.29    9.10
   1  -4 -14  129.39    7.70
   1  -4 -14  131.49    7.10
  -1  -4  14  154.58    9.30
  -1  -4  14  138.09    8.70
   1  -4 -14  141.19    8.40
  -1  -4  14  133.79    8.10
   1  -4 -14  148.19    8.70
   1   4 -13   31.40    2.10
  -1   4  13   29.10    3.20
  -1   4  13   29.80    2.60
  -1   4  13   33.20    2.40
   1   4 -13   35.80    3.70
  -1   4  13   35.50    3.20
   1   4 -13   37.20    3.30
  -1   4  13   27.60    2.40
  -1   4  13   31.70    3.60
   1   4 -13   30.80    3.60
   1   4 -13   34.10    2.90
  -1  -4  13   36.90    3.40
  -1  -4  13   30.50    4.20
  -1  -4  13   39.30    3.70
   1  -4 -13   41.10    4.10
  -1  -4  13   32.90    1.90
   1  -4 -13   36.00    4.90
  -1  -4  13   29.30    3.50
   1  -4 -13   35.20    3.00
   1  -4 -13   29.90    3.10
   1  -4 -13   30.70    3.50
  -1  -4  13   27.30    4.20
   1   4 -12    7.80    0.80
  -1   4  12    5.10    1.70
   1   4 -12    7.50    2.50
  -1   4  12    7.60    1.20
   1   4 -12   10.60    2.50
  -1   4  12    9.60    1.60
  -1   4  12    4.50    1.60
   1   4 -12    9.30    1.80
  -1   4  12   10.30    1.90
   1   4 -12   10.10    1.00
   1   4 -12   11.70    2.00
   1   4 -12    7.90    0.70
  -1   4  12    7.70    1.30
  -1  -4  12    7.90    0.90
  -1  -4  12   10.10    2.20
  -1  -4  12    9.10    2.20
   1  -4 -12    9.70    2.10
   1  -4 -12    7.80    1.90
   1  -4 -12    9.70    1.80
   1  -4 -12    9.60    2.70
  -1  -4  12    5.10    1.60
  -1  -4  12    5.00    1.60
  -1  -4  12    9.90    2.00
   1   4 -11   69.99    5.40
  -1   4  11   69.39    3.60
  -1   4  11   66.49    4.50
   1   4 -11   75.89    4.70
  -1   4  11   72.69    4.10
  -1   4  11   60.39    5.00
   1   4 -11   67.49    3.10
   1   4 -11   71.19    4.30
   1   4 -11   67.29    4.80
   1   4 -11   71.99    3.00
  -1   4  11   72.09    4.90
   1  -4 -11   72.59    5.70
   1  -4 -11   66.59    4.70
   1  -4 -11   74.09    4.70
  -1  -4  11   72.69    5.60
  -1  -4  11   70.89    4.60
  -1  -4  11   63.79    4.80
  -1  -4  11   71.09    5.00
  -1  -4  11   64.29    5.10
   1  -4 -11   59.69    4.90
   1  -4 -11   68.39    4.30
   1   4 -10   35.20    3.00
  -1   4  10   31.80    3.40
  -1   4  10   32.00    1.80
   1   4 -10   32.00    3.50
  -1   4  10   30.80    2.50
   1   4 -10   32.40    2.70
  -1   4  10   36.30    3.20
  -1   4  10   38.60    2.40
  -1   4  10   32.70    2.20
  -1   4  10   33.90    2.70
  -1   4  10   34.90    2.90
   1  -4 -10   28.70    4.20
  -1  -4  10   33.10    3.10
   1  -4 -10   32.40    3.00
   1  -4 -10   29.40    3.30
  -1  -4  10   34.20    3.70
  -1  -4  10   30.90    2.90
   1  -4 -10   33.80    2.90
  -1  -4  10   35.60    3.40
   1  -4 -10   35.60    2.80
  -1   4   9  568.74   23.10
  -1   4   9  588.04   21.80
  -1   4   9  609.74   22.50
   1   4  -9  577.74   22.90
   1   4  -9  602.24   22.50
   1   4  -9  586.14   21.10
  -1   4   9  593.24   21.50
   1   4  -9  584.94   24.10
  -1   4   9  553.94   22.10
   1   4  -9  583.04   22.80
  -1   4   9  605.54   22.90
   1   4  -9  580.54   21.50
  -1   4   9  588.34   23.90
  -1  -4   9  598.34   24.50
   1  -4  -9  573.94   22.70
  -1  -4   9  633.94   23.40
   1  -4  -9  590.64   23.70
   1  -4  -9  619.94   22.70
  -1  -4   9  579.84   24.10
   1  -4  -9  568.94   24.50
  -1  -4   9  573.24   23.30
   1  -4  -9  593.54   22.50
  -1  -4   9  561.54   23.20
  -1   4   8   32.00    2.70
  -1   4   8   28.30    3.10
   1   4  -8   39.20    2.00
  -1   4   8   36.40    3.00
  -1   4   8   40.70    3.00
  -1   4   8   32.80    2.10
   1   4  -8   34.10    2.70
  -1   4   8   34.50    2.50
  -1   4   8   36.30    2.30
  -1   4   8   36.30    2.40
   1   4  -8   35.30    2.70
   1   4  -8   38.20    3.00
   1  -4  -8   39.50    2.80
   1  -4  -8   34.00    3.20
  -1  -4   8   34.60    3.40
  -1  -4   8   28.80    2.60
  -1  -4   8   42.20    3.30
   1  -4  -8   37.00    2.70
  -1  -4   8   35.00    3.50
  -1  -4   8   34.80    2.30
  -1  -4   8   33.90    3.00
   1  -4  -8   34.10    2.60
  -1  -4   8   28.30    3.20
   1  -4  -8   31.10    3.50
  -1   4   7   24.30    2.80
  -1   4   7   26.10    2.00
  -1   4   7   25.90    2.50
   1   4  -7   25.50    2.40
  -1   4   7   21.30    2.00
   1   4  -7   23.80    2.40
  -1   4   7   27.80    2.40
   1   4  -7   27.30    1.60
   1   4  -7   28.80    2.20
   1   4  -7   26.30    2.00
  -1   4   7   26.40    2.10
   1   4  -7   27.20    2.20
  -1   4   7   25.70    1.90
  -1   4   7   28.10    2.50
   1   4  -7   27.60    1.70
  -1  -4   7   25.50    2.50
   1  -4  -7   26.60    2.80
   1  -4  -7   24.70    2.20
   1  -4  -7   26.50    2.10
  -1  -4   7   24.70    2.50
  -1  -4   7   25.00    1.60
   1  -4  -7   24.20    3.50
   1  -4  -7   26.70    2.10
  -1  -4   7   24.30    2.30
  -1  -4   7   28.60    3.20
  -1  -4   7   27.20    3.00
  -1  -4   7   26.50    2.50
  -1   4   6  111.99    5.80
  -1   4   6   94.39    6.00
  -1   4   6  107.79    5.30
  -1   4   6  114.29    5.80
  -1   4   6  113.39    5.70
   1   4  -6  102.29    5.20
   1   4  -6  112.09    5.80
   1   4  -6  114.39    5.70
   1   4  -6  106.79    4.50
  -1   4   6  113.69    5.20
   1   4  -6  110.89    5.50
  -1   4   6  112.29    5.70
   1   4  -6  110.19    4.90
   1   4  -6  107.19    4.80
  -1   4   6  113.49    5.40
  -1  -4   6  106.09    6.40
  -1  -4   6  105.39    4.70
  -1  -4   6  115.69    6.70
   1  -4  -6  103.09    6.50
   1  -4  -6  109.49    5.50
  -1  -4   6  105.39    5.50
  -1  -4   6  105.79    5.70
   1  -4  -6  114.79    6.30
   1  -4  -6  105.89    4.90
  -1  -4   6  101.49    5.70
  -1  -4   6  106.19    5.40
   1  -4  -6  113.29    5.10
  -1   4   5   93.19    5.00
  -1   4   5  102.99    5.50
   1   4  -5  105.29    5.30
  -1   4   5  101.09    5.20
  -1   4   5  104.39    5.30
  -1   4   5  115.79    6.10
  -1   4   5   95.39    5.40
   1   4  -5   98.39    5.40
   1   4  -5  102.99    5.10
  -1   4   5  100.69    5.30
   1   4  -5  107.59    4.90
  -1   4   5   99.49    5.50
  -1   4   5  101.49    5.40
   1   4  -5  104.49    5.30
  -1   4   5   96.89    5.40
   1  -4  -5  106.19    5.30
  -1  -4   5  105.99    5.20
   1  -4  -5  102.29    5.50
  -1  -4   5  106.99    4.70
  -1  -4   5  105.39    6.30
  -1  -4   5  100.79    5.10
   1  -4  -5  112.69    4.60
   1  -4  -5   97.79    5.10
   1  -4  -5  108.99    5.90
   1  -4  -5  105.89    4.60
   1  -4  -5   88.29    6.00
  -1  -4   5  104.59    5.20
  -1  -4   5  112.49    5.50
  -1  -4   5  102.49    5.50
   1   4  -4  172.18    7.70
  -1   4   4  171.48    8.10
  -1   4   4  176.48    7.70
  -1   4   4  180.18    7.80
  -1   4   4  180.08    7.90
   1   4  -4  178.38    8.10
   1   4  -4  175.28    7.80
  -1   4   4  173.48    8.00
  -1   4   4  165.08    8.00
   1   4  -4  158.78    8.30
  -1   4   4  166.38    7.80
   1   4  -4  167.88    7.50
   1   4  -4  164.18    6.90
  -1   4   4  159.58    8.30
   1   4  -4  162.88    8.00
  -1   4   4  195.48    8.60
   1   4  -4  164.18    7.70
  -1   4   4  176.08    8.00
  -1  -4   4  174.78    7.20
  -1  -4   4  173.28    7.50
  -1  -4   4  169.38    7.80
   1  -4  -4  178.18    6.70
   1  -4  -4  168.18    8.20
   1  -4  -4  176.38    6.70
   1  -4  -4  170.48    7.90
  -1  -4   4  184.58    8.80
  -1  -4   4  163.88    7.50
   1  -4  -4  183.38    8.00
   1  -4  -4  180.88    8.90
  -1  -4   4  145.99   11.10
   1  -4  -4  182.18    7.80
  -1   4   3   24.40    2.40
   1   4  -3   18.40    2.00
   1   4  -3   26.10    2.30
  -1   4   3   27.80    2.20
   1   4  -3   22.80    1.80
  -1   4   3   26.30    2.50
   1   4  -3   23.40    2.40
  -1   4   3   23.80    2.20
   1   4  -3   22.70    2.10
   1   4  -3   22.70    2.30
  -1   4   3   22.80    2.30
  -1   4   3   23.00    2.30
  -1   4   3   22.20    2.50
  -1   4   3   19.60    2.20
   1   4  -3   23.90    2.20
   1   4  -3   23.70    2.20
  -1   4   3   25.80    2.30
   1   4  -3   23.50    2.60
   1   4  -3   26.10    2.10
  -1   4   3   24.60    2.20
   1   4  -3   27.10    1.80
  -1  -4   3   22.60    2.50
   1  -4  -3   22.80    2.00
  -1  -4   3   27.80    2.70
   1  -4  -3   23.90    2.20
   1  -4  -3   23.20    2.50
  -1  -4   3   24.00    2.00
  -1  -4   3   23.20    2.10
   1  -4  -3   24.70    2.40
  -1  -4   3   28.30    1.80
   1  -4  -3   22.40    2.20
  -1   4   2  591.24   22.20
   1   4  -2  548.75   22.00
   1   4  -2  633.64   22.20
  -1   4   2  589.94   22.90
   1   4  -2  591.74   21.30
  -1   4   2  569.74   22.30
  -1   4   2  545.25   22.00
   1   4  -2  516.35   21.30
   1   4  -2  503.85   22.30
  -1   4   2  591.74   22.30
   1   4  -2  572.64   22.00
   1   4  -2  555.14   22.10
  -1   4   2  579.14   22.70
  -1   4   2  589.04   21.90
   1   4  -2  550.74   22.30
  -1   4   2  568.24   22.50
   1   4  -2  533.45   21.90
  -1   4   2  588.94   22.20
   1   4  -2  550.24   21.60
   1   4  -2  586.74   22.00
   1  -4  -2  569.64   21.80
  -1  -4   2  570.64   21.50
   1  -4  -2  556.74   22.50
   1  -4  -2  575.84   22.10
   1  -4  -2  574.94   22.30
  -1  -4   2  583.04   22.60
  -1  -4   2  602.04   21.80
  -1  -4   2  580.64   22.80
   1  -4  -2  620.04   22.30
   1  -4  -2  616.74   21.80
  -1  -4   2  577.84   20.80
  -1   4   1    0.70    0.80
   1   4  -1    1.40    0.70
   1   4  -1    0.10    0.60
  -1   4   1    1.10    0.90
   1   4  -1    1.20    0.70
  -1   4   1    1.10    0.80
   1   4  -1    0.50    0.70
  -1   4   1    1.30    0.80
  -1   4   1    0.70    0.70
   1   4  -1    0.80    0.80
   1   4  -1    1.50    0.80
  -1   4   1    0.20    0.80
   1   4  -1    0.70    0.60
   1   4  -1    1.70    0.90
   1   4  -1    1.60    1.00
  -1   4   1   -0.10    0.70
  -1   4   1    0.90    0.80
   1   4  -1    0.20    0.50
  -1   4   1    0.60    0.70
   1   4  -1    1.80    0.80
  -1  -4   1    0.70    0.40
   1  -4  -1    1.20    0.80
   1  -4  -1    0.90    0.70
   1  -4  -1    1.60    0.80
  -1  -4   1    0.60    0.90
  -1  -4   1    0.60    0.40
  -1  -4   1    1.30    0.80
   1  -4  -1    5.10    1.30
  -1  -4   1   -0.20    0.50
   1  -4  -1    0.80    0.80
  -1  -4   1    0.90    0.70
   1   4   0   19.50    2.10
  -1   4   0   21.10    2.00
   1   4   0   22.60    2.30
   1   4   0   21.70    2.20
   1   4   0   21.80    2.10
  -1   4   0   21.90    2.00
  -1   4   0   18.10    1.90
  -1   4   0   19.60    2.20
   1   4   0   19.50    2.20
  -1   4   0   19.70    2.10
  -1   4   0   19.30    2.10
   1   4   0   20.40    2.00
  -1   4   0   20.40    2.20
  -1   4   0   20.90    2.10
  -1   4   0   19.40    1.90
   1   4   0   18.00    1.80
  -1   4   0   20.30    1.90
   1   4   0   22.70    2.00
   1   4   0   23.90    2.00
   1   4   0   24.30    2.30
  -1  -4   0   18.80    1.80
  -1  -4   0   21.70    1.20
  -1  -4   0   22.30    2.40
   1  -4   0   19.50    2.20
   1  -4   0   19.50    2.20
   1  -4   0   18.50    1.90
   1  -4   0   20.20    2.00
   1  -4   0   21.00    2.00
  -1  -4   0   26.00    2.20
  -1  -4   0   20.50    1.80
  -1  -4   0   20.60    1.20
  -1  -4   0   18.60    2.40
   1   4   1   35.30    3.00
  -1   4  -1   39.90    2.70
   1   4   1   36.20    2.50
   1   4   1   37.90    2.90
   1   4   1   34.30    2.60
  -1   4  -1   29.40    2.80
  -1   4  -1   35.60    2.60
   1   4   1   38.30    2.70
   1   4   1   32.70    2.60
   1   4   1   37.70    2.80
  -1   4  -1   32.90    2.50
  -1   4  -1   35.30    2.70
  -1   4  -1   36.30    2.40
  -1   4  -1   33.20    3.10
   1   4   1   32.20    2.70
   1   4   1   32.70    2.70
  -1   4  -1   34.90    2.70
  -1   4  -1   35.40    2.60
  -1   4  -1   34.40    3.00
   1   4   1   30.30    2.40
   1   4   1   35.40    3.00
   1  -4   1   33.10    3.00
   1  -4   1   33.10    1.80
  -1  -4  -1   34.00    1.70
   1  -4   1   33.40    1.90
  -1  -4  -1   35.30    2.70
   1  -4   1   37.60    2.70
  -1  -4  -1   37.00    2.50
   1  -4   1   37.30    2.60
   1  -4   1   33.10    2.60
   1  -4   1   35.20    3.00
  -1  -4  -1   32.70    2.80
  -1  -4  -1   35.30    2.80
   1   4   2    8.50    1.50
   1   4   2    6.80    1.60
  -1   4  -2    8.00    1.40
   1   4   2    6.90    1.60
   1   4   2    7.10    1.50
  -1   4  -2    6.00    1.30
  -1   4  -2    9.80    2.00
  -1   4  -2    7.40    1.40
   1   4   2    8.40    1.40
   1   4   2    8.70    1.50
  -1   4  -2    7.30    1.50
  -1   4  -2    6.50    1.30
  -1   4  -2    7.60    1.40
   1   4   2    5.10    1.20
   1   4   2    6.40    1.20
  -1   4  -2    6.70    1.30
  -1   4  -2    5.60    1.10
   1   4   2    8.40    1.60
  -1   4  -2    8.90    1.80
   1  -4   2   10.30    1.60
  -1  -4  -2    9.30    1.50
   1  -4   2    8.90    1.60
  -1  -4  -2    7.80    1.40
  -1  -4  -2    5.50    1.40
   1  -4   2    8.00    1.10
  -1  -4  -2    7.70    1.50
  -1  -4  -2    6.60    0.70
  -1  -4  -2    6.80    0.70
   1  -4   2    6.80    1.70
  -1  -4  -2    8.10    1.60
   1  -4   2    7.40    1.00
   1  -4   2    6.60    1.70
   1  -4   2    6.70    1.30
   1   4   3    7.90    1.70
   1   4   3    7.40    1.70
   1   4   3    6.90    1.30
   1   4   3    5.70    1.40
   1   4   3    5.20    1.20
   1   4   3    7.60    1.90
  -1   4  -3    8.00    1.20
   1   4   3    8.60    1.40
  -1   4  -3    4.90    1.10
   1   4   3    7.40    1.30
  -1   4  -3    6.30    1.30
  -1   4  -3    6.30    1.30
   1   4   3    7.00    1.30
   1   4   3    7.80    1.70
  -1   4  -3    9.80    1.60
   1   4   3    6.80    1.30
  -1   4  -3    6.50    1.70
  -1   4  -3    4.60    1.30
  -1   4  -3    6.40    1.10
   1   4   3    5.20    1.10
  -1   4  -3    5.30    1.10
  -1   4  -3    4.40    1.40
   1  -4   3    5.90    1.60
  -1  -4  -3    8.30    0.90
   1  -4   3    6.40    1.60
   1  -4   3    6.70    1.20
   1  -4   3    8.10    1.50
  -1  -4  -3    7.30    1.60
  -1  -4  -3    7.10    1.40
  -1  -4  -3    7.40    0.80
  -1  -4  -3    8.80    1.60
   1  -4   3    6.80    1.20
   1  -4   3    7.10    1.50
  -1  -4  -3    6.00    1.30
   1  -4   3    7.80    1.20
  -1   4  -4   53.49    3.40
   1   4   4   49.90    4.00
   1   4   4   50.09    3.20
  -1   4  -4   48.30    2.70
  -1   4  -4   47.00    3.00
   1   4   4   47.80    3.00
   1   4   4   49.99    3.20
  -1   4  -4   50.09    3.40
  -1   4  -4   47.90    2.80
   1   4   4   49.80    3.20
  -1   4  -4   44.20    3.80
   1   4   4   48.70    3.20
  -1   4  -4   45.10    2.70
   1   4   4   47.60    3.00
   1   4   4   49.40    3.40
   1   4   4   49.99    3.60
   1   4   4   50.09    3.10
  -1  -4  -4   44.60    3.50
  -1  -4  -4   48.80    2.70
  -1  -4  -4   44.40    3.10
  -1  -4  -4   47.60    2.60
   1  -4   4   49.90    3.00
  -1  -4  -4   47.30    3.30
   1  -4   4   48.50    3.00
   1  -4   4   48.30    2.90
   1  -4   4   47.80    3.20
   1  -4   4   43.10    3.30
   1   4   5    3.60    1.00
   1   4   5    2.80    1.00
   1   4   5    2.60    1.00
   1   4   5    3.30    1.60
   1   4   5    4.40    1.30
  -1   4  -5    2.20    0.70
   1   4   5    2.40    0.90
   1   4   5    2.20    0.90
  -1   4  -5    4.10    0.80
  -1   4  -5    2.00    1.00
   1   4   5    2.70    0.70
   1   4   5    4.70    1.20
  -1   4  -5    4.20    0.60
  -1   4  -5    2.30    1.10
  -1   4  -5    4.60    1.40
  -1   4  -5    4.00    1.00
  -1   4  -5    3.20    0.70
   1  -4   5    2.40    0.80
   1  -4   5    1.80    0.90
   1  -4   5    1.10    0.90
   1  -4   5    1.60    1.20
   1  -4   5    1.30    0.90
   1  -4   5    3.90    0.90
  -1  -4  -5    4.90    1.00
  -1  -4  -5    3.20    1.10
   1  -4   5    2.30    0.90
  -1  -4  -5    2.10    0.80
  -1  -4  -5    1.60    1.20
  -1  -4  -5    4.80    1.20
   1   4   6    9.70    1.50
   1   4   6    8.30    1.50
  -1   4  -6    9.70    2.20
   1   4   6   10.30    1.40
  -1   4  -6   11.80    1.80
   1   4   6    9.80    2.30
  -1   4  -6   10.20    1.10
   1   4   6   10.40    2.10
  -1   4  -6   10.50    1.50
   1   4   6    9.40    2.00
   1   4   6   10.70    1.10
   1   4   6    9.90    1.60
   1   4   6   11.00    1.60
  -1   4  -6   11.10    1.40
   1  -4   6   12.70    2.50
   1  -4   6   12.90    1.30
   1  -4   6   11.00    1.70
  -1  -4  -6   10.50    1.60
   1  -4   6   12.70    1.90
  -1  -4  -6   10.80    1.70
   1  -4   6   10.40    1.90
   1  -4   6   10.50    1.80
  -1  -4  -6   10.60    1.90
  -1  -4  -6   10.80    1.60
  -1  -4  -6   11.40    2.30
  -1  -4  -6    9.10    1.40
   1  -4   6   11.30    1.80
  -1   4  -7   20.80    2.30
   1   4   7   21.30    2.30
  -1   4  -7   24.40    1.80
   1   4   7   28.00    3.20
   1   4   7   26.00    2.10
  -1   4  -7   23.60    2.10
   1   4   7   26.10    1.90
  -1   4  -7   24.70    2.20
   1   4   7   27.20    2.30
   1   4   7   26.20    2.40
   1   4   7   25.50    2.30
   1   4   7   25.30    1.80
  -1   4  -7   25.70    3.40
  -1   4  -7   25.00    1.40
  -1   4  -7   26.00    1.30
   1   4   7   25.80    2.80
   1  -4   7   22.70    2.30
  -1  -4  -7   27.80    2.90
   1  -4   7   23.30    3.40
   1  -4   7   28.20    2.70
  -1  -4  -7   23.90    2.10
  -1  -4  -7   20.10    2.10
  -1  -4  -7   24.60    2.20
   1  -4   7   26.20    2.60
   1  -4   7   26.30    2.60
   1  -4   7   25.30    1.90
  -1  -4  -7   26.80    2.40
  -1  -4  -7   24.80    3.60
   1   4   8  103.99    5.70
  -1   4  -8  104.29    4.70
  -1   4  -8  105.59    5.50
  -1   4  -8  101.59    5.60
  -1   4  -8  111.59    5.30
   1   4   8   98.49    5.00
   1   4   8   99.19    4.60
   1   4   8  100.29    4.50
   1   4   8  106.59    6.40
  -1   4  -8  107.39    6.60
  -1  -4  -8  106.49    5.00
  -1  -4  -8   91.69    6.60
   1  -4   8  102.59    5.80
   1  -4   8  103.59    6.00
   1  -4   8  106.69    6.10
  -1  -4  -8  109.09    5.70
   1  -4   8  102.39    4.70
  -1  -4  -8   89.69    6.10
  -1  -4  -8   99.59    5.50
   1  -4   8  104.99    6.00
  -1  -4  -8  103.79    5.60
   1  -4   8  106.49    6.70
  -1   4  -9  245.48   11.30
   1   4   9  250.67   10.40
   1   4   9  260.37    9.90
  -1   4  -9  259.27   11.40
  -1   4  -9  255.77   10.20
   1   4   9  237.58   12.00
   1   4   9  255.67   11.20
   1   4   9  259.87   11.50
  -1   4  -9  261.57   12.50
  -1   4  -9  258.97   10.80
   1   4   9  250.17    9.80
   1  -4   9  241.18   12.50
   1  -4   9  256.97   11.90
  -1  -4  -9  265.07   10.20
  -1  -4  -9  244.78   12.70
  -1  -4  -9  263.47   12.30
  -1  -4  -9  258.07   11.30
   1  -4   9  269.47   12.00
   1  -4   9  270.27   12.00
   1  -4   9  257.67   10.20
   1  -4   9  258.77   11.50
  -1  -4  -9  252.57   11.40
  -1  -4  -9  265.47   11.30
   1   4  10   16.70    1.20
  -1   4 -10   14.40    1.50
   1   4  10   16.40    2.50
  -1   4 -10   15.40    2.10
   1   4  10   16.40    1.30
  -1   4 -10   19.10    2.60
   1   4  10   14.40    2.20
   1   4  10   16.30    1.60
   1   4  10   15.90    1.40
   1   4  10   18.80    1.40
   1   4  10   19.50    3.10
  -1   4 -10   20.70    3.30
  -1  -4 -10   21.20    3.60
  -1  -4 -10   19.80    2.70
   1  -4  10   19.10    2.80
   1  -4  10   19.30    3.30
  -1  -4 -10   20.50    2.70
   1  -4  10   16.70    2.70
   1  -4  10   16.90    2.80
  -1  -4 -10   17.90    3.10
  -1  -4 -10   15.20    2.50
   1  -4  10   15.40    1.50
   1   4  11   87.59    3.50
   1   4  11   87.69    3.90
  -1   4 -11   83.89    5.30
  -1   4 -11   83.19    5.40
  -1   4 -11   92.89    6.20
   1   4  11   86.69    5.50
  -1   4 -11   79.99    4.20
   1   4  11   81.79    3.30
   1   4  11   82.59    5.10
  -1   4 -11   84.59    4.80
   1   4  11   80.69    4.20
   1   4  11   84.19    4.20
   1   4  11   85.89    6.00
  -1  -4 -11   83.69    5.60
  -1  -4 -11   82.39    5.00
  -1  -4 -11   70.19    5.90
   1  -4  11   86.19    5.80
   1  -4  11   78.09    6.10
  -1  -4 -11   87.29    6.00
   1  -4  11   90.49    6.20
   1  -4  11   84.89    5.70
   1  -4  11   86.69    5.40
   1  -4  11   86.09    4.20
  -1  -4 -11   85.79    6.50
   1   4  12  119.49    7.50
  -1   4 -12  107.99    8.70
   1   4  12  119.49    5.20
   1   4  12  126.29    7.10
  -1   4 -12  126.99    7.70
   1   4  12  119.49    5.50
  -1   4 -12  116.79    5.50
  -1   4 -12  131.39    6.90
   1   4  12  118.19    6.60
  -1   4 -12  123.09    6.30
   1   4  12  112.79    5.70
  -1  -4 -12  112.79    8.10
   1  -4  12  117.69    6.90
   1  -4  12  122.99    7.40
  -1  -4 -12  127.09    7.10
  -1  -4 -12  115.99    7.50
   1  -4  12  118.39    7.50
   1  -4  12  124.99    7.80
   1  -4  12  124.89    5.50
  -1  -4 -12  112.79    7.20
  -1  -4 -12  120.89    6.60
   1   4  13   80.39    4.00
  -1   4 -13   81.39    4.90
   1   4  13   77.99    4.50
  -1   4 -13   76.59    4.20
   1   4  13   88.29    5.70
  -1   4 -13   81.69    5.20
  -1   4 -13   68.09    5.60
   1   4  13   76.49    5.90
   1   4  13   77.39    5.20
   1   4  13   77.29    3.80
  -1   4 -13   77.99    5.70
   1  -4  13   95.49    6.80
  -1  -4 -13   74.39    5.80
   1  -4  13   79.69    5.50
  -1  -4 -13   77.79    6.50
  -1  -4 -13   87.79    5.30
   1  -4  13   84.79    6.10
  -1  -4 -13   70.89    5.80
   1  -4  13   80.49    6.20
   1  -4  13   78.39    4.10
  -1  -4 -13   84.79    5.70
   1  -4  13   80.69    5.90
   1   4  14   54.99    3.80
  -1   4 -14   56.79    5.00
  -1   4 -14   58.09    7.40
  -1   4 -14   49.00    4.70
  -1   4 -14   45.40    3.20
   1   4  14   57.19    5.50
   1   4  14   54.39    4.60
   1   4  14   55.59    2.90
   1   4  14   53.79    4.30
  -1   4 -14   56.19    4.10
   1   4  14   51.99    3.00
   1  -4  14   51.99    4.70
   1  -4  14   58.19    4.60
   1  -4  14   49.20    5.20
  -1  -4 -14   53.49    5.70
  -1  -4 -14   51.39    4.50
  -1  -4 -14   52.79    4.80
  -1  -4 -14   56.29    4.30
   1  -4  14   53.59    3.10
   1  -4  14   48.90    5.10
  -1  -4 -14   64.39    5.80
   1  -4  14   52.49    5.00
   1   4  15   21.50    4.10
   1   4  15   21.10    2.70
  -1   4 -15   19.30    3.10
  -1   4 -15   21.40    3.70
  -1   4 -15   25.50    2.40
  -1   4 -15   23.50    3.10
   1   4  15   22.60    1.70
   1   4  15   21.90    3.20
  -1   4 -15   27.40    4.20
   1   4  15   21.30    3.50
   1   4  15   26.90    4.50
   1   4  15   21.60    1.80
   1  -4  15   21.30    4.00
   1  -4  15   27.80    4.60
  -1  -4 -15   29.10    4.50
  -1  -4 -15   16.10    2.60
   1  -4  15   25.20    4.30
   1  -4  15   26.30    4.50
  -1  -4 -15   25.40    3.70
   1  -4  15   21.00    2.10
   1  -4  15   29.70    3.90
  -1  -4 -15   19.20    4.00
   1   4  16   17.10    3.10
   1   4  16   23.30    3.40
  -1   4 -16   21.60    3.20
   1   4  16   20.30    1.60
   1   4  16   28.60    4.80
  -1   4 -16   24.30    3.30
  -1   4 -16   18.90    5.50
  -1   4 -16   23.00    3.60
   1   4  16   22.40    3.70
   1  -4  16   23.00    3.70
   1  -4  16   17.80    3.30
  -1  -4 -16   30.70    4.70
  -1  -4 -16   18.40    4.00
  -1  -4 -16   24.20    3.20
  -1  -4 -16   16.60    3.30
   1  -4  16   24.20    4.40
   1  -4  16   16.80    5.20
   1  -4  16   19.90    2.00
   1   4  17   11.50    3.30
   1   4  17   15.60    3.00
  -1   4 -17   13.80    2.70
  -1   4 -17   16.00    3.30
   1   4  17   16.20    3.20
   1   4  17   15.60    3.10
  -1   4 -17   16.60    2.70
   1   4  17   16.80    1.50
   1  -4  17   16.80    3.60
   1  -4  17   16.30    3.40
   1  -4  17   16.80    3.40
  -1  -4 -17   15.80    2.80
  -1  -4 -17   14.10    3.10
   1  -4  17   17.10    3.10
  -1  -4 -17   19.50    3.70
   1   4  18    6.10    2.10
  -1   4 -18    1.00    1.90
   1   4  18    5.50    2.20
  -1   4 -18    3.80    2.40
   1   4  18    2.80    2.20
   1   4  18    5.00    2.40
  -1   4 -18    2.80    1.90
  -1  -4 -18    6.10    2.80
   1  -4  18    3.90    2.00
   1  -4  18    7.10    2.90
   1  -4  18    4.40    2.50
   1  -4  18    4.00    2.30
  -1  -4 -18    5.70    2.10
   1   4  19   91.09    7.90
   1   4  19   85.09    6.60
   1   4  19   86.39    7.10
  -1   4 -19   86.79    6.70
   1   4  19   87.09    6.80
  -1   4 -19   79.29    6.00
  -1   4 -19   84.89    6.10
  -1  -4 -19   78.69    7.30
   1  -4  19   75.79    7.60
   1  -4  19   83.19    7.10
   1  -4  19   79.19    7.80
  -1  -4 -19   87.09    6.00
   1  -4  19   84.19    6.60
  -1  -4 -19   82.09    7.30
   1   4  20   75.79    7.30
  -1   4 -20   70.49    5.80
   1   4  20   49.60    5.20
   1   4  20   64.49    6.00
  -1   4 -20   63.19    5.50
  -1  -4 -20   65.49    5.40
  -1  -4 -20   59.59    6.80
   1  -4  20   61.49    7.00
  -1  -4 -20   56.39    6.40
   1  -4  20   64.59    6.00
   1  -4  20   67.19    8.80
   1  -4  20   50.99    7.00
  -1   4 -21   18.90    3.70
   1   4  21   17.00    3.40
   1   4  21   15.90    3.80
   1   4  21   11.90    3.90
   1   4  21   14.40    3.90
  -1   4 -21   15.80    3.40
  -1   4 -21   15.00    3.20
   1  -4  21   21.50    4.00
   1  -4  21   15.10    3.40
  -1  -4 -21   10.30    3.50
   1  -4  21   17.10    4.20
   1  -4  21    9.30    3.90
  -1  -4 -21   18.00    3.40
  -1  -4 -21   21.60    4.30
   1   4  22   14.10    3.50
  -1   4 -22    8.70    2.90
   1   4  22    8.60    4.00
   1   4  22    8.80    2.70
  -1   4 -22   18.70    3.60
  -1  -4 -22    6.20    3.40
   1  -4  22   11.70    3.90
  -1  -4 -22   15.00    3.10
   1  -4  22   19.20    4.20
   1  -4  22   12.90    4.30
   1   5 -21   12.70    3.10
   1   5 -21   13.00    3.60
  -1   5  21    7.70    4.10
  -1  -5  21    5.10    2.60
  -1  -5  21   13.00    3.40
  -1  -5  21    9.60    3.80
   1  -5 -21   20.40    3.80
   1   5 -20    6.10    2.40
  -1   5  20   11.90    3.10
  -1   5  20    5.80    3.70
   1   5 -20    3.90    2.80
  -1   5  20    9.50    3.00
   1   5 -20   10.80    2.80
  -1   5  20   14.70    3.20
   1  -5 -20    2.10    2.80
  -1  -5  20   12.40    3.90
  -1  -5  20    7.70    3.00
   1  -5 -20   10.00    2.80
   1  -5 -20    8.70    2.60
  -1  -5  20   10.60    3.00
  -1  -5  20   12.20    3.60
   1   5 -19   18.90    3.20
   1   5 -19   16.60    3.40
  -1   5  19   19.80    3.90
   1   5 -19   13.20    3.40
  -1   5  19    9.80    2.90
  -1   5  19   13.80    3.20
   1  -5 -19   15.60    3.10
  -1  -5  19   17.60    3.80
  -1  -5  19   15.40    3.30
  -1  -5  19    8.40    3.10
   1   5 -18   52.69    4.60
  -1   5  18   54.19    5.80
  -1   5  18   60.49    5.50
   1   5 -18   51.19    5.50
  -1   5  18   52.59    4.90
  -1   5  18   50.49    6.80
   1   5 -18   47.40    4.30
  -1  -5  18   46.80    4.80
   1  -5 -18   45.80    5.10
   1  -5 -18   63.39    6.60
  -1  -5  18   52.49    5.50
  -1  -5  18   50.79    6.80
  -1  -5  18   55.49    6.30
   1  -5 -18   41.70    6.00
   1  -5 -18   56.49    4.90
   1   5 -17   14.90    2.80
   1   5 -17   19.20    3.80
  -1   5  17   13.90    2.70
  -1   5  17   17.80    3.40
  -1   5  17   16.60    3.80
  -1   5  17   15.40    4.10
  -1   5  17   14.70    1.80
   1   5 -17   16.00    2.90
  -1  -5  17   19.80    4.20
   1  -5 -17   15.90    2.70
   1  -5 -17   17.90    3.60
   1  -5 -17   15.30    3.50
  -1  -5  17   17.60    3.10
  -1  -5  17   16.50    3.40
   1  -5 -17   21.40    4.60
   1   5 -16   15.20    2.90
  -1   5  16    9.10    2.60
   1   5 -16   14.30    2.60
  -1   5  16   13.10    3.00
  -1   5  16    9.90    2.20
   1   5 -16   14.10    3.30
  -1   5  16   12.20    3.40
  -1   5  16    9.60    1.50
   1  -5 -16   13.00    2.60
   1  -5 -16   17.80    3.70
  -1  -5  16   12.00    3.10
  -1  -5  16   10.30    2.70
  -1  -5  16   11.70    2.50
   1  -5 -16    7.70    3.00
  -1  -5  16    8.40    2.80
   1  -5 -16   12.20    2.90
   1   5 -15   21.60    3.30
  -1   5  15   18.50    3.00
   1   5 -15   19.40    3.60
  -1   5  15   16.60    1.80
  -1   5  15   11.10    2.90
  -1   5  15   21.80    3.60
  -1  -5  15   10.90    2.40
   1  -5 -15   19.20    3.40
  -1  -5  15   15.10    3.20
   1  -5 -15   14.80    3.40
  -1  -5  15   14.60    2.90
  -1  -5  15   12.00    3.00
   1  -5 -15   17.60    3.90
   1  -5 -15   13.80    2.30
  -1   5  14   27.20    3.50
  -1   5  14   28.70    2.40
  -1   5  14   29.30    4.00
   1   5 -14   34.60    3.10
  -1   5  14   26.60    4.20
   1   5 -14   34.10    4.90
   1   5 -14   26.80    3.50
   1   5 -14   31.50    3.20
   1  -5 -14   30.30    3.20
  -1  -5  14   31.30    4.40
   1  -5 -14   38.40    5.50
   1  -5 -14   36.40    3.80
   1  -5 -14   28.10    3.30
  -1  -5  14   31.60    4.90
  -1  -5  14   28.10    3.80
  -1  -5  14   35.20    3.50
   1  -5 -14   35.80    4.90
  -1   5  13   19.00    2.90
   1   5 -13   17.00    2.50
   1   5 -13   14.10    2.70
  -1   5  13   17.20    2.50
  -1   5  13   20.30    3.10
  -1   5  13   15.30    1.70
   1   5 -13   18.90    2.80
  -1   5  13   12.50    3.10
   1  -5 -13   16.30    2.60
   1  -5 -13   24.30    4.10
  -1  -5  13   15.00    2.60
   1  -5 -13   14.00    2.50
   1  -5 -13   17.70    2.80
  -1  -5  13   11.40    2.40
  -1  -5  13   17.30    3.80
   1   5 -12    8.60    2.00
   1   5 -12    9.90    2.70
  -1   5  12    6.70    1.20
  -1   5  12    4.40    1.50
  -1   5  12    5.60    1.70
   1   5 -12    6.70    2.00
  -1   5  12    5.50    1.80
  -1   5  12    4.80    2.00
   1   5 -12    6.20    1.70
  -1  -5  12   10.30    2.60
   1  -5 -12    8.20    2.40
  -1  -5  12    4.60    2.20
   1  -5 -12    6.80    1.70
   1  -5 -12    6.90    1.80
  -1  -5  12    8.40    2.10
  -1  -5  12    6.00    1.70
   1  -5 -12    5.90    2.30
   1  -5 -12    6.20    1.50
  -1   5  11    0.40    1.20
   1   5 -11    1.50    1.60
  -1   5  11    0.30    0.50
   1   5 -11   -0.60    0.80
   1   5 -11    0.20    0.40
   1   5 -11   -0.10    1.30
  -1   5  11   -0.30    0.70
  -1   5  11   -0.50    0.80
   1   5 -11    0.10    0.30
   1   5 -11   -0.40    0.80
  -1   5  11   -0.20    1.00
  -1   5  11   -0.40    1.10
  -1  -5  11   -0.50    0.90
  -1  -5  11    1.30    0.90
  -1  -5  11    0.50    1.00
   1  -5 -11    0.10    0.70
   1  -5 -11    1.20    0.90
   1  -5 -11   -0.20    1.30
   1  -5 -11    0.00    1.00
  -1  -5  11    1.70    1.40
   1  -5 -11   -0.50    0.90
  -1   5  10   40.60    3.70
   1   5 -10   40.40    3.60
  -1   5  10   36.90    2.40
   1   5 -10   35.20    2.10
  -1   5  10   34.00    2.10
   1   5 -10   36.00    4.00
   1   5 -10   33.40    1.80
   1   5 -10   34.50    3.00
  -1   5  10   35.70    2.50
   1   5 -10   33.60    2.90
  -1   5  10   29.40    3.00
  -1   5  10   32.50    3.20
   1   5 -10   32.90    1.80
  -1   5  10   39.00    4.00
   1  -5 -10   34.50    3.10
   1  -5 -10   35.60    2.90
  -1  -5  10   37.00    4.70
  -1  -5  10   30.00    3.20
   1  -5 -10   33.20    3.50
   1  -5 -10   39.90    3.20
  -1  -5  10   28.80    3.00
   1  -5 -10   34.50    4.80
  -1  -5  10   42.10    3.70
  -1   5   9   73.59    4.00
  -1   5   9   68.19    4.40
   1   5  -9   69.19    3.60
  -1   5   9   69.69    3.90
  -1   5   9   64.59    3.60
   1   5  -9   69.09    3.90
   1   5  -9   68.99    3.20
  -1   5   9   74.99    4.70
  -1   5   9   70.29    5.40
  -1   5   9   73.99    5.00
   1   5  -9   72.29    4.90
   1   5  -9   74.49    4.50
   1   5  -9   68.39    5.70
   1  -5  -9   69.69    4.40
   1  -5  -9   66.19    5.70
   1  -5  -9   65.59    4.40
  -1  -5   9   70.79    4.90
  -1  -5   9   77.39    5.10
   1  -5  -9   71.99    4.20
   1  -5  -9   67.09    5.40
  -1  -5   9   75.99    5.90
  -1  -5   9   69.69    4.60
  -1   5   8   78.19    4.40
   1   5  -8   86.99    4.00
   1   5  -8   81.09    6.10
  -1   5   8   85.09    4.70
   1   5  -8   90.29    5.00
  -1   5   8   89.49    5.20
  -1   5   8   81.69    5.90
   1   5  -8   85.59    5.40
   1   5  -8   88.29    4.50
  -1   5   8   85.19    4.60
   1   5  -8   87.49    3.90
  -1   5   8   89.99    5.50
  -1   5   8   85.59    5.20
  -1  -5   8   69.29    5.80
   1  -5  -8   90.69    4.80
  -1  -5   8   92.69    6.50
   1  -5  -8   86.09    5.90
  -1  -5   8   83.89    5.30
   1  -5  -8  103.19    6.90
  -1  -5   8   80.59    5.00
  -1  -5   8   84.29    5.40
   1  -5  -8   93.99    5.20
   1  -5  -8   92.39    4.70
   1   5  -7    1.70    0.60
  -1   5   7    0.30    0.70
   1   5  -7    0.30    1.00
  -1   5   7    1.60    1.20
  -1   5   7   -0.60    0.70
   1   5  -7    1.70    1.00
   1   5  -7    1.40    0.60
   1   5  -7    1.30    0.50
  -1   5   7    3.00    1.40
  -1   5   7    0.80    0.70
   1   5  -7    0.40    1.00
   1  -5  -7    0.90    1.40
  -1  -5   7    1.40    0.80
  -1  -5   7    0.30    1.20
  -1  -5   7    2.40    1.20
  -1  -5   7    2.50    1.10
  -1  -5   7    0.00    0.80
   1  -5  -7    2.10    0.90
   1  -5  -7    1.30    1.20
   1  -5  -7    1.10    0.70
   1  -5  -7    1.90    1.00
   1   5  -6  180.78    7.60
  -1   5   6  193.08    8.90
  -1   5   6  193.28    9.60
   1   5  -6  182.58    8.40
   1   5  -6  170.78    8.20
  -1   5   6  184.58    8.60
   1   5  -6  174.68    7.30
  -1   5   6  170.38    8.20
  -1   5   6  181.38   10.00
  -1   5   6  193.58    8.80
  -1   5   6  177.98    8.30
  -1   5   6  184.48    8.80
   1   5  -6  177.48    7.80
   1   5  -6  188.38    9.00
   1  -5  -6  186.38    7.60
   1  -5  -6  182.88    9.20
   1  -5  -6  176.98    9.30
  -1  -5   6  176.68    9.70
   1  -5  -6  191.28    7.60
  -1  -5   6  183.28    9.90
  -1  -5   6  175.68    8.40
   1  -5  -6  200.98   10.30
  -1  -5   6  171.18    8.30
  -1  -5   6  186.08    8.90
  -1   5   5    8.10    2.10
   1   5  -5    9.70    1.80
  -1   5   5    6.40    1.70
  -1   5   5    7.80    1.70
  -1   5   5    7.20    1.60
   1   5  -5    8.30    1.70
  -1   5   5    9.40    1.80
   1   5  -5    8.50    1.40
  -1   5   5   10.20    1.90
   1   5  -5    6.90    1.80
   1   5  -5    8.20    1.20
  -1   5   5    5.40    2.00
   1   5  -5    9.30    1.40
  -1   5   5    6.40    1.60
  -1  -5   5    8.40    1.60
  -1  -5   5    7.20    2.00
  -1  -5   5    8.20    2.00
   1  -5  -5    6.10    2.10
  -1  -5   5    9.10    1.70
   1  -5  -5    5.90    1.70
   1  -5  -5    9.50    1.20
   1  -5  -5    8.30    0.90
   1  -5  -5    7.70    1.70
  -1  -5   5   10.90    1.70
  -1   5   4  138.69    7.40
  -1   5   4  143.59    7.20
  -1   5   4  147.49    8.30
  -1   5   4  140.09    7.20
   1   5  -4  138.29    7.10
   1   5  -4  153.88    7.10
   1   5  -4  150.68    6.40
   1   5  -4  140.09    7.30
   1   5  -4  149.69    6.60
   1   5  -4  140.99    7.20
  -1   5   4  148.39    7.30
  -1   5   4  147.89    7.50
  -1   5   4  129.59    7.60
   1   5  -4  139.69    7.10
  -1  -5   4  145.89    6.50
   1  -5  -4  142.09    7.60
  -1  -5   4  147.59    8.30
  -1  -5   4  152.98    7.00
  -1  -5   4  141.59    7.20
  -1  -5   4  136.99    8.00
   1  -5  -4  147.99    7.40
  -1  -5   4  146.19    6.60
   1   5  -3  257.57   10.80
   1   5  -3  248.98   11.40
  -1   5   3  243.88   11.70
  -1   5   3  251.77   11.60
  -1   5   3  249.68   11.70
  -1   5   3  269.17   12.40
   1   5  -3  240.18   11.30
   1   5  -3  269.57   11.40
   1   5  -3  254.17   11.10
  -1   5   3  278.57   11.90
   1   5  -3  281.67   11.40
   1   5  -3  251.47   10.40
  -1   5   3  272.57   11.60
  -1  -5   3  258.37   11.20
  -1  -5   3  246.08   10.20
   1  -5  -3  256.37   11.60
  -1  -5   3  246.58   12.00
  -1  -5   3  258.47   10.40
  -1  -5   3  290.47   12.80
   1  -5  -3  261.17   11.40
  -1  -5   3  249.48   10.90
  -1   5   2  256.77   11.60
   1   5  -2  253.97   11.30
   1   5  -2  257.67   11.40
  -1   5   2  268.37   11.70
   1   5  -2  261.47   11.10
  -1   5   2  245.38   11.70
  -1   5   2  268.57   11.80
   1   5  -2  257.57   10.90
   1   5  -2  254.97   11.50
   1   5  -2  254.47   10.60
   1   5  -2  252.37   11.40
  -1   5   2  268.37   11.30
  -1  -5   2  249.58   10.90
  -1  -5   2  251.17   10.00
  -1  -5   2  263.47   12.30
  -1  -5   2  260.37   12.10
  -1  -5   2  258.47   10.10
   1  -5  -2  254.67   11.20
  -1  -5   2  256.57   11.10
   1   5  -1  249.08   10.80
   1   5  -1  243.98   11.30
  -1   5   1  263.77   11.20
  -1   5   1  243.78   10.80
   1   5  -1  244.08   11.30
  -1   5   1  237.38   11.20
  -1   5   1  259.67   11.70
  -1   5   1  252.87   11.60
  -1   5   1  256.37   10.90
   1   5  -1  252.07   11.10
   1   5  -1  256.47   11.30
   1   5  -1  231.28   10.60
  -1  -5   1  249.48   11.80
  -1  -5   1  240.58   10.60
  -1  -5   1  256.57   11.60
  -1  -5   1  244.38   10.60
  -1  -5   1  256.47    9.50
   1  -5  -1  247.58   10.90
  -1  -5   1  241.18    9.40
   1  -5  -1  257.67   11.70
   1  -5  -1  240.88   10.90
  -1   5   0   57.19    3.90
  -1   5   0   55.69    3.60
  -1   5   0   54.99    4.00
  -1   5   0   45.00    4.00
  -1   5   0   57.89    4.20
   1   5   0   58.69    4.10
  -1   5   0   51.79    3.70
  -1   5   0   61.39    3.90
   1   5   0   52.69    3.70
   1   5   0   52.69    3.80
   1   5   0   51.29    3.50
   1   5   0   53.89    4.20
   1   5   0   56.49    3.80
   1  -5   0   58.59    4.30
  -1  -5   0   51.79    4.30
  -1  -5   0   57.09    2.60
  -1  -5   0   57.79    4.20
   1  -5   0   54.59    3.70
   1  -5   0   50.49    4.20
  -1  -5   0   58.39    2.60
  -1  -5   0   60.09    3.70
  -1  -5   0   51.49    3.50
   1   5   1   28.30    3.00
  -1   5  -1   28.80    2.70
  -1   5  -1   30.00    2.80
   1   5   1   34.60    2.80
   1   5   1   33.50    3.00
  -1   5  -1   30.80    3.20
  -1   5  -1   25.60    2.30
  -1   5  -1   28.20    2.60
   1   5   1   32.50    2.90
   1   5   1   34.10    3.10
  -1   5  -1   27.20    2.70
   1   5   1   32.30    2.70
   1   5   1   29.60    2.50
   1  -5   1   25.90    2.50
  -1  -5  -1   29.40    3.00
   1  -5   1   31.90    2.80
   1  -5   1   30.70    3.10
  -1  -5  -1   32.60    2.80
  -1  -5  -1   28.20    2.50
   1  -5   1   30.90    1.90
  -1  -5  -1   28.50    1.60
  -1  -5  -1   33.90    3.00
   1  -5   1   28.20    1.80
   1  -5   1   28.00    3.60
   1   5   2   29.10    2.60
   1   5   2   33.80    3.00
   1   5   2   35.00    3.00
  -1   5  -2   33.20    2.80
   1   5   2   30.90    3.00
   1   5   2   28.40    2.70
  -1   5  -2   28.80    2.70
   1   5   2   32.20    3.40
  -1   5  -2   36.50    3.60
  -1   5  -2   31.60    2.70
   1   5   2   29.80    2.60
  -1   5  -2   28.90    2.70
  -1  -5  -2   33.50    2.90
  -1  -5  -2   38.10    2.80
   1  -5   2   28.80    3.10
   1  -5   2   32.90    2.10
  -1  -5  -2   33.80    2.80
   1  -5   2   31.60    3.20
   1  -5   2   31.00    2.60
   1  -5   2   30.80    2.10
  -1   5  -3   20.90    2.20
  -1   5  -3   19.40    2.10
  -1   5  -3   22.80    2.40
   1   5   3   20.50    3.00
   1   5   3   20.00    2.60
  -1   5  -3   26.90    3.60
   1   5   3   21.30    2.90
   1   5   3   17.40    2.30
   1   5   3   18.20    2.00
  -1   5  -3   20.10    1.90
   1   5   3   19.30    2.50
  -1   5  -3   19.30    2.00
   1   5   3   17.00    2.90
   1   5   3   22.60    2.90
  -1  -5  -3   20.00    1.50
   1  -5   3   20.10    3.10
  -1  -5  -3   20.80    2.20
   1  -5   3   18.60    1.70
   1  -5   3   23.20    2.30
  -1  -5  -3   13.80    2.40
  -1  -5  -3   19.10    1.40
  -1  -5  -3   19.90    2.60
   1  -5   3   18.80    2.00
  -1  -5  -3   20.60    2.80
   1  -5   3   24.40    2.50
   1  -5   3   23.40    1.90
   1   5   4    1.20    0.90
   1   5   4   -0.10    0.90
   1   5   4   -0.20    0.80
   1   5   4    1.20    0.80
   1   5   4    1.50    1.20
  -1   5  -4    1.90    1.30
  -1   5  -4    0.70    0.70
  -1   5  -4    1.40    0.90
   1   5   4    0.80    1.00
   1   5   4    1.30    1.10
  -1   5  -4    0.90    0.70
   1   5   4    1.10    0.80
  -1   5  -4   -0.10    0.80
   1  -5   4    1.00    0.60
   1  -5   4   -0.70    0.70
   1  -5   4    0.70    0.90
  -1  -5  -4    2.10    1.20
   1  -5   4    1.30    0.80
  -1  -5  -4    1.30    1.00
  -1  -5  -4    1.30    0.60
  -1  -5  -4    1.40    1.10
  -1  -5  -4    0.80    0.50
   1  -5   4    3.10    1.20
  -1   5  -5   34.80    2.50
   1   5   5   42.20    3.70
   1   5   5   40.40    4.10
   1   5   5   34.50    2.70
  -1   5  -5   35.00    2.40
   1   5   5   27.30    2.60
  -1   5  -5   34.50    3.70
  -1   5  -5   34.60    3.00
  -1   5  -5   33.40    2.70
   1   5   5   38.80    3.00
  -1   5  -5   38.60    2.40
   1   5   5   35.90    3.00
   1  -5   5   37.40    3.80
  -1  -5  -5   37.30    3.50
   1  -5   5   36.90    2.90
  -1  -5  -5   36.20    3.00
   1  -5   5   35.10    2.80
  -1  -5  -5   35.30    3.00
   1  -5   5   34.50    3.10
   1  -5   5   35.80    2.60
  -1  -5  -5   35.60    2.30
  -1  -5  -5   36.80    2.40
   1  -5   5   37.10    3.10
   1   5   6    4.60    1.40
   1   5   6    5.90    1.80
  -1   5  -6    3.40    1.40
   1   5   6    3.10    1.10
   1   5   6    2.70    1.20
  -1   5  -6    3.60    1.70
   1   5   6    6.20    1.40
   1   5   6    2.50    1.80
  -1   5  -6    4.30    0.80
  -1   5  -6    2.50    0.90
  -1   5  -6    2.90    1.10
  -1   5  -6    3.60    0.90
   1   5   6    4.80    1.10
  -1  -5  -6    3.20    1.10
   1  -5   6    5.80    1.50
   1  -5   6    4.20    1.40
  -1  -5  -6    3.70    1.00
   1  -5   6    3.90    1.00
   1  -5   6    2.40    1.10
  -1  -5  -6    3.50    0.90
   1  -5   6    5.80    1.40
   1  -5   6    4.60    2.10
  -1  -5  -6    3.40    1.40
  -1  -5  -6    2.10    1.10
   1   5   7   92.49    5.30
  -1   5  -7   99.19    6.70
  -1   5  -7   98.29    5.20
   1   5   7  104.29    7.10
   1   5   7   96.99    4.80
  -1   5  -7   94.19    4.30
  -1   5  -7  102.09    4.10
  -1   5  -7  103.89    5.80
   1   5   7   87.19    6.00
  -1   5  -7   96.29    4.60
   1   5   7   99.89    5.80
   1   5   7   90.99    5.10
  -1  -5  -7   94.29    6.30
   1  -5   7   99.79    4.80
   1  -5   7   98.49    5.70
   1  -5   7   98.09    5.70
   1  -5   7  101.59    5.70
  -1  -5  -7   93.39    5.50
  -1  -5  -7   97.39    5.30
  -1  -5  -7  100.79    5.10
   1  -5   7   92.09    5.80
   1  -5   7  103.19    6.90
   1   5   8  307.27   12.50
  -1   5  -8  315.37   15.10
  -1   5  -8  318.17   12.40
  -1   5  -8  318.87   11.40
   1   5   8  323.07   15.60
   1   5   8  323.27   13.50
  -1   5  -8  324.27   13.10
   1   5   8  297.87   14.50
  -1   5  -8  312.87   11.50
   1   5   8  332.37   12.50
   1   5   8  340.67   14.00
   1   5   8  300.57   12.90
  -1   5  -8  317.27   13.80
  -1  -5  -8  322.67   13.10
  -1  -5  -8  321.77   13.20
  -1  -5  -8  324.87   14.80
   1  -5   8  312.77   14.20
  -1  -5  -8  311.37   13.30
   1  -5   8  328.07   12.50
   1  -5   8  325.57   14.00
   1  -5   8  326.47   15.40
   1  -5   8  287.77   13.70
   1  -5   8  319.47   14.10
  -1  -5  -8  312.57   13.70
   1   5   9  175.28    7.90
  -1   5  -9  174.38    8.20
  -1   5  -9  181.68   10.20
   1   5   9  180.78    8.00
  -1   5  -9  176.58    7.90
   1   5   9  171.38    8.90
   1   5   9  191.78   10.80
  -1   5  -9  181.78    9.00
   1   5   9  180.88    7.50
   1   5   9  171.68    8.60
  -1   5  -9  181.98    7.50
   1   5   9  191.78   10.00
   1   5   9  173.88    7.50
  -1  -5  -9  169.48    8.60
   1  -5   9  165.88    9.00
   1  -5   9  188.48    9.50
  -1  -5  -9  188.58    8.50
  -1  -5  -9  184.38    8.90
   1  -5   9  167.88    8.90
   1  -5   9  199.08   10.60
  -1  -5  -9  188.78   10.00
   1  -5   9  171.88    7.50
   1  -5   9  173.48    9.30
  -1   5 -10  128.99    8.30
   1   5  10  130.29    8.80
  -1   5 -10  130.99    5.80
   1   5  10  142.79    8.30
  -1   5 -10  123.99    7.20
   1   5  10  141.69    7.20
   1   5  10  131.59    6.00
   1   5  10  129.79    7.40
  -1   5 -10  131.39    6.60
   1   5  10  132.99    5.60
   1   5  10  129.29    5.70
   1   5  10  117.99    6.10
  -1   5 -10  137.39    6.70
  -1  -5 -10  137.39    8.40
   1  -5  10  129.79    7.60
   1  -5  10  129.49    5.80
   1  -5  10  133.49    7.40
   1  -5  10  132.29    7.80
   1  -5  10  117.19    7.40
  -1  -5 -10  139.49    7.10
   1  -5  10  132.79    8.60
  -1  -5 -10  133.49    7.20
  -1  -5 -10  130.69    7.10
   1   5  11  128.79    8.50
  -1   5 -11  109.99    7.40
   1   5  11  103.69    4.70
   1   5  11   97.39    4.60
  -1   5 -11   96.59    5.50
   1   5  11  101.19    4.70
   1   5  11  101.69    7.00
   1   5  11   98.99    5.10
  -1   5 -11   95.79    6.00
   1   5  11  104.49    6.10
  -1   5 -11   94.29    4.70
  -1   5 -11  109.19    6.40
   1   5  11   99.69    6.40
   1  -5  11  109.49    7.60
  -1  -5 -11  107.69    6.40
  -1  -5 -11  113.29    7.40
   1  -5  11  100.29    4.80
   1  -5  11  105.09    7.00
   1  -5  11  101.39    6.60
   1  -5  11  107.49    6.50
  -1  -5 -11  110.29    6.30
   1  -5  11  104.89    6.90
  -1  -5 -11   96.89    6.00
  -1   5 -12    4.80    2.30
   1   5  12    8.20    2.10
   1   5  12    6.40    1.20
  -1   5 -12    7.30    1.20
   1   5  12    7.70    1.10
   1   5  12    8.40    2.90
  -1   5 -12    5.60    3.20
  -1   5 -12   11.90    2.00
  -1   5 -12    8.80    2.10
   1   5  12   12.90    3.40
   1   5  12    7.80    2.20
   1  -5  12    7.90    2.10
   1  -5  12    7.10    2.10
   1  -5  12    7.00    2.20
  -1  -5 -12    7.40    1.90
  -1  -5 -12   10.90    2.20
  -1  -5 -12    8.10    2.00
   1  -5  12    8.30    1.30
   1  -5  12    7.90    2.80
   1   5  13    1.50    0.60
  -1   5 -13    1.00    1.00
   1   5  13    3.50    1.90
  -1   5 -13   -0.10    0.90
  -1   5 -13    0.90    1.30
   1   5  13    0.70    0.80
  -1   5 -13   -0.40    1.70
   1   5  13    0.30    1.00
  -1   5 -13    0.80    1.30
   1   5  13    0.50    1.40
   1   5  13   -0.10    1.70
   1  -5  13    0.10    1.20
   1  -5  13   -0.10    1.20
   1  -5  13   -0.70    1.30
  -1  -5 -13   -0.70    1.00
  -1  -5 -13    0.20    1.40
   1  -5  13    0.40    1.50
   1  -5  13    1.20    0.80
  -1  -5 -13   -1.00    1.00
   1  -5  13   -1.50    1.30
  -1  -5 -13    0.80    1.20
   1   5  14    5.60    2.10
  -1   5 -14    2.70    1.50
   1   5  14    4.80    1.80
   1   5  14    4.90    2.10
   1   5  14    3.60    0.80
   1   5  14    3.30    1.70
  -1   5 -14    2.30    1.40
  -1   5 -14    2.40    1.70
   1  -5  14    6.60    2.20
   1  -5  14    2.10    1.60
  -1  -5 -14    4.00    1.70
   1  -5  14    3.50    1.90
   1  -5  14    1.20    1.80
  -1  -5 -14    4.10    2.00
  -1  -5 -14    3.30    1.70
   1  -5  14    3.40    2.40
   1   5  15  103.69    8.30
   1   5  15  114.89    7.40
  -1   5 -15  103.49    7.50
   1   5  15  112.09    7.00
  -1   5 -15   93.69    6.80
  -1   5 -15  110.69    6.90
   1   5  15  108.89    7.90
  -1  -5 -15  104.99    6.60
   1  -5  15  104.89    7.90
   1  -5  15  120.49    7.90
  -1  -5 -15  115.39    7.80
  -1  -5 -15  107.89    8.00
   1  -5  15  112.39    8.50
   1   5  16    1.90    2.40
   1   5  16    3.60    2.00
   1   5  16    1.30    1.40
  -1   5 -16    4.50    2.20
  -1   5 -16    3.80    1.70
  -1   5 -16    2.50    1.80
   1   5  16    4.20    2.00
  -1  -5 -16    0.60    1.60
   1  -5  16    4.70    2.30
   1  -5  16   -1.10    0.90
   1  -5  16    1.50    1.50
  -1  -5 -16    1.60    2.10
   1  -5  16   -0.70    1.90
   1  -5  16    4.20    2.20
  -1  -5 -16    0.80    1.50
  -1   5 -17  111.29    6.90
   1   5  17  130.89    8.80
  -1   5 -17  110.49    7.30
   1   5  17  105.39    8.80
  -1   5 -17  112.09    8.00
   1   5  17  115.69    7.50
   1   5  17  115.79    8.00
   1  -5  17  116.69    8.90
  -1  -5 -17  116.49    8.70
   1  -5  17  110.89    9.10
  -1  -5 -17  118.69    7.20
   1  -5  17  113.89    7.70
   1  -5  17   97.59    7.70
  -1   5 -18  186.38   10.40
   1   5  18  218.78   13.70
   1   5  18  209.68   11.10
   1   5  18  216.58   11.70
  -1   5 -18  200.98   11.90
   1  -5  18  205.98   11.40
  -1  -5 -18  183.68   12.10
  -1  -5 -18  202.48   10.60
   1  -5  18  197.48   12.70
   1  -5  18  184.48   12.50
  -1   5 -19    0.10    2.30
   1   5  19    2.40    2.60
  -1   5 -19   -0.40    1.70
   1   5  19   -0.60    2.20
  -1   5 -19    1.40    2.00
   1   5  19    0.80    2.10
   1   5  19    4.10    2.30
  -1  -5 -19    0.60    2.10
   1  -5  19    2.60    2.20
   1  -5  19    3.50    2.40
  -1  -5 -19    0.30    1.80
  -1  -5 -19    4.50    2.50
   1  -5  19    0.20    2.60
   1  -5  19   -0.50    2.80
   1   5  20    9.20    2.90
  -1   5 -20   10.90    4.40
   1   5  20    8.20    3.70
   1   5  20   10.50    2.90
  -1   5 -20   10.40    3.30
   1  -5  20   18.40    4.50
   1  -5  20   10.90    3.50
   1  -5  20   14.10    3.40
   1  -5  20   12.90    3.80
  -1  -5 -20    9.40    3.50
  -1  -5 -20   19.60    3.40
   1   5  21    6.30    2.50
  -1   5 -21    4.10    2.60
  -1   5 -21    5.40    3.20
   1  -5  21    9.00    4.30
   1  -5  21   12.50    3.00
  -1  -5 -21   11.60    3.70
   1   6 -19    2.70    2.80
   1   6 -19    0.50    2.20
  -1   6  19    2.40    2.10
  -1   6  19    1.80    2.30
   1  -6 -19   -1.10    2.50
  -1  -6  19    2.10    2.90
  -1  -6  19    4.70    2.90
  -1  -6  19    2.20    2.30
  -1   6  18   33.70    5.50
   1   6 -18   39.60    5.70
  -1   6  18   36.00    6.30
   1   6 -18   31.20    4.50
   1   6 -18   41.30    4.20
  -1   6  18   40.00    5.20
  -1  -6  18   37.10    5.90
   1  -6 -18   28.90    4.00
  -1  -6  18   34.10    6.00
   1  -6 -18   28.30    5.20
  -1  -6  18   29.30    4.40
  -1  -6  18   29.40    5.50
  -1   6  17    2.70    2.30
   1   6 -17    2.40    2.60
  -1   6  17    1.50    2.10
   1   6 -17    1.60    2.10
  -1   6  17   -2.00    2.50
  -1   6  17    3.40    2.40
   1   6 -17    2.50    1.80
   1  -6 -17    2.80    1.70
  -1  -6  17    4.10    1.80
  -1  -6  17    2.10    3.10
  -1  -6  17    2.50    2.20
   1  -6 -17   -0.10    2.30
  -1  -6  17    4.20    2.50
   1   6 -16   14.40    3.20
  -1   6  16   13.50    3.10
  -1   6  16   16.40    3.00
  -1   6  16   15.00    3.70
   1   6 -16    8.10    3.00
  -1   6  16    8.90    2.90
   1   6 -16   10.70    2.20
  -1  -6  16   18.70    4.30
  -1  -6  16   16.10    3.10
  -1  -6  16   17.60    3.50
   1  -6 -16   11.70    2.80
  -1  -6  16   14.70    3.00
   1  -6 -16    6.00    2.50
   1  -6 -16   10.20    3.40
   1   6 -15    0.60    1.50
   1   6 -15    0.60    2.50
  -1   6  15   -1.60    1.90
   1   6 -15    0.30    1.30
  -1   6  15    3.60    1.50
  -1   6  15    0.20    1.60
  -1   6  15    1.40    1.50
  -1   6  15   -0.60    2.00
  -1  -6  15    2.80    2.80
   1  -6 -15    1.80    1.90
   1  -6 -15    0.70    1.70
   1  -6 -15    2.30    1.50
  -1  -6  15    1.60    1.80
   1  -6 -15    2.90    2.70
  -1  -6  15    4.10    2.40
  -1   6  14    6.00    1.20
  -1   6  14    2.20    1.90
  -1   6  14    1.70    1.40
  -1   6  14    3.10    2.80
   1   6 -14    0.20    2.10
  -1   6  14    0.40    1.90
   1   6 -14    3.90    1.70
   1   6 -14    5.70    1.80
  -1  -6  14    0.10    2.20
  -1  -6  14    3.80    2.00
  -1  -6  14    4.00    1.60
   1  -6 -14    3.30    1.60
   1  -6 -14   -1.50    1.60
   1  -6 -14    3.50    1.90
   1  -6 -14    8.40    1.90
  -1  -6  14    1.40    2.10
  -1   6  13  101.39    8.40
   1   6 -13  101.49    6.00
  -1   6  13  104.09    7.80
  -1   6  13  118.59    7.30
   1   6 -13  101.69    7.70
  -1   6  13  101.39    5.10
  -1   6  13   92.59    6.40
   1   6 -13  105.29    6.70
  -1  -6  13  109.59    7.60
  -1  -6  13  104.29    7.20
  -1  -6  13   99.69    8.00
   1  -6 -13  101.29    6.60
   1  -6 -13   98.59    6.20
   1  -6 -13   96.49    7.40
  -1  -6  13   97.69    6.50
  -1   6  12   47.00    3.00
  -1   6  12   50.79    5.20
  -1   6  12   40.40    4.50
  -1   6  12   43.80    2.40
   1   6 -12   46.20    6.10
   1   6 -12   52.39    4.00
  -1   6  12   50.49    5.60
   1   6 -12   46.10    4.20
  -1   6  12   45.00    4.40
   1  -6 -12   44.00    4.60
   1  -6 -12   41.70    3.80
   1  -6 -12   45.30    3.90
  -1  -6  12   48.50    4.50
  -1  -6  12   42.30    3.90
   1  -6 -12   50.39    4.00
  -1  -6  12   58.59    5.10
  -1  -6  12   48.30    5.20
  -1   6  11   78.99    4.50
  -1   6  11   84.09    6.70
  -1   6  11   77.59    6.50
  -1   6  11   85.59    5.60
  -1   6  11   76.59    6.90
   1   6 -11   77.69    5.10
   1   6 -11   79.59    5.70
   1   6 -11   77.29    6.50
  -1   6  11   75.19    3.90
  -1   6  11   79.39    4.20
   1  -6 -11   82.79    5.30
  -1  -6  11   78.19    5.80
  -1  -6  11   95.79    7.10
  -1  -6  11   78.39    5.40
   1  -6 -11   83.69    5.30
   1  -6 -11   89.29    5.10
  -1  -6  11   87.59    6.20
   1  -6 -11   84.19    6.40
   1   6 -10    0.30    1.50
   1   6 -10    2.20    1.40
  -1   6  10    1.50    1.20
  -1   6  10    1.90    1.10
   1   6 -10    2.00    0.60
   1   6 -10   -0.50    1.20
  -1   6  10    2.10    1.50
  -1   6  10    1.10    1.90
  -1   6  10    0.30    1.30
  -1  -6  10    1.80    1.50
  -1  -6  10    1.50    1.30
   1  -6 -10    1.30    1.20
  -1  -6  10    2.00    1.90
  -1  -6  10    2.70    1.40
  -1  -6  10    0.00    1.10
   1  -6 -10    2.10    0.90
   1  -6 -10    0.80    1.20
   1  -6 -10    0.60    1.30
  -1   6   9   94.19    5.10
  -1   6   9   92.39    5.00
   1   6  -9   93.29    6.20
  -1   6   9  113.89    7.30
   1   6  -9   89.99    5.50
   1   6  -9   94.69    7.20
  -1   6   9   92.89    6.20
  -1   6   9  109.89   11.80
   1   6  -9   91.59    4.20
  -1   6   9  103.09    5.40
   1   6  -9   95.39    4.70
  -1   6   9   99.49    5.90
   1  -6  -9   91.19    5.60
  -1  -6   9   93.49    5.70
  -1  -6   9   94.49    6.10
  -1  -6   9   91.59    6.00
  -1  -6   9   91.89    6.20
   1  -6  -9   88.89    6.60
   1  -6  -9   91.39    5.40
  -1  -6   9   95.99    8.50
  -1   6   8    0.60    1.10
  -1   6   8   -0.60    0.80
  -1   6   8   -0.50    0.90
   1   6  -8    1.50    1.00
  -1   6   8   -0.40    1.20
   1   6  -8    1.30    0.70
  -1   6   8   -0.50    1.20
   1   6  -8   -1.40    1.00
   1   6  -8    2.00    1.20
   1   6  -8    0.70    1.10
   1   6  -8    0.00    0.60
   1   6  -8    0.10    0.60
  -1   6   8    1.30    1.10
   1  -6  -8    0.90    0.80
  -1  -6   8    0.80    1.00
  -1  -6   8    1.90    1.10
  -1  -6   8   -1.10    0.80
  -1  -6   8   -0.20    0.90
  -1  -6   8    0.60    1.60
   1  -6  -8    0.60    1.40
   1  -6  -8    1.40    1.00
   1  -6  -8    0.00    0.60
   1   6  -7    6.60    1.90
  -1   6   7   10.60    2.50
   1   6  -7   10.50    1.50
   1   6  -7    7.50    1.10
   1   6  -7    6.80    1.80
  -1   6   7    8.30    2.30
   1   6  -7    7.00    1.60
  -1   6   7   11.80    2.50
  -1   6   7    8.30    1.70
   1   6  -7    6.60    1.20
  -1   6   7    8.30    1.90
   1   6  -7    6.50    2.50
  -1   6   7    9.10    2.00
   1  -6  -7    9.00    1.40
   1  -6  -7   10.10    1.90
  -1  -6   7    9.20    1.90
  -1  -6   7    7.00    1.80
   1  -6  -7   11.40    2.60
   1  -6  -7    9.70    1.30
  -1  -6   7    8.50    2.60
  -1  -6   7   10.40    2.00
  -1  -6   7   10.30    2.00
  -1   6   6   23.90    2.60
  -1   6   6   25.30    3.30
  -1   6   6   25.00    3.30
  -1   6   6   26.50    3.70
   1   6  -6   23.50    2.00
  -1   6   6   25.50    2.80
   1   6  -6   29.70    2.50
   1   6  -6   28.20    2.70
  -1   6   6   29.00    4.40
   1   6  -6   25.80    2.10
   1   6  -6   25.50    3.90
   1   6  -6   30.80    2.90
   1   6  -6   30.20    3.80
   1  -6  -6   26.00    1.90
  -1  -6   6   21.10    3.60
   1  -6  -6   28.70    2.90
   1  -6  -6   28.50    3.70
  -1  -6   6   25.00    2.50
   1  -6  -6   29.40    1.90
  -1  -6   6   32.40    3.10
  -1  -6   6   26.10    2.50
  -1  -6   6   29.30    4.10
  -1  -6   6   30.40    2.90
  -1   6   5    4.50    1.80
  -1   6   5    3.60    1.50
   1   6  -5    4.50    1.40
   1   6  -5    3.40    1.10
  -1   6   5    3.90    2.00
   1   6  -5    8.70    2.60
   1   6  -5    2.10    1.40
  -1   6   5    4.10    1.50
  -1   6   5    3.00    1.50
   1   6  -5    4.40    1.20
  -1   6   5    1.80    1.60
   1   6  -5    4.80    1.30
   1   6  -5    5.50    1.60
  -1  -6   5    6.70    1.60
   1  -6  -5    5.50    1.60
  -1  -6   5    4.20    1.50
  -1  -6   5    8.30    2.30
  -1  -6   5    3.20    1.20
   1  -6  -5    7.90    2.20
  -1  -6   5    5.40    1.90
  -1  -6   5    4.20    1.10
  -1   6   4  201.38    9.90
   1   6  -4  192.38    9.20
  -1   6   4  204.08    9.50
  -1   6   4  206.98   10.80
  -1   6   4  191.78    9.60
   1   6  -4  192.08    9.40
   1   6  -4  207.68    9.90
  -1   6   4  192.58    9.50
   1   6  -4  200.58   10.50
  -1   6   4  192.98    9.40
   1   6  -4  189.98    8.70
  -1   6   4  201.78   10.10
  -1   6   4  198.48   10.10
  -1  -6   4  213.48   11.10
  -1  -6   4  192.28    8.50
  -1  -6   4  174.68    8.40
  -1  -6   4  194.78    9.40
   1  -6  -4  197.28    9.60
  -1  -6   4  192.98   10.60
  -1  -6   4  197.58    9.20
   1   6  -3   57.39    4.30
  -1   6   3   60.59    4.70
  -1   6   3   55.99    4.50
  -1   6   3   64.09    5.20
   1   6  -3   62.99    4.00
  -1   6   3   60.59    4.30
   1   6  -3   57.39    4.30
  -1   6   3   56.69    4.60
  -1   6   3   67.09    4.60
   1   6  -3   53.49    4.30
  -1   6   3   56.09    4.10
   1   6  -3   60.39    3.70
  -1  -6   3   61.39    3.40
   1  -6  -3   66.39    4.50
  -1  -6   3   71.49    5.50
  -1  -6   3   56.99    4.90
  -1  -6   3   57.99    3.40
  -1  -6   3   64.79    4.30
  -1  -6   3   67.19    4.20
   1   6  -2    8.50    1.70
  -1   6   2    9.50    2.30
  -1   6   2    9.40    2.00
  -1   6   2   13.50    2.50
  -1   6   2   10.50    2.20
   1   6  -2   12.80    2.30
   1   6  -2   10.60    2.20
  -1   6   2   12.10    2.50
  -1   6   2   11.20    2.50
   1   6  -2   12.70    2.00
   1   6  -2   10.00    2.20
  -1   6   2    8.70    1.90
  -1  -6   2   11.20    1.40
  -1  -6   2    9.10    1.80
  -1  -6   2   10.30    2.00
   1  -6  -2    9.50    2.00
  -1  -6   2   13.30    2.80
  -1  -6   2    9.90    2.40
  -1  -6   2   10.40    1.40
   1   6  -1   63.39    4.20
   1   6  -1   64.19    4.60
  -1   6   1   67.19    4.70
  -1   6   1   62.49    4.80
  -1   6   1   54.99    4.80
   1   6  -1   59.49    4.60
   1   6  -1   66.39    4.80
  -1   6   1   64.29    4.90
  -1   6   1   64.79    4.60
  -1   6   1   58.79    4.30
  -1   6   1   59.19    4.30
  -1  -6   1   60.69    3.10
  -1  -6   1   60.99    3.10
  -1  -6   1   60.79    4.10
   1  -6  -1   60.89    4.30
  -1  -6   1   59.89    5.00
  -1  -6   1   62.79    4.20
  -1  -6   1   56.29    4.70
   1   6   0   71.19    4.90
  -1   6   0   75.99    4.90
  -1   6   0   71.99    4.70
   1   6   0   70.79    4.70
   1   6   0   64.09    5.00
   1   6   0   71.09    4.50
  -1   6   0   75.69    5.20
  -1   6   0   67.89    5.30
  -1   6   0   73.29    4.90
   1   6   0   70.79    5.10
  -1  -6   0   62.99    4.30
   1  -6   0   77.69    4.90
  -1  -6   0   65.79    5.30
   1  -6   0   77.99    4.90
  -1  -6   0   68.99    5.10
  -1  -6   0   62.39    3.10
  -1  -6   0   69.39    3.20
   1  -6   0   68.19    5.30
  -1   6  -1    1.70    1.20
   1   6   1    1.90    1.10
   1   6   1    1.60    1.30
   1   6   1    0.80    1.30
  -1   6  -1    0.80    1.20
   1   6   1    0.80    1.20
  -1   6  -1    1.30    1.00
   1   6   1   -0.70    1.00
  -1   6  -1    2.90    1.20
  -1   6  -1    0.30    1.00
  -1  -6  -1    3.20    1.50
  -1  -6  -1    2.90    1.20
  -1  -6  -1    1.40    1.20
   1  -6   1    1.20    1.40
   1  -6   1    1.30    0.50
   1  -6   1    1.50    1.20
   1  -6   1    0.90    0.60
   1  -6   1    1.50    1.00
  -1   6  -2   37.10    3.40
   1   6   2   37.30    3.50
  -1   6  -2   38.30    3.30
  -1   6  -2   40.50    3.40
   1   6   2   42.10    3.60
   1   6   2   33.40    3.60
   1   6   2   32.60    4.30
  -1   6  -2   37.30    4.10
   1   6   2   37.30    3.10
   1   6   2   42.60    3.70
  -1   6  -2   35.30    3.10
  -1  -6  -2   35.00    3.20
  -1  -6  -2   35.80    3.70
   1  -6   2   36.00    2.40
  -1  -6  -2   35.40    3.20
   1  -6   2   42.00    3.50
   1  -6   2   34.50    3.70
   1  -6   2   32.80    3.20
  -1   6  -3  244.28   10.70
  -1   6  -3  248.68   11.20
   1   6   3  272.47   12.20
  -1   6  -3  232.68   12.60
  -1   6  -3  248.48   11.20
   1   6   3  269.37   11.80
  -1   6  -3  247.18   11.30
  -1   6  -3  270.07   11.90
   1   6   3  257.97   11.30
   1   6   3  264.97   11.50
   1   6   3  269.67   12.50
   1   6   3  251.07   12.80
   1  -6   3  248.88   10.50
   1  -6   3  248.98   11.80
   1  -6   3  256.27   12.80
   1  -6   3  246.78   11.50
  -1  -6  -3  258.27   11.80
  -1   6  -4   34.50    2.80
  -1   6  -4   34.20    2.70
  -1   6  -4   38.70    4.10
   1   6   4   31.40    3.00
   1   6   4   37.30    3.00
  -1   6  -4   29.70    2.80
   1   6   4   36.50    3.60
   1   6   4   35.50    3.90
   1   6   4   34.60    3.50
   1   6   4   33.40    3.10
  -1   6  -4   27.40    2.70
  -1   6  -4   33.70    3.20
  -1   6  -4   36.10    2.90
   1  -6   4   28.20    3.00
   1  -6   4   37.50    2.70
   1  -6   4   27.70    2.50
  -1  -6  -4   28.70    1.90
   1  -6   4   33.20    4.40
  -1  -6  -4   35.90    3.40
  -1  -6  -4   27.70    3.00
   1  -6   4   31.20    3.20
  -1  -6  -4   30.10    2.00
  -1   6  -5   27.60    2.70
  -1   6  -5   26.90    2.50
   1   6   5   28.40    4.30
  -1   6  -5   26.60    2.90
   1   6   5   29.80    3.80
  -1   6  -5   20.10    2.20
   1   6   5   22.30    2.80
  -1   6  -5   25.70    2.30
   1   6   5   27.80    2.70
  -1   6  -5   29.40    4.30
   1  -6   5   26.70    2.50
   1  -6   5   18.20    3.30
  -1  -6  -5   23.40    1.90
   1  -6   5   28.40    2.60
   1  -6   5   25.70    3.30
  -1  -6  -5   23.60    1.90
   1  -6   5   24.60    2.40
   1  -6   5   29.20    3.10
  -1  -6  -5   22.10    3.40
  -1  -6  -5   26.20    2.90
  -1  -6  -5   25.60    3.20
   1   6   6  143.09    7.00
  -1   6  -6  147.79    7.80
   1   6   6  135.99    7.50
  -1   6  -6  141.19    7.10
  -1   6  -6  141.79    9.00
   1   6   6  140.99    7.70
   1   6   6  148.09    7.50
  -1   6  -6  131.39    6.50
  -1   6  -6  140.49    6.30
   1   6   6  154.88    9.40
   1   6   6  142.19    8.30
   1  -6   6  139.59    7.70
   1  -6   6  146.99    8.10
   1  -6   6  138.49    6.80
  -1  -6  -6  148.89    7.80
   1  -6   6  152.08    9.10
  -1  -6  -6  150.68    6.60
   1  -6   6  144.79    7.30
  -1  -6  -6  141.29    6.40
   1  -6   6  144.89    7.40
  -1  -6  -6  147.09    8.50
  -1   6  -7   20.90    1.80
   1   6   7   22.60    3.50
   1   6   7   19.20    2.30
  -1   6  -7   22.00    3.10
   1   6   7   18.60    2.50
  -1   6  -7   22.60    2.70
   1   6   7   22.00    3.10
   1   6   7   18.30    2.70
   1   6   7   21.30    2.80
   1   6   7   21.20    3.80
  -1   6  -7   19.80    1.50
  -1   6  -7   19.20    1.90
  -1   6  -7   17.30    3.40
  -1  -6  -7   18.30    2.10
  -1  -6  -7   21.30    3.50
  -1  -6  -7   22.30    2.20
   1  -6   7   18.60    2.90
   1  -6   7   21.40    2.50
   1  -6   7   22.20    3.00
   1  -6   7   19.90    3.00
   1  -6   7   22.90    3.70
  -1  -6  -7   22.40    3.10
   1  -6   7   17.60    1.90
   1   6   8   13.30    2.30
  -1   6  -8   15.20    2.30
   1   6   8   13.40    2.20
   1   6   8   17.00    2.40
   1   6   8   15.50    3.30
  -1   6  -8   16.30    2.70
  -1   6  -8   15.60    3.30
   1   6   8   16.40    3.20
   1   6   8   13.20    2.60
  -1   6  -8   14.10    1.70
   1   6   8   15.20    2.00
   1  -6   8   15.70    2.60
  -1  -6  -8   17.70    3.20
  -1  -6  -8   15.20    3.10
  -1  -6  -8   19.00    2.50
  -1  -6  -8   15.90    2.70
   1  -6   8   20.20    3.00
   1  -6   8   16.00    1.70
   1  -6   8   13.60    2.90
   1  -6   8   12.60    2.30
  -1   6  -9   38.60    5.20
   1   6   9   33.10    2.40
   1   6   9   32.60    5.10
  -1   6  -9   29.40    2.20
   1   6   9   26.10    2.70
   1   6   9   31.20    2.80
   1   6   9   25.20    2.40
   1   6   9   34.40    3.10
  -1   6  -9   27.60    2.80
  -1   6  -9   29.80    3.80
   1   6   9   31.50    3.40
   1  -6   9   32.20    3.40
   1  -6   9   31.10    3.30
  -1  -6  -9   27.60    3.10
   1  -6   9   27.30    2.30
  -1  -6  -9   26.80    2.70
   1  -6   9   29.10    4.60
   1  -6   9   28.80    3.90
   1  -6   9   26.50    3.20
  -1  -6  -9   32.50    2.90
   1   6  10  363.46   16.40
  -1   6 -10  363.46   15.40
   1   6  10  351.46   14.30
  -1   6 -10  364.76   18.00
  -1   6 -10  348.37   14.10
   1   6  10  385.26   18.80
  -1   6 -10  369.76   16.40
   1   6  10  373.86   17.50
   1   6  10  383.66   15.00
   1   6  10  407.06   16.20
  -1  -6 -10  363.26   15.80
   1  -6  10  388.26   18.50
  -1  -6 -10  383.16   17.80
   1  -6  10  363.26   14.20
   1  -6  10  383.96   17.10
   1  -6  10  356.16   16.70
   1  -6  10  367.96   16.40
  -1  -6 -10  380.56   15.60
  -1  -6 -10  373.56   16.20
   1   6  11   -0.40    0.80
  -1   6 -11   -1.90    1.00
   1   6  11   -0.30    1.10
   1   6  11    0.00    0.70
  -1   6 -11   -0.70    1.50
   1   6  11    0.50    1.60
   1   6  11   -0.10    1.30
  -1   6 -11    1.70    1.50
   1   6  11   -3.20    1.40
   1  -6  11    0.90    1.30
  -1  -6 -11    2.10    1.40
   1  -6  11   -0.40    1.20
   1  -6  11   -0.30    0.70
  -1  -6 -11   -1.00    0.80
  -1  -6 -11    0.60    1.20
  -1  -6 -11    1.70    1.90
   1  -6  11    0.00    2.20
   1  -6  11   -1.00    1.20
  -1   6 -12  157.58    8.50
   1   6  12  140.59    5.90
   1   6  12  141.89   10.20
   1   6  12  137.89    7.90
   1   6  12  156.38    9.40
   1   6  12  139.09    6.00
   1   6  12  133.79    8.30
  -1   6 -12  152.58    9.70
  -1   6 -12  142.39    7.40
  -1  -6 -12  116.29    7.40
   1  -6  12  148.89    8.50
  -1  -6 -12  136.99    7.90
   1  -6  12  142.29    8.70
   1  -6  12  135.29    8.70
  -1  -6 -12  126.19    8.80
  -1  -6 -12  154.58    8.30
   1  -6  12  142.39    9.70
   1   6  13   12.80    2.50
   1   6  13   14.10    2.80
  -1   6 -13   11.60    2.60
   1   6  13   10.90    1.20
  -1   6 -13   13.70    3.40
   1   6  13    9.70    3.00
   1   6  13    8.80    2.70
   1  -6  13   13.80    2.70
  -1  -6 -13    8.80    2.20
   1  -6  13   10.10    3.20
   1  -6  13   10.60    2.80
  -1  -6 -13   12.00    2.80
  -1  -6 -13    9.40    2.20
   1  -6  13   10.10    2.40
   1   6  14   95.19    8.30
  -1   6 -14   94.99    6.50
   1   6  14   89.49    6.30
   1   6  14   96.59    6.90
  -1   6 -14   95.19    7.60
   1   6  14   97.09    7.50
  -1   6 -14   97.59    5.90
  -1  -6 -14   82.59    6.30
   1  -6  14   91.49    7.30
  -1  -6 -14   79.19    7.30
   1  -6  14   84.49    7.60
   1  -6  14   81.99    6.90
   1  -6  14   91.99    6.60
  -1   6 -15    2.70    1.70
  -1   6 -15    4.10    2.30
   1   6  15   -1.50    2.50
  -1   6 -15    1.00    1.90
   1   6  15    1.40    1.80
   1   6  15    2.00    1.80
   1   6  15    3.20    2.20
   1  -6  15    1.90    2.00
   1  -6  15    0.20    1.70
  -1  -6 -15    0.60    1.40
   1  -6  15   -1.50    1.80
   1  -6  15    3.50    2.20
  -1  -6 -15    1.50    2.00
  -1   6 -16   65.99    6.30
   1   6  16   87.39    6.60
  -1   6 -16   68.09    5.30
   1   6  16   70.59    5.70
   1   6  16   71.59    7.80
   1   6  16   77.79    8.00
  -1   6 -16   83.99    7.40
   1  -6  16   66.09    5.70
   1  -6  16   70.39    6.90
  -1  -6 -16   74.59    5.70
   1  -6  16   78.59   13.30
  -1  -6 -16   69.79    6.40
  -1   6 -17   -0.30    2.30
   1   6  17   -1.90    1.50
  -1   6 -17    0.20    1.90
  -1   6 -17   -1.60    1.80
   1   6  17    1.40    2.40
   1   6  17    2.20    2.80
   1   6  17   -0.20    2.00
  -1  -6 -17   -0.40    1.60
  -1  -6 -17    0.40    2.60
   1  -6  17   -3.10    1.90
   1  -6  17   -2.30    2.00
   1  -6  17    5.20    4.30
   1  -6  17    1.80    2.60
  -1  -6 -17    6.60    2.50
  -1   6 -18    8.20    2.30
   1   6  18    4.60    2.50
  -1   6 -18    6.00    3.20
   1  -6  18    2.00    5.30
  -1  -6 -18    5.50    5.20
   1  -6  18    2.20    2.90
  -1  -6 -18   -0.40    2.60
   1  -6  18    4.40    2.10
   1  -6  18    6.00    2.80
   1   6  19   -1.60    2.40
  -1   6 -19    8.30    2.60
   1   6  19    2.70    2.00
  -1  -6 -19    7.30    3.50
   1  -6  19    4.80    2.30
  -1   7  17   62.59    5.80
   1   7 -17   60.09    5.20
  -1  -7  17   57.39    5.80
   1  -7 -17   54.39    6.60
  -1  -7  17   73.39    6.80
   1   7 -16   21.30    3.40
   1   7 -16   21.00    5.00
  -1   7  16   24.20    4.00
   1  -7 -16   21.10    4.80
   1  -7 -16   23.80    4.20
  -1  -7  16   22.80    3.80
   1   7 -15  116.89    9.40
  -1   7  15  111.79    8.60
   1   7 -15  123.19    7.80
   1   7 -15  103.89    6.80
  -1   7  15  111.69    9.70
  -1   7  15  106.69    7.70
  -1   7  15  109.29    7.40
   1  -7 -15  106.09    8.50
  -1  -7  15   93.09    7.90
   1  -7 -15   97.89    6.90
  -1  -7  15  101.79    7.20
   1  -7 -15  111.89    7.00
  -1  -7  15  102.79    7.90
   1   7 -14   37.50    3.80
   1   7 -14   42.50    4.40
  -1   7  14   32.10    5.20
  -1   7  14   33.50    5.80
   1   7 -14   46.20    6.30
  -1   7  14   33.70    4.60
  -1   7  14   34.00    4.30
  -1  -7  14   23.30    4.40
   1  -7 -14   44.10    6.10
  -1  -7  14   42.00    5.60
   1  -7 -14   31.60    4.10
  -1  -7  14   37.50    4.00
   1  -7 -14   41.10    4.00
  -1  -7  14   35.50    5.90
  -1   7  13  176.18   12.00
   1   7 -13  152.58   12.30
  -1   7  13  170.18   10.90
  -1   7  13  158.28    9.10
   1   7 -13  141.89   10.10
  -1   7  13  153.78    9.50
   1   7 -13  152.68    8.50
   1  -7 -13  168.28   10.70
  -1  -7  13  179.48   11.50
  -1  -7  13  150.98   12.40
   1  -7 -13  160.18    8.80
  -1  -7  13  159.28    9.70
   1  -7 -13  162.48    9.50
  -1   7  12   30.10    5.30
   1   7 -12   30.10    4.30
  -1   7  12   35.40    2.80
  -1   7  12   34.60    4.80
  -1   7  12   26.70    4.50
   1   7 -12   39.10    3.70
   1   7 -12   34.60    5.20
  -1   7  12   23.40    3.50
   1  -7 -12   31.90    3.80
  -1  -7  12   33.30    4.70
  -1  -7  12   36.10    4.10
  -1  -7  12   31.00    4.30
   1  -7 -12   34.00    3.40
  -1  -7  12   32.50    5.30
   1  -7 -12   35.30    3.40
   1  -7 -12   31.80    4.90
  -1   7  11  313.27   15.60
  -1   7  11  293.17   13.80
   1   7 -11  286.07   15.90
   1   7 -11  304.57   14.30
  -1   7  11  285.87   16.40
  -1   7  11  284.97   12.20
  -1   7  11  287.27   14.20
   1   7 -11  295.77   13.20
  -1   7  11  290.27   12.10
  -1  -7  11  301.87   13.70
   1  -7 -11  290.27   13.40
  -1  -7  11  292.37   14.40
  -1  -7  11  303.87   16.20
   1  -7 -11  295.27   12.40
   1  -7 -11  293.57   12.90
  -1  -7  11  285.77   14.30
   1  -7 -11  271.27   15.00
  -1   7  10   -0.20    1.20
  -1   7  10    0.30    1.20
   1   7 -10   -0.60    1.60
   1   7 -10   -3.50    1.90
  -1   7  10    1.80    2.10
  -1   7  10    1.50    1.40
  -1   7  10   -0.60    1.30
   1   7 -10   -0.90    1.40
  -1   7  10    0.40    1.60
  -1  -7  10   -3.00    1.60
   1  -7 -10    1.70    1.60
  -1  -7  10    0.90    1.70
  -1  -7  10   -0.60    1.30
   1  -7 -10    0.70    1.00
   1  -7 -10   -0.20    1.90
   1  -7 -10    3.80    1.40
  -1  -7  10    1.50    1.70
  -1  -7  10    2.50    1.60
  -1   7   9   33.60    3.20
   1   7  -9   30.00    4.10
  -1   7   9   35.90    4.90
   1   7  -9   28.60    2.10
   1   7  -9   25.90    4.70
   1   7  -9   36.40    3.40
  -1   7   9   28.20    4.80
  -1   7   9   35.90    3.90
  -1   7   9   33.40    3.10
   1  -7  -9   26.10    2.50
   1  -7  -9   32.70    2.50
   1  -7  -9   34.90    4.80
  -1  -7   9   30.20    3.70
   1  -7  -9   31.20    3.80
  -1  -7   9   30.60    3.50
  -1  -7   9   25.40    4.70
  -1  -7   9   34.40    3.70
  -1   7   8   74.59    6.50
   1   7  -8   72.19    5.30
  -1   7   8   68.09    4.50
   1   7  -8   62.49    6.40
   1   7  -8   70.79    3.80
   1   7  -8   69.39    6.50
  -1   7   8   67.99    5.10
   1   7  -8   68.29    3.40
  -1   7   8   86.89    6.40
  -1   7   8   69.59    5.00
  -1  -7   8   71.79    6.50
  -1  -7   8   66.39    5.10
   1  -7  -8   67.69    3.60
   1  -7  -8   64.69    3.70
   1  -7  -8   67.19    3.60
   1  -7  -8   67.69    4.90
  -1  -7   8   58.19    4.70
  -1  -7   8   67.49    4.80
   1  -7  -8   67.79    5.70
  -1  -7   8   64.69    4.80
  -1   7   7   19.70    3.50
  -1   7   7   15.20    3.30
   1   7  -7   16.60    2.90
  -1   7   7   14.10    2.40
   1   7  -7   14.60    1.90
  -1   7   7   16.20    3.40
  -1   7   7   15.80    3.00
   1   7  -7   14.40    1.70
   1   7  -7   11.90    2.30
  -1   7   7   12.60    2.30
  -1   7   7   13.90    2.70
  -1   7   7   15.30    2.60
   1   7  -7   14.30    3.30
   1  -7  -7   11.50    2.90
  -1  -7   7   14.10    2.70
  -1  -7   7   12.80    2.30
  -1  -7   7   12.90    2.20
  -1  -7   7   17.90    3.60
  -1  -7   7   19.40    2.80
  -1   7   6   38.20    3.70
   1   7  -6   38.20    3.40
   1   7  -6   41.80    5.60
   1   7  -6   32.40    3.20
  -1   7   6   31.50    3.30
   1   7  -6   37.80    2.80
  -1   7   6   28.60    4.80
  -1   7   6   33.70    4.80
  -1   7   6   40.40    3.60
  -1   7   6   30.60    3.90
  -1   7   6   32.40    3.40
   1   7  -6   35.50    3.80
  -1  -7   6   27.60    2.90
  -1  -7   6   36.70    3.30
  -1  -7   6   37.40    3.70
  -1  -7   6   35.30    3.00
  -1  -7   6   41.00    5.50
   1   7  -5   23.40    3.30
   1   7  -5   25.70    2.60
   1   7  -5   24.90    4.20
  -1   7   5   28.00    3.80
  -1   7   5   29.60    4.10
   1   7  -5   26.40    2.80
  -1   7   5   25.90    3.80
  -1   7   5   28.20    4.40
  -1   7   5   29.30    3.70
  -1   7   5   24.30    3.20
  -1   7   5   29.40    3.50
  -1   7   5   27.80    3.50
   1   7  -5   26.30    2.90
   1   7  -5   28.60    3.10
  -1  -7   5   20.00    3.80
  -1  -7   5   28.50    2.50
  -1  -7   5   28.60    3.00
  -1  -7   5   24.70    2.40
  -1  -7   5   30.20    3.20
   1   7  -4    7.40    2.00
  -1   7   4    5.60    2.00
   1   7  -4    7.30    1.80
  -1   7   4    5.40    2.40
  -1   7   4    7.00    2.00
  -1   7   4    5.90    2.00
  -1   7   4    4.40    1.70
   1   7  -4    2.90    1.50
  -1   7   4    8.20    1.80
  -1   7   4    6.40    1.90
  -1   7   4    5.60    1.90
   1   7  -4    9.10    1.80
   1   7  -4    3.00    2.10
  -1  -7   4    5.10    1.60
  -1  -7   4    5.80    1.30
   1  -7  -4    5.20    1.80
  -1  -7   4    5.70    2.80
  -1  -7   4    5.90    1.80
  -1  -7   4    4.80    1.30
  -1   7   3   29.20    3.50
   1   7  -3   25.40    4.20
  -1   7   3   32.40    4.20
  -1   7   3   29.30    3.60
  -1   7   3   25.70    3.70
   1   7  -3   25.80    4.10
   1   7  -3   28.60    2.80
  -1   7   3   27.30    3.90
   1   7  -3   25.00    3.40
   1   7  -3   22.30    3.30
  -1   7   3   30.40    4.40
  -1   7   3   27.10    3.70
  -1  -7   3   25.10    2.20
  -1  -7   3   26.60    2.10
   1  -7  -3   24.10    3.30
  -1  -7   3   25.60    2.80
  -1  -7   3   24.00    3.20
  -1  -7   3   28.70    4.30
   1   7  -2   27.20    3.60
   1   7  -2   29.40    3.60
   1   7  -2   28.20    3.80
  -1   7   2   29.70    3.10
   1   7  -2   31.50    3.10
  -1   7   2   21.30    3.30
  -1   7   2   24.70    3.90
  -1   7   2   26.90    3.50
  -1   7   2   27.30    4.20
  -1   7   2   30.80    3.20
  -1   7   2   30.60    3.90
  -1  -7   2   26.80    3.30
  -1  -7   2   27.70    2.00
  -1  -7   2   26.30    3.30
  -1  -7   2   32.70    4.50
   1  -7  -2   26.50    3.40
   1   7  -1   97.19    7.00
  -1   7   1   87.99    6.40
   1   7  -1   84.99    5.90
  -1   7   1   91.29    5.80
   1   7  -1   88.89    6.10
   1   7  -1   85.29    5.50
   1   7  -1   79.09    5.70
   1   7  -1   85.99    5.60
  -1   7   1   86.09    5.90
  -1   7   1   97.89    6.50
  -1   7   1   88.69    5.70
  -1   7   1   83.29    6.20
  -1   7   1  101.19    6.20
  -1  -7   1   82.19    3.90
   1  -7  -1   80.29    5.50
  -1  -7   1   81.79    5.40
  -1  -7   1   89.59    6.50
   1   7   0   11.80    2.30
  -1   7   0    9.00    2.10
   1   7   0    6.30    2.00
   1   7   0   10.20    2.80
   1   7   0    3.50    1.60
  -1   7   0    5.60    2.00
   1   7   0    8.90    2.20
   1   7   0    5.50    1.60
  -1   7   0    7.80    2.00
  -1   7   0    7.30    2.20
  -1   7   0    9.30    2.50
   1   7   0   10.20    2.30
  -1   7   0   11.60    2.40
  -1   7   0   11.30    2.20
  -1  -7   0    8.10    1.80
  -1  -7   0    9.50    2.40
   1  -7   0    9.00    2.10
   1   7   1   20.50    3.40
   1   7   1   21.30    3.20
  -1   7  -1    9.50    2.60
  -1   7  -1   17.40    3.30
  -1   7  -1   14.00    2.60
  -1   7  -1   17.80    2.90
   1   7   1   18.90    3.40
   1   7   1   13.50    2.20
   1   7   1   17.30    3.20
  -1   7  -1   18.20    2.90
   1   7   1   18.10    2.90
  -1   7  -1   18.60    2.90
   1   7   1   21.60    3.30
  -1   7  -1   20.40    3.10
   1  -7   1   17.70    2.80
  -1  -7  -1   17.80    2.70
   1  -7   1   17.50    2.80
   1  -7   1   14.50    3.00
  -1   7  -2   18.30    2.80
   1   7   2   15.90    3.10
   1   7   2   22.40    3.50
   1   7   2   19.70    2.70
  -1   7  -2   18.10    2.90
  -1   7  -2   17.40    4.10
  -1   7  -2   18.80    2.90
   1   7   2   16.00    3.10
   1   7   2   17.90    2.80
   1   7   2   18.10    3.00
  -1   7  -2   18.60    2.80
   1   7   2   18.00    3.00
   1   7   2   16.80    3.40
   1  -7   2   16.20    2.70
   1  -7   2   20.10    1.70
   1  -7   2   17.90    2.90
   1  -7   2   17.90    3.40
   1   7   3   16.30    2.60
   1   7   3   12.80    2.40
  -1   7  -3   12.90    3.20
   1   7   3   11.30    2.60
  -1   7  -3   12.00    2.30
  -1   7  -3   15.50    2.50
   1   7   3   15.40    2.80
   1   7   3   17.70    3.30
   1   7   3   11.00    2.70
   1   7   3   16.30    2.90
  -1   7  -3   13.00    2.40
   1   7   3   13.10    2.50
   1  -7   3   12.70    2.40
   1  -7   3   14.50    2.60
   1  -7   3   15.40    2.00
   1  -7   3   16.50    1.70
   1   7   4    1.50    1.20
   1   7   4    1.30    1.70
  -1   7  -4    2.50    1.60
   1   7   4   -0.10    1.40
   1   7   4    1.10    1.30
  -1   7  -4    2.90    1.40
   1   7   4    1.80    1.60
  -1   7  -4   -0.60    1.20
   1   7   4    2.40    1.30
  -1   7  -4    1.60    1.30
   1   7   4    0.60    1.20
  -1   7  -4    2.30    1.70
   1  -7   4    3.30    1.30
   1  -7   4    0.80    0.80
   1  -7   4    1.30    1.40
   1  -7   4    0.20    1.30
   1  -7   4    0.90    0.80
   1   7   5    8.30    1.70
  -1   7  -5   10.60    2.50
   1   7   5    4.60    1.90
   1   7   5    6.40    1.80
   1   7   5    7.30    2.00
  -1   7  -5    9.00    2.60
  -1   7  -5    5.40    1.50
   1   7   5   10.10    2.70
   1   7   5    9.10    3.00
  -1   7  -5    6.00    1.60
   1   7   5    4.90    2.10
  -1  -7  -5    5.90    1.70
   1  -7   5    8.40    2.40
   1  -7   5    6.20    1.80
   1  -7   5    8.40    1.60
  -1  -7  -5    7.90    1.10
   1  -7   5    5.80    1.50
   1  -7   5   10.00    2.20
  -1   7  -6   89.49    4.70
   1   7   6   85.09    7.30
  -1   7  -6   94.79    5.20
   1   7   6   90.79    5.70
   1   7   6   85.99    5.40
  -1   7  -6   84.89    7.10
  -1   7  -6   91.29    5.60
   1   7   6  101.29    7.10
  -1   7  -6   96.29    6.20
   1   7   6   99.49    6.30
   1   7   6   86.89    6.00
   1  -7   6   94.79    7.30
   1  -7   6  103.89    6.50
  -1  -7  -6   83.59    4.30
   1  -7   6   90.89    6.00
  -1  -7  -6   92.99    4.40
   1  -7   6   80.89    5.70
   1  -7   6   90.89    5.40
  -1  -7  -6   91.39    6.10
  -1   7  -7   48.10    3.80
  -1   7  -7   49.40    5.50
   1   7   7   53.39    4.40
  -1   7  -7   46.30    4.30
  -1   7  -7   44.20    3.40
   1   7   7   49.70    3.70
  -1   7  -7   49.99    2.80
   1   7   7   49.50    4.30
   1   7   7   46.70    4.00
   1   7   7   48.70    5.30
   1   7   7   49.80    4.70
   1   7   7   49.99    5.00
   1  -7   7   45.40    3.90
   1  -7   7   42.10    4.30
  -1  -7  -7   46.30    3.10
  -1  -7  -7   49.00    4.20
   1  -7   7   49.60    4.20
  -1  -7  -7   52.59    5.00
   1  -7   7   49.90    4.00
   1  -7   7   47.00    5.30
  -1  -7  -7   52.59    3.10
   1   7   8   32.20    2.80
  -1   7  -8   29.90    2.70
   1   7   8   36.00    3.60
  -1   7  -8   37.40    5.40
   1   7   8   36.20    3.40
   1   7   8   34.10    3.60
   1   7   8   33.50    4.60
  -1   7  -8   37.70    3.30
  -1   7  -8   30.20    1.80
   1   7   8   39.90    5.60
  -1   7  -8   30.10    4.10
   1  -7   8   31.30    3.40
  -1  -7  -8   35.80    5.10
  -1  -7  -8   34.90    2.70
  -1  -7  -8   35.80    4.30
  -1  -7  -8   32.30    2.70
   1  -7   8   34.60    3.70
   1  -7   8   33.10    5.00
   1  -7   8   33.40    4.50
   1   7   9   65.29    4.70
   1   7   9   64.99    4.00
   1   7   9   48.40    5.30
  -1   7  -9   67.39    5.40
   1   7   9   75.89    5.10
  -1   7  -9   71.19    6.80
   1   7   9   62.59    6.60
  -1   7  -9   67.19    3.70
   1   7   9   62.89    5.20
  -1   7  -9   63.09    4.60
  -1  -7  -9   60.19    5.60
   1  -7   9   70.59    6.40
   1  -7   9   57.19    5.20
   1  -7   9   64.29    5.10
   1  -7   9   65.69    5.10
  -1  -7  -9   72.69    4.30
  -1  -7  -9   58.69    4.20
  -1   7 -10   63.19    6.20
   1   7  10   66.89    4.40
   1   7  10   60.69    3.70
   1   7  10   54.89    5.30
   1   7  10   65.79    5.40
   1   7  10   67.49    6.90
  -1   7 -10   60.79    5.20
   1   7  10   66.39    6.20
  -1   7 -10   73.89    5.60
  -1  -7 -10   62.59    5.00
   1  -7  10   64.39    5.20
   1  -7  10   54.49    6.10
   1  -7  10   55.59    5.30
  -1  -7 -10   74.69    6.30
   1  -7  10   50.59    4.90
  -1  -7 -10   65.69    4.30
  -1  -7 -10   64.89    4.60
  -1   7 -11   44.60    3.90
   1   7  11   48.10    4.80
   1   7  11   54.39    6.00
  -1   7 -11   37.50    4.10
   1   7  11   44.70    3.60
   1   7  11   51.79    5.60
  -1   7 -11   47.70    6.30
   1   7  11   49.40    4.40
  -1  -7 -11   41.50    3.90
   1  -7  11   46.70    4.80
  -1  -7 -11   54.09    5.80
   1  -7  11   57.99    6.20
  -1  -7 -11   52.79    4.60
  -1  -7 -11   52.89    4.10
   1  -7  11   57.99    5.10
   1  -7  11   52.59    5.30
  -1   7 -12   23.60    3.10
   1   7  12   28.70    4.80
   1   7  12   28.80    3.60
   1   7  12   25.90    5.10
  -1   7 -12   24.50    4.50
   1   7  12   26.50    4.10
  -1   7 -12   30.10    4.20
  -1  -7 -12   35.70    3.70
  -1  -7 -12   20.00    3.10
   1  -7  12   31.20    4.30
  -1  -7 -12   26.30    4.40
   1  -7  12   28.40    4.50
   1  -7  12   29.90    5.20
   1  -7  12   27.90    4.30
   1   7  13    3.00    2.80
   1   7  13    4.70    2.20
  -1   7 -13    4.50    2.30
  -1   7 -13    9.20    2.10
   1   7  13    6.70    2.10
  -1   7 -13    1.90    2.50
   1  -7  13    3.20    2.20
  -1  -7 -13    9.80    3.00
   1  -7  13    9.40    3.70
   1  -7  13    4.30    2.10
   1  -7  13    5.10    2.60
  -1  -7 -13    8.30    2.40
  -1  -7 -13    3.50    1.60
  -1   7 -14   -1.90    1.50
  -1   7 -14    2.00    2.40
   1   7  14   -4.10    2.50
   1   7  14   -0.80    1.80
   1   7  14    2.70    2.70
  -1   7 -14   -0.20    2.40
   1   7  14   -2.50    1.50
   1  -7  14   -6.30    1.90
  -1  -7 -14   -0.40    1.50
  -1  -7 -14    0.50    2.00
   1  -7  14    1.00    1.60
  -1  -7 -14    2.30    2.40
   1  -7  14    9.70    3.40
   1  -7  14   -1.50    1.90
   1   7  15    1.70    2.50
   1   7  15    0.60    3.30
  -1   7 -15    4.70    2.70
  -1   7 -15    3.60    2.80
   1   7  15    0.50    1.80
   1   7  15    2.70    1.80
  -1   7 -15    1.50    1.80
   1  -7  15    0.80    2.80
  -1  -7 -15    0.10    2.10
   1  -7  15    0.80    1.90
   1  -7  15   -1.30    1.80
  -1  -7 -15    2.10    2.30
  -1  -7 -15   -0.60    2.40
   1   7  16   21.20    3.80
  -1   7 -16   22.80    3.30
  -1  -7 -16   11.50    3.30
   1  -7  16   21.60    3.90
   1  -7  16   16.30    3.90
  -1   8  13   62.29    5.80
   1  -8 -13   57.79    6.10
  -1  -8  13   50.69    5.40
   1  -8 -13   64.99    6.40
  -1  -8  13   60.19    6.20
  -1   8  12    1.00    3.00
  -1   8  12   -5.70    2.30
  -1   8  12   -3.90    1.70
  -1   8  12    4.40    2.20
   1   8 -12    4.50    2.00
  -1   8  12    0.40    2.20
   1  -8 -12    4.20    2.80
   1  -8 -12    0.90    1.50
  -1  -8  12    0.10    2.60
   1  -8 -12   -0.60    1.50
  -1  -8  12    4.60    2.60
  -1   8  11   -0.10    2.50
   1   8 -11    0.00    2.80
   1   8 -11    3.10    1.90
  -1   8  11    3.20    1.80
  -1   8  11    0.80    3.00
  -1   8  11    2.80    2.20
  -1   8  11    3.70    2.00
   1   8 -11    2.90    2.20
  -1  -8  11    3.70    2.30
   1  -8 -11    1.90    1.20
  -1  -8  11    4.30    3.50
   1  -8 -11    0.80    2.70
  -1  -8  11    0.00    2.40
   1  -8 -11    0.60    1.10
  -1  -8  11    0.70    1.50
  -1   8  10   46.60    6.00
  -1   8  10   48.50    4.30
  -1   8  10   39.80    5.00
   1   8 -10   35.10    5.80
   1   8 -10   32.90    4.10
  -1   8  10   50.99    6.90
  -1   8  10   49.90    7.00
   1   8 -10   47.30    4.80
  -1   8  10   50.59    4.40
  -1  -8  10   42.30    6.20
   1  -8 -10   33.30    5.20
  -1  -8  10   38.60    4.20
  -1  -8  10   41.50    5.10
  -1   8   9   63.39    5.00
  -1   8   9   78.79    6.00
  -1   8   9   67.09    5.30
   1   8  -9   61.99    5.00
  -1   8   9   68.89    6.30
   1   8  -9   66.49    6.30
  -1   8   9   57.09    4.50
  -1   8   9   82.79    6.90
   1   8  -9   60.39    6.60
  -1   8   9   58.49    5.30
  -1   8   9   86.89    7.80
  -1  -8   9   71.59    5.40
  -1  -8   9   64.19    5.30
  -1  -8   9   68.99    5.70
   1   8  -8   11.80    2.90
  -1   8   8   20.50    4.30
  -1   8   8   14.50    2.70
  -1   8   8   15.30    2.50
  -1   8   8   15.50    3.80
  -1   8   8   12.80    2.80
  -1   8   8    8.40    2.50
   1   8  -8   11.00    2.60
  -1   8   8   13.50    3.20
  -1   8   8   13.10    2.50
  -1  -8   8   17.60    3.40
  -1  -8   8   17.10    4.20
  -1  -8   8   17.40    4.30
  -1  -8   8   12.10    2.80
   1   8  -7   35.60    5.70
  -1   8   7   33.40    3.60
  -1   8   7   34.40    4.30
  -1   8   7   35.30    4.50
   1   8  -7   31.90    4.00
  -1   8   7   37.00    3.80
   1   8  -7   34.60    4.40
  -1   8   7   37.50    5.00
   1   8  -7   35.90    4.50
  -1   8   7   36.10    3.90
  -1   8   7   36.20    5.60
  -1   8   7   40.50    5.10
  -1  -8   7   25.70    4.60
  -1  -8   7   36.40    3.90
  -1  -8   7   36.70    3.60
  -1  -8   7   35.10    4.30
  -1   8   6   10.00    2.80
   1   8  -6   13.00    2.80
  -1   8   6    9.40    3.30
  -1   8   6   13.80    2.80
  -1   8   6    8.40    2.00
   1   8  -6   14.40    2.30
  -1   8   6   14.60    3.20
   1   8  -6    9.60    3.30
  -1   8   6   10.00    2.50
  -1   8   6   12.60    2.30
  -1   8   6   16.10    2.90
   1   8  -6   13.70    2.50
  -1  -8   6   14.00    2.10
  -1  -8   6    9.80    1.90
  -1  -8   6   12.60    2.40
  -1  -8   6   13.90    3.40
  -1  -8   6    9.80    2.40
  -1   8   5    0.20    1.30
  -1   8   5   -1.30    1.40
   1   8  -5    2.20    1.50
   1   8  -5   -1.30    1.30
  -1   8   5    1.50    2.00
  -1   8   5    1.50    1.50
  -1   8   5    1.10    2.20
  -1   8   5   -0.10    1.50
  -1   8   5    2.90    2.00
   1   8  -5   -0.70    2.20
   1   8  -5    0.70    1.30
  -1   8   5   -1.90    1.30
  -1  -8   5    1.60    1.00
  -1  -8   5    1.20    2.40
  -1  -8   5    2.30    1.30
  -1  -8   5    0.80    1.40
  -1   8   4    3.20    2.30
  -1   8   4    3.10    1.90
   1   8  -4    3.50    2.50
  -1   8   4    1.90    1.60
  -1   8   4    2.80    1.90
  -1   8   4   -2.90    2.10
   1   8  -4    2.40    1.60
   1   8  -4   -0.30    1.40
   1   8  -4    0.20    1.60
   1   8  -4    0.60    1.40
  -1   8   4    0.40    2.00
  -1   8   4    0.90    1.30
  -1   8   4   -0.80    1.70
  -1  -8   4   -3.50    1.20
  -1  -8   4    1.00    1.00
  -1  -8   4   -1.60    1.30
  -1  -8   4   -2.20    1.80
  -1  -8   4   -0.30    1.00
  -1   8   3    8.20    2.60
  -1   8   3    8.80    2.80
   1   8  -3    4.90    1.90
  -1   8   3   12.10    3.20
  -1   8   3    9.60    2.70
   1   8  -3    6.70    2.20
  -1   8   3    7.20    2.20
   1   8  -3    7.00    2.20
  -1   8   3    6.00    2.40
   1   8  -3    4.50    2.30
   1   8  -3   12.30    2.50
  -1   8   3    9.90    3.20
  -1   8   3    7.20    2.40
   1   8  -3    6.60    2.20
  -1  -8   3    7.20    2.00
  -1  -8   3    5.50    2.10
  -1  -8   3    8.80    1.40
  -1  -8   3    7.20    1.20
  -1   8   2    6.10    2.70
   1   8  -2    5.30    2.40
   1   8  -2    5.30    2.00
   1   8  -2    6.10    2.00
  -1   8   2    2.20    1.90
  -1   8   2    2.40    2.00
   1   8  -2    8.20    2.20
   1   8  -2    8.40    2.20
  -1   8   2    6.80    2.10
   1   8  -2    2.20    1.70
  -1   8   2    5.70    1.90
  -1   8   2    5.10    2.30
  -1   8   2    2.90    1.90
   1   8  -2    0.40    2.00
  -1  -8   2    6.50    2.60
  -1  -8   2    4.40    1.80
   1   8  -1   27.90    4.10
  -1   8   1   33.00    3.60
   1   8  -1   28.60    4.00
  -1   8   1   38.40    3.80
  -1   8   1   30.20    4.00
  -1   8   1   27.10    4.10
   1   8  -1   30.40    4.50
  -1   8   1   21.10    4.10
  -1   8   1   26.60    4.20
   1   8  -1   29.00    3.70
   1   8  -1   37.60    5.30
   1   8  -1   33.90    3.50
   1   8  -1   26.10    3.60
  -1   8   1   28.90    4.90
  -1  -8   1   35.20    3.60
   1  -8  -1   30.00    4.00
   1   8   0   35.90    3.60
   1   8   0   34.30    4.20
   1   8   0   30.20    6.30
  -1   8   0   36.00    4.90
  -1   8   0   36.60    3.90
   1   8   0   30.90    4.70
   1   8   0   39.40    4.90
  -1   8   0   29.30    4.70
  -1   8   0   38.90    4.10
   1   8   0   34.80    4.30
  -1   8   0   29.10    3.80
   1   8   0   26.90    3.80
   1   8   0   31.10    3.40
  -1   8   0   31.50    4.80
  -1   8   0   32.20    4.10
   1  -8   0   29.70    3.80
  -1  -8   0   30.30    3.40
  -1   8  -1   70.59    5.30
   1   8   1   53.59    5.30
   1   8   1   57.59    5.50
  -1   8  -1   55.79    5.60
   1   8   1   47.10    4.70
   1   8   1   57.89    4.70
   1   8   1   58.99    4.50
  -1   8  -1   57.99    5.00
   1   8   1   64.49    5.00
  -1   8  -1   63.79    4.90
   1   8   1   56.09    5.20
  -1   8  -1   56.39    4.80
   1   8   1   55.59    5.20
  -1   8  -1   63.79    6.00
  -1   8  -1   59.79    5.20
   1  -8   1   57.49    4.80
   1   8   2    0.50    1.40
  -1   8  -2   -1.40    1.40
  -1   8  -2    0.90    1.70
   1   8   2    1.50    2.20
   1   8   2    1.40    2.00
   1   8   2    2.80    1.60
  -1   8  -2   -1.00    1.90
   1   8   2    0.10    1.70
   1   8   2    0.30    1.60
  -1   8  -2   -0.30    1.70
  -1   8  -2    0.20    1.60
  -1   8  -2    1.50    1.90
   1   8   2   -0.50    1.70
   1   8   2    2.90    1.40
  -1   8  -2    0.20    1.40
   1  -8   2    0.40    1.60
   1   8   3    0.00    2.00
  -1   8  -3   -1.10    1.90
   1   8   3   -0.40    1.90
  -1   8  -3   -0.80    1.50
  -1   8  -3   -1.20    1.70
   1   8   3    4.80    2.00
   1   8   3    2.30    1.80
   1   8   3    1.90    1.80
  -1   8  -3    0.50    1.50
   1   8   3    2.80    1.90
   1   8   3    4.60    1.70
  -1   8  -3    1.50    2.10
   1   8   3    1.50    2.00
  -1   8  -3    1.30    1.60
   1  -8   3    3.10    1.00
   1  -8   3    3.30    1.00
   1  -8   3    0.40    1.70
   1  -8   3    2.10    2.00
   1  -8   3    1.30    1.70
  -1   8  -4    0.00    1.50
   1   8   4   -1.80    1.90
   1   8   4    1.80    1.40
   1   8   4   -2.70    1.30
  -1   8  -4   -1.50    1.30
   1   8   4    2.50    1.80
  -1   8  -4   -1.00    1.90
   1   8   4    1.60    1.80
   1   8   4    9.50    3.20
  -1   8  -4    2.70    1.60
   1   8   4    0.30    1.30
  -1   8  -4    0.60    1.50
   1   8   4    0.90    1.70
   1  -8   4    1.20    1.50
   1  -8   4    0.10    1.00
   1  -8   4    0.70    1.00
   1  -8   4    2.10    1.70
   1  -8   4    0.60    1.80
   1   8   5   -0.40    2.10
   1   8   5    2.70    2.20
  -1   8  -5    4.60    1.80
   1   8   5    2.80    1.80
   1   8   5    2.70    2.30
   1   8   5    1.10    1.40
  -1   8  -5    3.60    2.10
  -1   8  -5    1.40    2.40
   1   8   5    2.20    2.00
  -1   8  -5    4.80    1.70
   1   8   5    6.70    2.20
  -1   8  -5    4.20    1.80
   1   8   5    4.10    1.70
   1  -8   5    1.50    2.30
   1  -8   5    4.30    1.40
   1  -8   5    1.90    1.30
   1  -8   5    2.30    1.70
   1  -8   5    1.90    1.80
   1   8   6   44.50    4.00
   1   8   6   55.29    6.00
   1   8   6   54.99    5.20
   1   8   6   46.70    5.40
   1   8   6   43.30    4.10
  -1   8  -6   52.99    4.40
   1   8   6   54.49    4.70
  -1   8  -6   57.99    6.20
   1   8   6   46.50    4.60
   1   8   6   56.59    5.50
  -1   8  -6   49.70    4.80
   1  -8   6   55.39    4.20
   1  -8   6   52.89    5.80
   1  -8   6   46.60    3.80
   1  -8   6   54.79    4.70
   1   8   7    7.00    2.80
   1   8   7    2.80    2.70
   1   8   7    7.60    2.40
   1   8   7    5.90    2.00
   1   8   7    7.20    2.00
   1   8   7    5.10    2.10
  -1   8  -7    4.30    2.30
   1   8   7   10.40    2.50
   1   8   7    3.90    2.60
  -1   8  -7    9.20    3.30
  -1   8  -7    9.10    2.00
   1  -8   7    7.60    2.40
   1  -8   7    8.20    2.20
   1  -8   7    8.30    2.00
   1  -8   7    4.40    2.80
   1   8   8    8.10    2.40
   1   8   8    7.40    3.40
  -1   8  -8    9.20    2.50
   1   8   8   12.40    2.50
  -1   8  -8    6.80    3.30
   1   8   8   10.60    2.40
   1   8   8    5.40    2.30
   1   8   8    9.80    2.50
  -1   8  -8    4.50    1.90
   1   8   8   12.40    3.50
   1   8   8    7.90    1.90
   1  -8   8    9.30    2.50
   1  -8   8    8.40    2.40
   1  -8   8    6.70    2.30
  -1   8  -9   21.80    3.10
   1   8   9   20.80    3.30
   1   8   9   24.80    3.70
   1   8   9   32.90    4.90
   1   8   9   22.00    3.30
   1   8   9   30.30    6.70
  -1   8  -9   26.00    4.10
   1   8   9   18.60    4.00
  -1   8  -9   15.70    3.70
  -1  -8  -9   22.70    2.30
  -1  -8  -9   23.70    2.20
   1  -8   9   22.90    3.50
   1  -8   9   28.50    4.30
  -1  -8  -9   20.00    2.40
   1  -8   9   26.60    3.70
  -1  -8  -9   23.00    3.60
   1  -8   9   17.10    4.20
  -1   8 -10   22.20    3.50
  -1   8 -10   26.10    5.20
   1   8  10   26.20    3.40
  -1   8 -10   18.50    2.90
   1   8  10   33.40    6.00
   1   8  10   24.10    3.90
   1   8  10   26.40    4.80
  -1  -8 -10   24.00    2.50
   1  -8  10   20.60    3.80
  -1  -8 -10   17.90    2.30
  -1  -8 -10   30.20    5.10
   1  -8  10   20.00    4.80
  -1  -8 -10   21.10    3.60
   1  -8  10   17.00    3.10
   1  -8  10   21.00    3.80
  -1   8 -11   41.60    5.10
   1   8  11   52.79    7.40
   1   8  11   40.10    4.40
  -1   8 -11   27.10    3.60
   1   8  11   41.00    4.30
   1   8  11   43.50    5.90
   1  -8  11   39.30    4.80
  -1  -8 -11   39.20    3.50
  -1  -8 -11   29.60    4.20
  -1  -8 -11   44.10    3.80
   1  -8  11   46.80    5.70
   1  -8  11   33.00    5.70
  -1  -8 -11   33.70    5.60
   1  -8  11   51.29    8.60
  -1   8 -12   19.50    3.20
   1   8  12   17.40    3.30
   1   8  12   22.30    4.70
   1   8  12   15.10    3.40
  -1  -8 -12   17.60    3.40
   1  -8  12   10.50    3.80
  -1  -8 -12   18.80    4.40
  -1   9   7    4.30    2.30
  -1   9   7    3.10    1.90
  -1   9   7    2.60    2.30
  -1   9   7    0.20    2.60
  -1   9   7   -4.40    2.50
  -1   9   7   -0.90    2.70
  -1  -9   7    1.00    3.00
  -1  -9   7    6.20    2.50
  -1   9   6   23.60    3.50
   1   9  -6   20.30    4.00
  -1   9   6   33.90    4.10
  -1   9   6   16.70    3.40
  -1   9   6   24.60    3.90
  -1   9   6   18.20    4.10
  -1   9   6   20.10    4.80
   1   9  -6   27.30    4.10
  -1   9   6   21.60    4.30
  -1  -9   6   23.00    4.60
  -1  -9   6   28.20    3.10
  -1   9   5    2.00    2.50
  -1   9   5   -2.80    2.10
   1   9  -5   -4.40    1.90
  -1   9   5   -3.20    1.60
  -1   9   5    8.30    2.70
   1   9  -5    0.20    3.50
  -1   9   5    2.60    2.30
  -1   9   5   -1.60    1.80
   1   9  -5    0.40    2.00
   1   9  -5    1.70    2.20
  -1  -9   5   -1.00    2.50
  -1  -9   5    0.60    1.30
  -1  -9   5    1.20    1.20
  -1  -9   5    4.20    2.30
   1   9  -4   -5.00    2.50
  -1   9   4   -2.40    2.00
   1   9  -4    1.90    2.20
  -1   9   4    2.30    2.50
  -1   9   4   -3.50    2.00
  -1   9   4    2.40    2.10
  -1   9   4    1.00    1.90
  -1   9   4   -2.10    2.30
   1   9  -4    0.90    1.90
  -1   9   4    3.70    2.70
   1   9  -4   -0.60    2.20
   1   9  -4   -1.40    2.60
  -1   9   4   -1.70    2.20
  -1  -9   4    1.50    2.20
  -1   9   3    5.00    2.30
   1   9  -3   -0.20    3.10
   1   9  -3    7.20    2.50
   1   9  -3    6.50    2.40
   1   9  -3   13.50    2.80
  -1   9   3    5.60    2.70
  -1   9   3   12.90    3.20
  -1   9   3    4.90    2.60
  -1   9   3   12.80    2.90
   1   9  -3    7.70    2.50
  -1   9   3    7.30    2.70
  -1   9   3    6.60    2.40
  -1   9   3    2.60    2.70
  -1  -9   3    5.40    2.50
  -1   9   2   81.19    6.70
   1   9  -2   79.29    6.40
   1   9  -2   87.89    7.50
   1   9  -2   82.19    7.60
  -1   9   2   79.09    7.00
   1   9  -2   79.29    5.80
   1   9  -2   86.99    6.10
   1   9  -2   85.69    6.40
  -1   9   2   77.79    6.40
  -1   9   2   86.49    6.50
  -1   9   2   93.19    6.70
  -1   9   2   74.09    6.90
  -1   9   2   75.59    6.00
   1   9  -2   82.49    6.30
  -1   9   2   77.89    6.00
  -1  -9   2   69.29    5.80
  -1   9   1   52.99    5.50
  -1   9   1   48.20    5.10
   1   9  -1   38.70    6.20
  -1   9   1   46.10    4.70
   1   9  -1   47.50    5.00
   1   9  -1   55.39    4.80
   1   9  -1   48.20    5.00
  -1   9   1   51.19    4.90
   1   9  -1   62.89    5.30
  -1   9   1   42.70    5.50
   1   9  -1   51.49    5.40
  -1   9   1   45.40    4.70
  -1   9   1   51.09    5.50
  -1   9   1   38.60    5.10
   1   9  -1   44.30    4.50
   1   9   0    4.30    2.40
  -1   9   0   -1.90    2.30
   1   9   0   -0.70    2.20
  -1   9   0    4.30    2.00
  -1   9   0   -1.50    1.80
   1   9   0    6.20    3.50
  -1   9   0    0.00    2.10
   1   9   0    5.60    2.30
   1   9   0   -1.00    2.20
  -1   9   0   -0.10    2.50
   1   9   0    1.20    2.50
  -1   9   0   -3.90    2.60
  -1   9   0    2.10    2.00
   1   9   0    0.20    1.70
   1  -9   0    0.00    1.80
   1   9   1    0.00    2.00
  -1   9  -1   -1.00    2.00
   1   9   1   -1.20    1.70
  -1   9  -1   -3.00    2.40
  -1   9  -1    0.90    2.20
  -1   9  -1    2.20    2.20
   1   9   1    0.50    2.50
  -1   9  -1   -1.50    1.90
   1   9   1   -0.70    1.80
   1   9   1   -5.20    2.10
  -1   9  -1   -2.40    2.10
   1   9   1    4.50    2.30
   1   9   1    0.90    2.40
   1  -9   1   -1.40    2.00
   1   9   2   12.10    3.50
  -1   9  -2   20.60    4.00
   1   9   2    8.20    2.80
   1   9   2   14.00    3.40
   1   9   2    9.40    2.90
   1   9   2   11.90    2.80
  -1   9  -2   12.10    3.70
   1   9   2   12.80    2.70
  -1   9  -2   14.40    2.70
   1   9   2    8.80    4.20
  -1   9  -2   11.40    2.80
  -1   9  -2   13.80    2.90
   1  -9   2    9.50    2.60
  -1   9  -3   -3.70    1.50
   1   9   3    1.80    2.30
  -1   9  -3   -0.20    2.10
   1   9   3   -2.70    1.50
   1   9   3    6.10    3.10
  -1   9  -3    0.40    1.90
   1   9   3    6.90    2.20
  -1   9  -3   -2.20    2.00
  -1   9  -3   -2.30    2.60
   1   9   3   -4.20    2.10
   1   9   3    6.90    2.70
   1  -9   3    0.80    2.10
  -1   9  -4   16.30    2.90
   1   9   4   26.10    3.90
   1   9   4   18.00    3.10
   1   9   4   14.10    3.80
  -1   9  -4   20.90    4.40
   1   9   4   17.70    3.10
  -1   9  -4   15.40    3.40
   1   9   4   21.20    3.80
  -1   9  -4   17.30    4.10
   1   9   4   24.10    3.60
  -1   9  -4   19.30    3.60
   1  -9   4   19.60    3.80
  -1   9  -5   19.70    3.70
   1   9   5   20.90    4.10
   1   9   5   26.20    3.70
   1   9   5   17.80    4.00
  -1   9  -5   26.60    3.70
   1   9   5   19.60    3.80
  -1   9  -5   29.30    5.20
  -1   9  -5   23.60    3.70
   1   9   5   23.00    3.50
   1   9   5   28.50    5.10
   1  -9   5   23.90    3.80
   1  -9   5   25.20    2.70
   1  -9   5   17.70    3.70
   1  -9   5   23.80    2.60
  -1   9  -6    0.30    2.10
   1   9   6   -5.90    2.90
   1   9   6    2.00    2.70
   1   9   6   -2.90    1.80
   1   9   6   -2.70    1.80
   1   9   6    2.80    3.10
  -1   9  -6    4.40    3.60
   1   9   6    1.90    2.60
   1  -9   6   -1.60    2.90
   1  -9   6    3.60    2.40
   1  -9   6    0.60    1.70
   1   9   7    8.20    2.70
  -1   9  -7   10.70    2.70
   1   9   7   11.10    4.10
   1   9   7    9.90    3.00
   1   9   7   16.20    3.20
   1   9   7   12.20    3.40
   2   0 -25    2.30    3.10
   2   0 -25   -1.60    2.00
  -2   0  25   -0.20    2.10
  -2   0  25   -2.40    2.70
   2   0 -25    5.30    3.30
  -2   0  25    2.80    2.20
   2   0 -24   11.90    3.40
  -2   0  24   12.20    3.10
   2   0 -24   10.00    3.10
   2   0 -24   14.80    4.00
  -2   0  24    7.10    2.80
  -2   0  24   12.30    3.30
  -2   0  24   15.90    3.20
   2   0 -24   15.80    2.90
  -2   0  23    0.70    2.10
   2   0 -23   -0.10    1.70
  -2   0  23   -1.50    1.70
  -2   0  23   -3.30    1.10
  -2   0  23    1.80    1.80
   2   0 -23   -2.50    2.20
   2   0 -23    2.80    2.00
   2   0 -23   -4.20    2.10
   2   0 -22    2.10    1.60
  -2   0  22    2.20    2.20
   2   0 -22    2.20    1.90
  -2   0  22    1.20    1.40
   2   0 -22    0.30    1.70
  -2   0  22   -0.40    1.50
  -2   0  22    2.80    2.00
   2   0 -22   -0.80    2.20
  -2   0  22    2.30    2.90
  -2   0  21    2.10    2.00
   2   0 -21   -0.70    1.60
   2   0 -21    0.20    0.60
  -2   0  21   -0.90    1.50
   2   0 -21    0.50    1.30
   2   0 -21   -0.80    2.00
  -2   0  21    1.20    1.40
  -2   0  21    0.80    2.30
   2   0 -21    1.30    1.60
  -2   0  21    1.10    1.20
  -2   0  20   60.69    6.10
  -2   0  20   59.79    4.70
   2   0 -20   64.09    5.20
   2   0 -20   62.89    5.30
   2   0 -20   57.89    3.30
   2   0 -20   63.89    4.60
   2   0 -20   60.79    6.30
  -2   0  20   56.09    4.90
  -2   0  20   61.59    5.10
  -2   0  20   61.69    5.20
  -2   0  19    0.10    1.20
   2   0 -19    3.70    1.80
   2   0 -19   -1.30    1.20
  -2   0  19    0.10    1.80
   2   0 -19    0.80    0.80
   2   0 -19   -1.80    0.80
   2   0 -19    0.50    0.90
  -2   0  19   -0.10    1.00
   2   0 -19    2.60    1.90
  -2   0  19    2.20    1.40
   2   0 -18  120.49    7.40
  -2   0  18  113.99    7.10
  -2   0  18  118.09    8.10
   2   0 -18  132.39    6.70
   2   0 -18  113.59    5.40
  -2   0  18  113.09    7.10
   2   0 -18  114.29    5.30
  -2   0  18  123.39    6.90
   2   0 -18  120.69    7.40
  -2   0  18  120.19    7.20
   2   0 -18  126.19    8.80
   2   0 -17    0.10    0.60
   2   0 -17    0.10    1.30
  -2   0  17    0.80    1.10
   2   0 -17    0.00    0.70
   2   0 -17   -0.30    0.80
  -2   0  17    0.70    1.20
   2   0 -17    0.30    0.90
  -2   0  17    1.40    1.10
  -2   0  17   -0.60    1.00
   2   0 -17   -1.50    1.20
   2   0 -17    0.50    1.30
  -2   0  17   -0.40    1.10
   2   0 -16   74.69    5.50
   2   0 -16   75.49    5.20
   2   0 -16   69.59    4.30
   2   0 -16   71.39    5.00
   2   0 -16   68.79    3.60
  -2   0  16   74.29    5.00
  -2   0  16   58.59    4.70
   2   0 -16   65.99    3.60
  -2   0  16   69.19    4.60
  -2   0  16   67.79    5.50
   2   0 -16   72.59    6.00
  -2   0  16   77.09    5.00
   2   0 -15   -0.60    1.00
   2   0 -15    1.40    0.90
  -2   0  15    0.40    0.90
  -2   0  15    1.10    0.90
   2   0 -15    1.70    1.50
   2   0 -15   -0.40    0.50
   2   0 -15    1.00    0.90
  -2   0  15   -0.60    0.70
  -2   0  15   -0.10    0.60
   2   0 -15   -0.50    0.50
  -2   0  15   -0.80    0.90
  -2   0  14  178.68    9.20
   2   0 -14  170.28    8.30
  -2   0  14  157.88    7.80
  -2   0  14  176.58    8.20
  -2   0  14  174.98    8.30
   2   0 -14  153.78    6.80
   2   0 -14  162.08    8.60
   2   0 -14  160.98    8.30
  -2   0  14  163.58    7.50
   2   0 -14  163.08    6.80
  -2   0  14  137.09   10.40
  -2   0  14  165.18    8.20
   2   0 -14  160.88    9.10
  -2   0  14  156.78    7.90
   2   0 -14  156.58    7.50
   2   0 -13   -0.60    0.60
  -2   0  13    2.00    1.20
   2   0 -13    0.30    0.50
  -2   0  13    0.00    0.90
  -2   0  13    0.60    0.70
   2   0 -13    0.00    0.60
   2   0 -13   -0.90    0.60
  -2   0  13   -0.30    0.60
  -2   0  13    0.30    0.60
   2   0 -13   -0.50    0.80
   2   0 -13    0.20    0.80
   2   0 -13    0.30    0.50
   2   0 -13    0.50    0.80
   2   0 -13   -0.10    0.80
  -2   0  13    0.50    0.70
  -2   0  13    0.90    0.80
  -2   0  13   -0.20    0.60
  -2   0  13    0.30    0.60
  -2   0  12   13.90    2.40
   2   0 -12   14.60    1.80
   2   0 -12   12.30    2.30
   2   0 -12   14.50    2.70
   2   0 -12   12.90    1.30
   2   0 -12   13.10    2.00
  -2   0  12   13.10    1.90
   2   0 -12   11.40    1.30
  -2   0  12    9.60    1.80
  -2   0  12   16.30    2.10
   2   0 -12   12.60    1.40
  -2   0  12   13.10    1.60
   2   0 -12   14.80    2.10
  -2   0  12   12.90    1.70
  -2   0  12   10.80    1.80
   2   0 -11   -0.10    0.30
   2   0 -11    0.90    0.70
  -2   0  11    0.10    0.50
   2   0 -11    0.30    0.50
  -2   0  11   -0.40    0.50
  -2   0  11   -1.00    0.50
   2   0 -11    0.70    0.80
   2   0 -11    0.10    0.70
   2   0 -11    1.00    0.60
  -2   0  11    0.50    0.50
  -2   0  11    0.40    0.60
  -2   0  11    0.40    0.70
   2   0 -11   -0.10    0.60
  -2   0  11    1.00    0.70
   2   0 -11    0.20    0.60
   2   0 -11   -0.20    0.70
  -2   0  11    0.20    0.60
   2   0 -11    0.10    0.40
  -2   0  11    0.50    0.50
   2   0 -10 1543.65   56.19
   2   0 -10 1550.54   55.59
  -2   0  10 1519.55   55.49
  -2   0  10 1591.04   56.89
  -2   0  10 1560.54   56.09
  -2   0  10 1632.24   55.79
  -2   0  10 1612.44   55.69
   2   0 -10 1529.85   55.99
   2   0 -10 1574.54   56.59
  -2   0  10 1531.05   55.99
   2   0 -10 1520.05   55.19
   2   0 -10 1682.33   56.09
   2   0 -10 1540.55   55.99
  -2   0  10 1593.64   56.19
   2   0 -10 1531.05   55.19
   2   0 -10 1508.65   56.89
  -2   0  10 1572.94   55.89
   2   0 -10 1539.95   55.49
   2   0  -9    0.00    0.40
  -2   0   9    0.40    0.50
   2   0  -9   -0.20    0.40
   2   0  -9   -0.60    0.40
  -2   0   9   -0.40    0.40
  -2   0   9   -0.20    0.40
   2   0  -9    0.10    0.40
  -2   0   9    0.40    0.80
   2   0  -9    0.80    0.70
  -2   0   9    0.00    0.50
   2   0  -9    0.00    0.60
   2   0  -9    0.60    0.60
  -2   0   9    0.00    0.50
   2   0  -9    0.00    0.30
   2   0  -9   -0.10    0.50
  -2   0   9   -0.20    0.40
  -2   0   9    0.80    0.50
   2   0  -9    0.20    0.60
  -2   0   8  601.24   22.70
  -2   0   8  612.44   22.10
   2   0  -8  597.14   21.90
  -2   0   8  585.54   22.10
   2   0  -8  608.74   22.20
  -2   0   8  652.23   21.80
   2   0  -8  577.64   22.00
  -2   0   8  587.94   21.60
  -2   0   8  597.64   22.20
   2   0  -8  622.64   22.30
   2   0  -8  602.44   22.60
  -2   0   8  600.84   22.10
   2   0  -8  558.34   22.70
   2   0  -8  565.94   22.00
   2   0  -8  586.14   21.50
  -2   0   8  588.24   21.90
  -2   0   8  543.75   21.80
   2   0  -8  624.54   21.70
  -2   0   8  643.34   23.00
   2   0  -7    0.60    0.60
   2   0  -7    0.30    0.40
  -2   0   7    0.10    0.30
  -2   0   7    0.90    0.40
  -2   0   7    0.20    0.30
   2   0  -7    1.30    0.40
  -2   0   7   -0.10    0.40
  -2   0   7    0.30    0.40
   2   0  -7    0.30    0.40
  -2   0   7    0.50    0.40
  -2   0   7   -0.20    0.40
   2   0  -7    0.30    0.50
  -2   0   7    0.10    0.40
   2   0  -7    0.10    0.30
  -2   0   7   -0.30    0.30
   2   0  -7    0.00    0.30
  -2   0   7    0.30    0.40
   2   0  -7    0.20    0.40
   2   0  -7    0.60    0.50
  -2   0   6  973.50   35.30
  -2   0   6  985.50   35.00
   2   0  -6  958.20   35.70
   2   0  -6  989.70   35.00
   2   0  -6  960.40   35.40
  -2   0   6 1005.20   35.40
  -2   0   6  997.10   35.80
  -2   0   6  967.90   35.40
   2   0  -6 1016.10   35.00
  -2   0   6  983.20   35.30
  -2   0   6  996.70   35.10
   2   0  -6 1035.70   35.40
   2   0  -6  996.80   35.50
   2   0  -6 1025.00   36.00
  -2   0   6  977.10   35.20
  -2   0   6  997.60   35.50
  -2   0   6  983.10   35.40
  -2   0   5    0.30    0.30
   2   0  -5    0.40    0.30
  -2   0   5   -0.30    0.30
   2   0  -5    0.90    0.40
   2   0  -5   -0.30    0.30
  -2   0   5    0.00    0.30
  -2   0   5    0.20    0.20
  -2   0   5    0.00    0.40
  -2   0   5    0.00    0.30
  -2   0   5    0.40    0.40
   2   0  -5    0.10    0.30
   2   0  -5   -0.20    0.30
   2   0  -5    0.10    0.30
  -2   0   5    0.20    0.20
  -2   0   5   -0.10    0.20
  -2   0   5   -0.20    0.30
  -2   0   5   -0.20    0.20
   2   0  -5    0.30    0.20
   2   0  -4  601.54   21.30
  -2   0   4  588.34   21.10
  -2   0   4  607.74   20.90
  -2   0   4  619.94   20.90
   2   0  -4  600.44   21.20
   2   0  -4  572.64   20.80
   2   0  -4  577.34   21.10
  -2   0   4  616.24   21.10
   2   0  -4  573.54   21.10
   2   0  -4  565.44   21.00
   2   0  -4  569.14   21.40
  -2   0   4  620.54   21.50
  -2   0   4  601.94   21.10
   2   0  -4  571.44   20.90
  -2   0   4  577.64   21.40
  -2   0   4  577.24   21.30
  -2   0   4  586.54   21.10
  -2   0   3    0.20    0.20
   2   0  -3    0.20    0.20
  -2   0   3    0.10    0.30
   2   0  -3    0.80    0.20
  -2   0   3    0.00    0.20
  -2   0   3   -0.20    0.20
  -2   0   3    0.30    0.20
   2   0  -3   -0.20    0.20
   2   0  -3    0.00    0.30
   2   0  -3    0.00    0.20
   2   0  -3    0.30    0.30
   2   0  -3    0.40    0.20
   2   0  -3    0.00    0.20
   2   0  -3    0.00    0.20
  -2   0   3    0.20    0.20
  -2   0   3    0.20    0.20
   2   0  -2   57.39    2.40
  -2   0   2   54.79    2.30
   2   0  -2   54.19    2.20
   2   0  -2   54.79    2.10
  -2   0   2   56.59    2.20
   2   0  -2   55.69    2.30
  -2   0   2   52.99    2.40
   2   0  -2   57.59    2.30
   2   0  -2   52.89    2.30
   2   0  -2   60.49    2.20
   2   0  -2   57.09    2.40
  -2   0   2   54.39    2.30
   2   0  -2   56.99    2.20
  -2   0   2   53.99    2.40
  -2   0   2   56.69    2.30
  -2   0   2   58.79    2.20
   2   0  -2   55.79    2.20
  -2   0   2   53.39    2.30
  -2   0   2   56.89    2.30
   2   0  -2   54.59    2.30
  -2   0   1    0.00    0.10
  -2   0   1    0.10    0.10
  -2   0   1    0.20    0.10
  -2   0   1    0.50    0.20
  -2   0   1    0.10    0.10
  -2   0   1    0.10    0.10
   2   0  -1    0.00    0.10
  -2   0   1    0.50    0.20
   2   0  -1    0.00    0.10
   2   0  -1    0.30    0.10
  -2   0   1    0.00    0.10
   2   0  -1    0.00    0.10
  -2   0   1    0.20    0.10
   2   0  -1    0.20    0.10
   2   0  -1    0.00    0.10
   2   0  -1   -0.10    0.10
   2   0  -1    0.00    0.10
   2   0  -1    0.20    0.10
  -2   0   0  483.05   16.90
   2   0   0  450.55   16.90
  -2   0   0  490.75   16.70
  -2   0   0  476.95   16.70
  -2   0   0  489.35   16.60
  -2   0   0  475.85   16.70
  -2   0   0  498.75   16.80
   2   0   0  451.85   16.70
  -2   0   0  449.95   16.70
   2   0   0  457.85   16.70
   2   0   0  462.75   16.70
   2   0   0  477.35   16.70
  -2   0   0  471.25   16.70
   2   0   0  473.25   16.60
  -2   0   0  473.65   16.90
  -2   0   0  478.05   16.70
   2   0   0  479.35   16.90
   2   0   0  465.55   16.70
   2   0   0  478.65   16.70
   2   0   0  471.35   16.70
   2   0   1    0.50    0.20
  -2   0  -1    0.30    0.20
   2   0   1    0.30    0.20
   2   0   1    0.40    0.30
  -2   0  -1   -0.10    0.20
  -2   0  -1    1.30    0.30
  -2   0  -1   -0.10    0.20
  -2   0  -1    0.80    0.40
  -2   0  -1    0.30    0.30
  -2   0  -1    0.00    0.20
   2   0   1    0.10    0.20
   2   0   1    0.10    0.20
   2   0   1    0.30    0.20
  -2   0  -1    0.10    0.20
  -2   0  -1    0.20    0.20
   2   0   1    0.30    0.20
   2   0   1    0.00    0.20
   2   0   1    0.00    0.20
  -2   0  -1   -0.10    0.20
  -2   0  -2 1385.46   48.50
  -2   0  -2 1365.86   48.20
   2   0   2 1398.56   48.00
  -2   0  -2 1316.67   48.10
   2   0   2 1426.96   48.50
  -2   0  -2 1354.66   48.00
   2   0   2 1354.46   48.40
   2   0   2 1374.36   48.10
   2   0   3    0.40    0.30
   2   0   3   -0.40    0.30
  -2   0  -3    0.00    0.30
   2   0   3    0.10    0.30
  -2   0  -3   -0.20    0.20
   2   0   3    0.60    0.40
  -2   0  -3    0.10    0.60
   2   0   3    0.20    0.30
   2   0   3    0.30    0.30
  -2   0  -3    0.50    0.30
  -2   0  -3    0.20    0.30
   2   0   3    1.10    0.40
  -2   0  -3    0.80    0.50
  -2   0  -3    0.10    0.30
   2   0   3    0.10    0.20
  -2   0  -3    0.60    0.30
   2   0   3    0.50    0.30
   2   0   3    0.10    0.30
   2   0   3    0.20    0.40
  -2   0  -4  889.51   30.30
  -2   0  -4  823.82   29.60
  -2   0  -4  822.72   29.50
  -2   0  -4  836.42   29.60
  -2   0  -4  794.42   29.30
   2   0   4  862.91   30.10
   2   0   4  791.62   29.60
  -2   0  -4  832.72   29.70
   2   0   4  834.32   29.50
   2   0   4  777.52   29.60
   2   0   4  851.91   30.20
   2   0   4  812.22   29.40
   2   0   4  836.72   29.60
   2   0   4  837.32   29.70
  -2   0  -4  825.22   29.40
   2   0   4  829.32   29.40
   2   0   4  801.82   29.60
   2   0   5    0.50    0.40
  -2   0  -5    0.00    0.30
   2   0   5    0.20    0.30
  -2   0  -5    0.30    0.40
   2   0   5    0.50    0.40
   2   0   5    0.30    0.40
  -2   0  -5    0.40    0.40
   2   0   5    0.00    0.30
   2   0   5    0.40    0.50
   2   0   5   -0.20    0.30
  -2   0  -5    0.70    0.40
   2   0   5    0.00    0.40
  -2   0  -5    0.10    0.40
  -2   0  -5    0.00    0.30
   2   0   5    0.20    0.40
  -2   0  -5   -0.20    0.20
   2   0   5    0.80    0.40
  -2   0  -5    0.20    0.40
  -2   0  -6  352.16   13.20
  -2   0  -6  325.87   13.70
   2   0   6  339.57   13.10
   2   0   6  357.56   13.80
  -2   0  -6  338.07   13.60
  -2   0  -6  351.46   13.10
   2   0   6  330.67   13.10
   2   0   6  341.57   12.90
   2   0   6  350.66   13.00
  -2   0  -6  342.97   12.90
  -2   0  -6  335.57   12.60
  -2   0  -6  326.37   13.00
  -2   0  -6  336.57   13.00
   2   0   6  341.87   13.10
   2   0   6  320.67   13.60
   2   0   6  345.87   12.90
   2   0   6  336.87   12.80
   2   0   6  336.77   12.80
  -2   0  -6  343.57   12.70
  -2   0  -7    0.20    0.70
   2   0   7   -0.10    0.50
   2   0   7    0.20    0.50
   2   0   7    0.20    0.40
   2   0   7   -0.20    0.50
  -2   0  -7    1.10    0.60
  -2   0  -7   -0.10    0.40
   2   0   7    0.20    0.50
  -2   0  -7    0.60    0.60
   2   0   7    0.10    0.70
  -2   0  -7    0.10    0.60
  -2   0  -7   -0.50    0.40
   2   0   7   -0.30    0.50
  -2   0  -7   -0.20    0.40
   2   0   7    0.80    0.50
   2   0   7   -0.40    0.60
  -2   0  -7    0.70    0.60
  -2   0  -7    0.20    0.40
   2   0   7    0.30    0.60
  -2   0  -8   16.30    1.80
  -2   0  -8   19.40    1.50
  -2   0  -8   14.80    1.70
  -2   0  -8   16.20    1.70
   2   0   8   17.60    1.50
   2   0   8   17.60    1.60
  -2   0  -8   19.20    1.80
  -2   0  -8   18.10    1.40
   2   0   8   18.70    1.80
  -2   0  -8   18.40    2.20
  -2   0  -8   22.10    1.80
   2   0   8   18.40    1.60
   2   0   8   21.80    2.20
   2   0   8   16.00    2.30
  -2   0  -8   17.30    2.00
   2   0   8   17.30    1.60
   2   0   8   18.40    1.80
   2   0   8   18.30    1.80
   2   0   8   14.20    1.50
   2   0   9    0.10    0.50
   2   0   9   -0.20    0.50
   2   0   9   -0.20    0.60
  -2   0  -9    0.50    0.70
  -2   0  -9   -0.10    0.50
   2   0   9    0.00    0.60
  -2   0  -9    0.30    0.40
  -2   0  -9   -0.30    0.50
   2   0   9   -0.10    0.50
  -2   0  -9    0.40    0.50
  -2   0  -9    0.20    0.50
  -2   0  -9    0.40    0.70
   2   0   9    0.50    0.60
  -2   0  -9   -0.30    0.40
  -2   0  -9    0.70    0.70
  -2   0  -9    0.10    0.60
   2   0   9    0.40    0.60
   2   0   9    0.40    0.50
   2   0  10   64.19    4.60
  -2   0 -10   62.69    3.50
   2   0  10   64.19    3.90
  -2   0 -10   64.39    3.90
   2   0  10   64.29    3.60
   2   0  10   63.79    3.70
   2   0  10   66.49    3.70
  -2   0 -10   64.19    3.50
   2   0  10   58.09    3.90
  -2   0 -10   62.39    3.80
  -2   0 -10   69.29    3.80
  -2   0 -10   63.49    3.90
   2   0  10   68.29    4.10
  -2   0 -10   65.09    4.70
  -2   0 -10   62.79    3.30
  -2   0 -10   68.79    4.60
   2   0  10   64.49    4.50
   2   0  10   66.09    3.80
  -2   0 -10   65.99    4.00
   2   0  11   -0.10    0.60
  -2   0 -11    0.00    0.70
  -2   0 -11    0.30    0.60
   2   0  11    0.80    0.70
   2   0  11   -0.40    0.40
   2   0  11    0.20    0.70
  -2   0 -11   -0.60    0.60
  -2   0 -11    0.20    0.90
   2   0  11    0.30    0.60
  -2   0 -11    0.30    0.70
  -2   0 -11    0.20    0.50
   2   0  11   -0.60    0.50
  -2   0 -11    0.70    0.70
  -2   0 -11   -0.10    0.90
  -2   0 -11   -0.20    0.60
   2   0  11    0.70    1.20
  -2   0 -12    0.30    0.60
  -2   0 -12   -0.80    0.60
   2   0  12   -0.80    0.50
  -2   0 -12   -0.40    0.90
  -2   0 -12    1.00    0.70
   2   0  12    0.50    0.80
   2   0  12    0.70    0.90
  -2   0 -12    0.60    0.50
  -2   0 -12    1.20    0.90
   2   0  12    1.50    0.80
  -2   0 -12    0.10    0.90
  -2   0 -12    1.10    1.00
   2   0  12   -0.50    0.70
   2   0  12    0.90    0.80
   2   0  12    0.00    0.90
  -2   0 -13    0.30    0.50
   2   0  13    1.40    1.20
   2   0  13   -0.40    0.80
  -2   0 -13    0.70    0.80
  -2   0 -13   -0.70    0.60
  -2   0 -13    0.00    1.10
   2   0  13    0.60    0.70
  -2   0 -13   -1.60    0.80
   2   0  13    0.50    0.80
  -2   0 -13    1.70    1.00
  -2   0 -13   -0.30    0.60
  -2   0 -13   -0.30    0.90
   2   0  13    0.50    0.80
   2   0  13   -0.30    0.70
   2   0  14   22.80    3.10
  -2   0 -14   22.10    3.00
  -2   0 -14   23.70    2.00
  -2   0 -14   17.10    2.60
   2   0  14   23.10    2.40
  -2   0 -14   22.70    1.90
  -2   0 -14   18.70    2.50
   2   0  14   21.50    2.20
   2   0  14   18.80    2.80
  -2   0 -14   17.30    3.00
  -2   0 -14   16.80    1.90
   2   0  14   20.10    3.10
  -2   0 -14   26.00    3.70
   2   0  14   20.10    2.70
  -2   0 -15    0.20    0.60
   2   0  15    0.40    1.10
   2   0  15    0.30    1.20
  -2   0 -15   -0.10    1.30
  -2   0 -15    0.70    1.00
   2   0  15    0.50    1.00
  -2   0 -15   -0.10    1.40
  -2   0 -15   -0.80    1.00
  -2   0 -15    0.80    0.90
   2   0  15    1.30    1.30
  -2   0 -15    0.90    1.20
   2   0  15    0.60    1.00
  -2   0 -16  126.69    6.30
  -2   0 -16  123.49    5.80
  -2   0 -16  123.09    7.40
  -2   0 -16  124.49    6.90
   2   0  16  131.29    7.10
  -2   0 -16  113.59    7.10
  -2   0 -16  126.49    8.70
   2   0  16  137.69    7.40
   2   0  16  127.99    7.60
   2   0  16  123.39    7.50
   2   0  16  135.59    8.60
  -2   0 -17   -0.80    1.00
  -2   0 -17    0.60    1.40
  -2   0 -17   -0.20    1.10
  -2   0 -17   -0.10    0.70
  -2   0 -17    0.30    1.20
   2   0  17    3.30    1.50
   2   0  17   -0.40    1.10
   2   0  17   -0.70    1.10
   2   0  17    0.10    1.20
   2   0  17   -0.20    1.20
   2   0  17    2.10    1.70
  -2   0 -17   -3.00    1.10
   2   0  18   19.00    3.20
   2   0  18   19.80    3.10
  -2   0 -18   18.30    1.80
  -2   0 -18   20.20    2.80
   2   0  18   18.70    3.30
  -2   0 -18   17.60    3.90
   2   0  18   23.30    3.40
   2   0  18   21.10    3.60
  -2   0 -18   16.60    2.50
   2   0  18   22.50    4.20
  -2   0 -18   22.20    4.10
   2   0  19   -2.10    1.80
  -2   0 -19    0.40    1.20
  -2   0 -19    0.70    0.80
   2   0  19   -0.10    1.30
   2   0  19   -0.60    1.40
   2   0  19   -0.40    1.30
  -2   0 -19    2.40    1.60
  -2   0 -19    0.30    2.10
   2   0  19   -1.10    1.40
   2   0  19    0.30    1.40
   2   0  20  219.28   11.80
   2   0  20  208.18   10.80
  -2   0 -20  210.48   11.60
   2   0  20  216.88   12.80
  -2   0 -20  199.78   10.60
   2   0  20  207.98   10.90
   2   0  20  199.68   10.70
  -2   0 -20  198.78   13.00
   2   0  20  209.08   11.60
  -2   0 -21   -0.70    2.20
   2   0  21   -3.90    1.80
   2   0  21    0.80    1.80
  -2   0 -21    0.40    1.10
  -2   0 -21   -0.40    1.30
   2   0  21    1.00    1.60
   2   0  21   -1.10    1.30
   2   0  21    0.20    1.50
   2   0  21   -2.40    2.40
  -2   0 -21    0.80    1.80
   2   0  22   33.30    4.40
  -2   0 -22   22.90    4.10
   2   0  22   28.90    4.00
   2   0  22   33.50    8.00
  -2   0 -22   28.50    5.10
   2   0  22   20.40    3.70
  -2   0 -22   28.70    4.10
   2   0  22   28.60    4.60
   2   0  23    1.70    1.80
  -2   0 -23    4.80    2.80
   2   0  23   -5.40    2.60
  -2   0 -23    2.70    2.20
  -2   0 -23    1.20    2.70
   2   0  23    0.00    1.90
   2   0  23    0.50    1.40
   2   0  24   19.90    3.80
  -2   0 -24   16.00    5.30
   2   0  24   23.00    4.10
  -2   0 -24   20.70    3.70
  -2   1  25   14.50    3.70
  -2   1  25   14.30    3.60
   2   1 -25   15.50    3.20
   2  -1 -25   12.40    4.00
  -2  -1  25   15.50    3.80
  -2  -1  25   10.20    3.10
   2  -1 -25   13.60    3.20
  -2  -1  25   20.60    3.90
   2  -1 -25   12.10    4.80
  -2   1  24   20.40    3.90
   2   1 -24   20.20    3.60
  -2   1  24   22.40    4.00
   2   1 -24   38.90    7.90
  -2   1  24   15.00    3.40
   2   1 -24   19.80    3.20
  -2   1  24   15.30    3.10
   2   1 -24   18.70    3.80
   2  -1 -24   21.50    3.50
  -2  -1  24   21.70    3.90
  -2  -1  24   19.00    3.70
  -2  -1  24   20.90    3.20
  -2  -1  24   16.50    3.40
   2  -1 -24   12.90    4.20
   2  -1 -24   17.60    4.10
   2  -1 -24   16.00    3.90
   2   1 -23    2.70    1.70
   2   1 -23    1.90    1.70
  -2   1  23    0.70    1.20
  -2   1  23   -0.30    1.80
   2   1 -23    3.00    2.90
  -2   1  23    1.20    1.80
   2   1 -23   -1.00    1.90
  -2   1  23    0.70    1.80
   2  -1 -23    0.10    1.80
  -2  -1  23    3.20    2.30
  -2  -1  23   -0.60    2.60
   2  -1 -23    0.80    2.40
  -2  -1  23   -1.70    1.40
   2  -1 -23   -2.40    2.40
  -2  -1  23   -1.50    1.40
  -2  -1  23   -2.00    1.30
   2  -1 -23    4.70    2.20
   2   1 -22   35.00    3.80
  -2   1  22   32.60    4.40
  -2   1  22   33.80    4.80
   2   1 -22   33.30    3.60
  -2   1  22   34.70    4.70
  -2   1  22   22.60    3.70
   2   1 -22   30.80    4.60
   2   1 -22   36.60    5.90
   2  -1 -22   21.20    5.40
  -2  -1  22   28.10    4.60
  -2  -1  22   33.40    4.70
   2  -1 -22   26.40    4.50
   2  -1 -22   31.90    3.80
   2  -1 -22   43.10    4.80
  -2  -1  22   22.70    3.90
  -2  -1  22   27.50    4.30
  -2  -1  22   29.70    3.40
   2   1 -21   84.09    5.70
   2   1 -21   83.39    7.60
  -2   1  21   82.39    6.40
  -2   1  21   71.39    6.90
   2   1 -21   94.09    6.20
  -2   1  21   85.99    5.90
   2   1 -21   79.09    5.80
  -2   1  21   85.99    6.50
  -2   1  21   92.49    6.40
   2   1 -21   78.19    6.20
  -2  -1  21   81.89    6.40
   2  -1 -21   87.39    5.60
   2  -1 -21   80.99    6.60
   2  -1 -21   86.29    6.90
  -2  -1  21   88.79    7.60
  -2  -1  21   78.29    5.50
  -2  -1  21   75.29    6.10
   2  -1 -21   82.09    7.70
   2   1 -20  103.79    6.90
  -2   1  20   86.99    6.00
  -2   1  20   89.89    6.60
   2   1 -20   83.49    6.00
   2   1 -20  102.29    8.30
  -2   1  20  101.49    6.70
  -2   1  20   99.99    6.80
  -2   1  20   96.29    7.50
  -2  -1  20   86.29    6.50
   2  -1 -20   92.49    7.10
  -2  -1  20  101.99    8.00
   2  -1 -20   94.99    8.00
   2  -1 -20   90.99    5.80
  -2  -1  20   96.79    6.80
  -2  -1  20   93.39    5.80
   2  -1 -20  100.99    7.10
  -2  -1  20   93.39    6.90
   2   1 -19    2.80    1.20
  -2   1  19   -1.00    1.20
  -2   1  19    0.30    1.40
   2   1 -19    1.10    1.60
   2   1 -19    1.50    1.10
   2   1 -19   -0.20    1.10
  -2   1  19    0.00    1.10
   2   1 -19    0.80    1.40
   2   1 -19    1.50    1.90
  -2   1  19    1.20    1.30
  -2   1  19   -1.60    1.20
   2  -1 -19    1.40    1.10
  -2  -1  19   -0.30    1.40
   2  -1 -19   -1.60    2.50
   2  -1 -19    1.50    1.80
   2  -1 -19    1.70    1.50
  -2  -1  19    0.40    1.10
   2  -1 -19    0.90    1.60
  -2  -1  19    0.10    1.00
  -2  -1  19    1.50    1.10
  -2  -1  19   -0.90    1.70
   2   1 -18   50.69    3.70
   2   1 -18   53.39    3.70
   2   1 -18   50.59    3.80
  -2   1  18   47.60    4.90
  -2   1  18   53.49    4.20
   2   1 -18   61.79    4.70
  -2   1  18   48.40    4.30
  -2   1  18   54.39    4.40
   2   1 -18   46.60    4.00
  -2   1  18   45.40    4.20
   2   1 -18   51.99    5.60
   2  -1 -18   48.60    5.00
  -2  -1  18   53.09    3.80
   2  -1 -18   48.80    5.40
  -2  -1  18   48.10    5.30
   2  -1 -18   52.59    4.60
  -2  -1  18   51.39    4.30
   2  -1 -18   43.30    4.50
  -2  -1  18   50.19    4.30
   2  -1 -18   45.20    3.60
  -2  -1  18   51.69    4.50
  -2   1  17   61.69    4.70
  -2   1  17   59.59    4.70
  -2   1  17   53.99    4.50
   2   1 -17   55.59    4.00
   2   1 -17   56.39    4.50
  -2   1  17   59.99    4.40
  -2   1  17   61.29    5.20
   2   1 -17   56.99    3.80
   2   1 -17   59.59    5.60
   2   1 -17   57.09    4.00
   2   1 -17   60.59    4.40
  -2  -1  17   60.89    4.50
  -2  -1  17   61.69    5.60
   2  -1 -17   61.69    5.20
  -2  -1  17   57.09    4.70
   2  -1 -17   54.69    4.80
  -2  -1  17   64.39    4.10
   2  -1 -17   58.69    4.00
  -2  -1  17   62.89    4.80
   2  -1 -17   53.29    5.10
   2  -1 -17   55.29    5.50
  -2   1  16   11.50    2.50
  -2   1  16    8.80    2.10
  -2   1  16   12.00    2.40
   2   1 -16   11.50    2.30
   2   1 -16   17.50    3.50
   2   1 -16   12.80    2.20
   2   1 -16   13.80    1.90
   2   1 -16   13.50    2.30
   2   1 -16   13.00    2.00
  -2   1  16    9.10    2.10
  -2  -1  16   14.30    2.80
[truncated: 3,604,203 more chars]
