# Supplementary material for: Tackling the Reactivity of Propadiene: Palladium Metallaphotoredox Dual Catalyzed Multi‐Component Allylation and Dienylation of Styrenes
Source: Angew Chem Int Ed Engl. 2025 Nov 21;65(4):e18994. doi: 10.1002/anie.202518994 (PMC12828483; doi:10.1002/anie.202518994)
Supplement: Supplementary file 2 — Supporting Information [file ANIE-65-e18994-s001.zip › 5-12.cif]

data_Breit_YF9_36_24B_a
_audit_contact_author_name        'Dr. Burkhard Butschke'
_audit_contact_author_phone       '+49 761 203 6156'
_audit_contact_author_email       burkhard.butschke@ac.uni-freiburg.de
_audit_contact_author_address
;Albert-Ludwigs-Universit\"at Freiburg
Institut f\"ur Anorganische und Analytische Chemie
Albertstr. 21
79104 Freiburg
;
_audit_creation_method
;FinalCif V144 by Daniel Kratzert, Freiburg 2024, 
https://dkratzert.de/finalcif.html
;
_publ_contact_author_id_orcid     0000-0002-1393-0050
_publ_section_references
;Sheldrick, G.M. (2015). Acta Cryst. A71, 3-8.
Sheldrick, G.M. (2015). Acta Cryst. C71, 3-8.
;
_database_code_depnum_ccdc_archive 2401874
_shelx_SHELXL_version_number      '2019/3'
_chemical_name_systematic         ?
_chemical_name_common             ?
_chemical_formula_sum             'C33 H31 N'
_chemical_formula_moiety          'C33 H31 N'
_chemical_formula_weight          441.59
_chemical_melting_point           ?
_chemical_absolute_configuration  ad
_space_group_crystal_system       orthorhombic
_space_group_IT_number            19
_space_group_name_H-M_alt         'P 21 21 21'
_space_group_name_Hall            'P 2ac 2ab'
_shelx_space_group_comment
;
The symmetry employed for this shelxl refinement is uniquely defined
by the following loop, which should always be used as a source of
symmetry information in preference to the above space-group names.
They are only intended as comments.
;

loop_
_space_group_symop_operation_xyz
'x, y, z'
'-x+1/2, -y, z+1/2'
'-x, y+1/2, -z+1/2'
'x+1/2, -y+1/2, -z'

_cell_length_a                    6.1819(5)
_cell_length_b                    19.2993(18)
_cell_length_c                    20.5111(19)
_cell_angle_alpha                 90
_cell_angle_beta                  90
_cell_angle_gamma                 90
_cell_volume                      2447.1(4)
_cell_formula_units_Z             4
_cell_measurement_temperature     100(2)
_cell_measurement_reflns_used     9946
_cell_measurement_theta_min       3.144
_cell_measurement_theta_max       74.3525
_exptl_crystal_description        plate
_exptl_crystal_colour             colourless
_exptl_crystal_recrystallization_method
;Crystals were obtained at 4 \%C by slow diffusion of diethylether into a
solution of the compound dissolved in dichloromethane by the aid of layering.
;
_exptl_crystal_density_meas       ?
_exptl_crystal_density_method     ?
_exptl_crystal_density_diffrn     1.199
_exptl_crystal_F_000              944
_exptl_crystal_size_max           0.134
_exptl_crystal_size_mid           0.088
_exptl_crystal_size_min           0.019
_exptl_absorpt_coefficient_mu     0.517
_exptl_absorpt_correction_type    multi-scan
_exptl_absorpt_correction_T_min   0.7059
_exptl_absorpt_correction_T_max   0.7501
_exptl_absorpt_process_details
;SADABS-2016/2 - Bruker AXS area detector scaling and absorption correction: 
Krause, L., Herbst-Irmer, R., Sheldrick G.M. & Stalke D., J. Appl. Cryst. 48 
(2015) 3-10
;
_exptl_absorpt_special_details    ?
_shelx_estimated_absorpt_T_min    0.934
_shelx_estimated_absorpt_T_max    0.990
_exptl_transmission_factor_min    ?
_exptl_transmission_factor_max    ?
_exptl_special_details            ?
_diffrn_ambient_temperature       100(2)
_diffrn_ambient_environment       N~2~
_diffrn_radiation_type            CuK\a
_diffrn_radiation_wavelength      1.54178
_diffrn_radiation_monochromator   'mirror optics'
_olex2_diffrn_ambient_temperature_device 'Oxford Cryostream 800'
_diffrn_measurement_ambient_temperature_device_make ?
_diffrn_radiation_probe           x-ray
_diffrn_source                    'microfocus sealed X-ray tube'
_diffrn_source_type               'Incoatec I\ms'
_diffrn_source_voltage            50.0
_diffrn_source_current            1.1
_diffrn_detector                  CPAD
_diffrn_detector_type             'Bruker PHOTON III'
_diffrn_detector_area_resol_mean  7.41
_diffrn_measurement_device        'three-circle diffractometer'
_diffrn_measurement_device_type   'Bruker D8 VENTURE dual wavelength Mo/Cu'
_diffrn_measurement_method        '\w and \f scans'
_diffrn_measurement_specimen_support 'MiTeGen micromount'
_diffrn_reflns_number             132034
_diffrn_reflns_av_unetI/netI      0.0171
_diffrn_reflns_av_R_equivalents   0.0721
_diffrn_reflns_theta_min          3.144
_diffrn_reflns_theta_max          74.551
_diffrn_reflns_theta_full         67.679
_diffrn_reflns_limit_h_min        -7
_diffrn_reflns_limit_h_max        7
_diffrn_reflns_limit_k_min        -24
_diffrn_reflns_limit_k_max        24
_diffrn_reflns_limit_l_min        -25
_diffrn_reflns_limit_l_max        25
_diffrn_measured_fraction_theta_max 1.000
_diffrn_measured_fraction_theta_full 1.000
_diffrn_reflns_Laue_measured_fraction_max 1.000
_diffrn_reflns_Laue_measured_fraction_full 1.000
_diffrn_reflns_point_group_measured_fraction_max 1.000
_diffrn_reflns_point_group_measured_fraction_full 1.000
_reflns_number_total              5015
_reflns_number_gt                 4808
_reflns_threshold_expression      'I > 2\s(I)'
_reflns_Friedel_coverage          0.737
_reflns_Friedel_fraction_max      1.000
_reflns_Friedel_fraction_full     1.000
_reflns_special_details
;
 Reflections were merged by SHELXL according to the crystal
 class for the calculation of statistics and refinement.
 
 _reflns_Friedel_fraction is defined as the number of unique
 Friedel pairs measured divided by the number that would be
 possible theoretically, ignoring centric projections and
 systematic absences.
;
_computing_data_collection        'Bruker BIS 8.5.0.27 Release/2023-03-20 and APEX5 2023.9-4'
_computing_cell_refinement        'SAINT V8.41'
_computing_data_reduction         'SAINT V8.41'
_computing_structure_solution     'SHELXT 2018/2 (Sheldrick, 2018)'
_computing_structure_refinement   'SHELXL-2019/2 (Sheldrick, 2019)'
_computing_molecular_graphics     ?
_computing_publication_material   ?
_refine_special_details           ?
_refine_ls_structure_factor_coef  Fsqd
_refine_ls_matrix_type            full
_refine_ls_weighting_scheme       calc
_refine_ls_weighting_details      'w=1/[\s^2^(Fo^2^)+(0.0349P)^2^+0.5099P] where P=(Fo^2^+2Fc^2^)/3'
_atom_sites_solution_primary      direct
_atom_sites_solution_secondary    ?
_atom_sites_solution_hydrogens    geom
_refine_ls_hydrogen_treatment     constr
_refine_ls_number_reflns          5015
_refine_ls_number_parameters      308
_refine_ls_number_restraints      0
_refine_ls_R_factor_all           0.0311
_refine_ls_R_factor_gt            0.0290
_refine_ls_wR_factor_ref          0.0715
_refine_ls_wR_factor_gt           0.0699
_refine_ls_goodness_of_fit_ref    1.044
_refine_ls_restrained_S_all       1.044
_refine_ls_shift/su_max           0.000
_refine_ls_shift/su_mean          0.000
_refine_diff_density_max          0.188
_refine_diff_density_min          -0.179
_refine_diff_density_rms          0.032
_refine_ls_extinction_method      none
_refine_ls_extinction_coef        .
_refine_ls_abs_structure_Flack    -0.01(19)
_refine_ls_abs_structure_details
;
 Flack x determined using 2006 quotients [(I+)-(I-)]/[(I+)+(I-)]
 (Parsons, Flack and Wagner, Acta Cryst. B69 (2013) 249-259).
;

loop_
_atom_type_symbol
_atom_type_description
_atom_type_scat_dispersion_real
_atom_type_scat_dispersion_imag
_atom_type_scat_source
'C' 'C' 0.0181 0.0091 'International Tables Vol C Tables 4.2.6.8 and 6.1.1.4'
'H' 'H' 0.0000 0.0000 'International Tables Vol C Tables 4.2.6.8 and 6.1.1.4'
'N' 'N' 0.0311 0.0180 'International Tables Vol C Tables 4.2.6.8 and 6.1.1.4'

_geom_special_details
;
 All esds (except the esd in the dihedral angle between two l.s. planes)
 are estimated using the full covariance matrix.  The cell esds are taken
 into account individually in the estimation of esds in distances, angles
 and torsion angles; correlations between esds in cell parameters are only
 used when they are defined by crystal symmetry.  An approximate (isotropic)
 treatment of cell esds is used for estimating esds involving l.s. planes.
;

loop_
_atom_site_label
_atom_site_type_symbol
_atom_site_fract_x
_atom_site_fract_y
_atom_site_fract_z
_atom_site_U_iso_or_equiv
_atom_site_adp_type
_atom_site_occupancy
_atom_site_site_symmetry_order
_atom_site_calc_flag
_atom_site_refinement_flags_posn
_atom_site_refinement_flags_adp
_atom_site_refinement_flags_occupancy
_atom_site_disorder_assembly
_atom_site_disorder_group
N1   N 0.6145(2) 0.61625(7) 0.56815(7) 0.0184(3) Uani 1 1 d    . . . . .
C1   C 0.4790(3) 0.63126(8) 0.51613(8) 0.0184(3) Uani 1 1 d    . . . . .
C2   C 0.5060(3) 0.61628(8) 0.45012(8) 0.0224(3) Uani 1 1 d    . . . . .
H2   H 0.627769  0.591024   0.434833   0.027     Uiso 1 1 calc R U . . .
C3   C 0.3472(3) 0.63988(9) 0.40770(8) 0.0266(4) Uani 1 1 d    . . . . .
H3   H 0.361558  0.630596   0.362422   0.032     Uiso 1 1 calc R U . . .
C4   C 0.1667(3) 0.67693(9) 0.42960(9) 0.0268(4) Uani 1 1 d    . . . . .
H4   H 0.060734  0.691945   0.399180   0.032     Uiso 1 1 calc R U . . .
C5   C 0.1410(3) 0.69197(8) 0.49531(9) 0.0233(3) Uani 1 1 d    . . . . .
H5   H 0.018490  0.717129   0.510199   0.028     Uiso 1 1 calc R U . . .
C6   C 0.2990(3) 0.66935(8) 0.53911(8) 0.0195(3) Uani 1 1 d    . . . . .
C7   C 0.3298(3) 0.67808(8) 0.60831(8) 0.0200(3) Uani 1 1 d    . . . . .
C8   C 0.2140(3) 0.71236(8) 0.65736(9) 0.0248(4) Uani 1 1 d    . . . . .
H8   H 0.081906  0.735245   0.647589   0.030     Uiso 1 1 calc R U . . .
C9   C 0.2950(3) 0.71240(9) 0.72027(9) 0.0295(4) Uani 1 1 d    . . . . .
H9   H 0.217816  0.735488   0.753907   0.035     Uiso 1 1 calc R U . . .
C10  C 0.4899(3) 0.67870(9) 0.73478(8) 0.0278(4) Uani 1 1 d    . . . . .
H10  H 0.542691  0.679714   0.778270   0.033     Uiso 1 1 calc R U . . .
C11  C 0.6078(3) 0.64398(8) 0.68763(8) 0.0238(3) Uani 1 1 d    . . . . .
H11  H 0.738907  0.620770   0.698015   0.029     Uiso 1 1 calc R U . . .
C12  C 0.5262(3) 0.64449(8) 0.62424(8) 0.0194(3) Uani 1 1 d    . . . . .
C13  C 0.8000(2) 0.57011(8) 0.56585(8) 0.0179(3) Uani 1 1 d    . . . . .
H13A H 0.909420  0.585881   0.597821   0.022     Uiso 1 1 calc R U . . .
H13B H 0.866101  0.572276   0.521937   0.022     Uiso 1 1 calc R U . . .
C14  C 0.7370(3) 0.49482(8) 0.58107(7) 0.0161(3) Uani 1 1 d    . . . . .
H14A H 0.606208  0.482513   0.555757   0.019     Uiso 1 1 calc R U . . .
H14B H 0.700911  0.490865   0.627944   0.019     Uiso 1 1 calc R U . . .
C15  C 0.9203(2) 0.44293(8) 0.56455(7) 0.0154(3) Uani 1 1 d    . . . . .
C16  C 1.1237(2) 0.46074(8) 0.60637(7) 0.0172(3) Uani 1 1 d    . . . . .
H16A H 1.232249  0.423592   0.600197   0.021     Uiso 1 1 calc R U . . .
H16B H 1.187495  0.504278   0.589557   0.021     Uiso 1 1 calc R U . . .
C17  C 1.0826(2) 0.46926(8) 0.67923(7) 0.0184(3) Uani 1 1 d    . . . . .
C18  C 1.1177(3) 0.52987(9) 0.70804(8) 0.0233(3) Uani 1 1 d    . . . . .
H18A H 1.097787  0.534454   0.753759   0.028     Uiso 1 1 calc R U . . .
H18B H 1.162704  0.568627   0.682915   0.028     Uiso 1 1 calc R U . . .
C19  C 1.0118(3) 0.40897(8) 0.71972(8) 0.0207(3) Uani 1 1 d    . . . . .
C20  C 0.8359(3) 0.41326(9) 0.75700(9) 0.0274(4) Uani 1 1 d    . . . . .
H20A H 0.754032  0.454907   0.758031   0.033     Uiso 1 1 calc R U . . .
H20B H 0.792206  0.374659   0.782563   0.033     Uiso 1 1 calc R U . . .
C21  C 1.1540(3) 0.34588(9) 0.71922(8) 0.0269(4) Uani 1 1 d    . . . . .
H21A H 1.149790  0.324426   0.675931   0.040     Uiso 1 1 calc R U . . .
H21B H 1.101962  0.312691   0.751811   0.040     Uiso 1 1 calc R U . . .
H21C H 1.302899  0.359334   0.729590   0.040     Uiso 1 1 calc R U . . .
C22  C 0.8551(3) 0.36701(8) 0.57660(7) 0.0164(3) Uani 1 1 d    . . . . .
C23  C 0.6624(3) 0.34702(8) 0.60589(8) 0.0192(3) Uani 1 1 d    . . . . .
H23  H 0.564147  0.381340   0.620925   0.023     Uiso 1 1 calc R U . . .
C24  C 0.6115(3) 0.27696(9) 0.61346(8) 0.0236(3) Uani 1 1 d    . . . . .
H24  H 0.477909  0.264128   0.632924   0.028     Uiso 1 1 calc R U . . .
C25  C 0.7533(3) 0.22613(9) 0.59294(8) 0.0254(4) Uani 1 1 d    . . . . .
H25  H 0.718912  0.178555   0.598762   0.030     Uiso 1 1 calc R U . . .
C26  C 0.9470(3) 0.24543(9) 0.56367(8) 0.0262(4) Uani 1 1 d    . . . . .
H26  H 1.045845  0.210958   0.549319   0.031     Uiso 1 1 calc R U . . .
C27  C 0.9959(3) 0.31492(9) 0.55544(8) 0.0223(3) Uani 1 1 d    . . . . .
H27  H 1.128076  0.327493   0.534961   0.027     Uiso 1 1 calc R U . . .
C28  C 0.9658(3) 0.44850(8) 0.49066(7) 0.0166(3) Uani 1 1 d    . . . . .
C29  C 1.1598(3) 0.47040(8) 0.46374(8) 0.0194(3) Uani 1 1 d    . . . . .
H29  H 1.275946  0.483105   0.491632   0.023     Uiso 1 1 calc R U . . .
C30  C 1.1872(3) 0.47406(8) 0.39622(8) 0.0225(3) Uani 1 1 d    . . . . .
H30  H 1.321686  0.489023   0.378777   0.027     Uiso 1 1 calc R U . . .
C31  C 1.0210(3) 0.45617(9) 0.35461(8) 0.0234(3) Uani 1 1 d    . . . . .
H31  H 1.040197  0.458844   0.308719   0.028     Uiso 1 1 calc R U . . .
C32  C 0.8251(3) 0.43418(9) 0.38071(8) 0.0239(3) Uani 1 1 d    . . . . .
H32  H 0.709438  0.421804   0.352543   0.029     Uiso 1 1 calc R U . . .
C33  C 0.7981(3) 0.43026(8) 0.44765(8) 0.0202(3) Uani 1 1 d    . . . . .
H33  H 0.663619  0.414942   0.464829   0.024     Uiso 1 1 calc R U . . .

loop_
_atom_site_aniso_label
_atom_site_aniso_U_11
_atom_site_aniso_U_22
_atom_site_aniso_U_33
_atom_site_aniso_U_23
_atom_site_aniso_U_13
_atom_site_aniso_U_12
N1  0.0193(7)  0.0168(6) 0.0192(6) 0.0004(5)  -0.0003(5) 0.0027(5)
C1  0.0192(8)  0.0134(6) 0.0226(8) 0.0039(6)  0.0004(6)  -0.0023(6)
C2  0.0262(9)  0.0173(7) 0.0236(8) 0.0022(6)  0.0022(7)  -0.0003(6)
C3  0.0356(10) 0.0221(8) 0.0220(8) 0.0041(7)  -0.0023(7) -0.0030(7)
C4  0.0290(9)  0.0221(8) 0.0293(8) 0.0083(7)  -0.0067(7) -0.0011(7)
C5  0.0212(8)  0.0166(7) 0.0320(9) 0.0046(6)  -0.0016(7) -0.0007(6)
C6  0.0195(8)  0.0129(7) 0.0262(8) 0.0036(6)  0.0031(6)  -0.0016(6)
C7  0.0218(8)  0.0129(7) 0.0255(8) 0.0030(6)  0.0022(7)  -0.0001(6)
C8  0.0273(9)  0.0169(7) 0.0303(9) 0.0015(7)  0.0067(7)  0.0045(7)
C9  0.0401(11) 0.0205(8) 0.0279(9) -0.0033(7) 0.0095(8)  0.0057(8)
C10 0.0404(10) 0.0213(8) 0.0217(8) -0.0019(7) -0.0010(7) 0.0018(8)
C11 0.0282(9)  0.0180(7) 0.0251(8) -0.0007(6) -0.0021(7) 0.0023(7)
C12 0.0219(8)  0.0131(7) 0.0231(8) 0.0005(6)  0.0037(6)  0.0002(6)
C13 0.0160(7)  0.0158(7) 0.0220(7) 0.0006(6)  0.0013(6)  0.0015(6)
C14 0.0147(7)  0.0164(7) 0.0171(7) 0.0006(6)  0.0003(6)  0.0008(6)
C15 0.0139(7)  0.0163(7) 0.0160(7) 0.0001(6)  0.0004(6)  0.0010(5)
C16 0.0152(7)  0.0189(7) 0.0175(7) 0.0011(6)  -0.0010(6) 0.0002(6)
C17 0.0147(7)  0.0219(8) 0.0185(7) 0.0008(6)  -0.0025(6) 0.0021(6)
C18 0.0253(8)  0.0243(8) 0.0204(8) -0.0001(7) -0.0039(6) -0.0012(7)
C19 0.0256(8)  0.0210(8) 0.0155(7) -0.0011(6) -0.0025(6) -0.0008(7)
C20 0.0285(9)  0.0295(8) 0.0244(8) -0.0003(7) 0.0032(7)  -0.0028(7)
C21 0.0351(10) 0.0250(8) 0.0205(8) 0.0031(7)  0.0007(7)  0.0034(8)
C22 0.0191(7)  0.0164(7) 0.0138(7) 0.0007(6)  -0.0023(6) 0.0000(6)
C23 0.0194(8)  0.0187(7) 0.0194(7) 0.0014(6)  -0.0011(6) 0.0007(6)
C24 0.0258(8)  0.0229(8) 0.0222(8) 0.0057(7)  -0.0002(7) -0.0051(7)
C25 0.0387(10) 0.0156(7) 0.0218(8) 0.0022(6)  -0.0035(7) -0.0040(7)
C26 0.0375(10) 0.0184(8) 0.0227(8) -0.0017(7) 0.0016(7)  0.0060(7)
C27 0.0250(8)  0.0208(8) 0.0210(8) 0.0000(6)  0.0020(7)  0.0014(7)
C28 0.0185(7)  0.0134(6) 0.0178(7) -0.0001(6) 0.0007(6)  0.0027(6)
C29 0.0182(8)  0.0196(7) 0.0204(7) -0.0006(6) 0.0004(6)  -0.0008(6)
C30 0.0235(8)  0.0202(7) 0.0239(8) 0.0009(6)  0.0068(7)  -0.0004(7)
C31 0.0304(9)  0.0230(8) 0.0168(7) 0.0019(6)  0.0022(7)  0.0043(7)
C32 0.0240(8)  0.0269(8) 0.0207(8) -0.0003(7) -0.0049(7) 0.0028(7)
C33 0.0192(8)  0.0212(7) 0.0203(8) -0.0006(6) 0.0009(6)  -0.0007(6)

loop_
_geom_bond_atom_site_label_1
_geom_bond_atom_site_label_2
_geom_bond_distance
_geom_bond_site_symmetry_2
_geom_bond_publ_flag
N1  C12  1.385(2)   . ?
N1  C1   1.387(2)   . ?
N1  C13  1.4525(19) . ?
C1  C2   1.395(2)   . ?
C1  C6   1.414(2)   . ?
C2  C3   1.389(3)   . ?
C2  H2   0.9500     . ?
C3  C4   1.399(3)   . ?
C3  H3   0.9500     . ?
C4  C5   1.388(3)   . ?
C4  H4   0.9500     . ?
C5  C6   1.397(2)   . ?
C5  H5   0.9500     . ?
C6  C7   1.442(2)   . ?
C7  C8   1.401(2)   . ?
C7  C12  1.415(2)   . ?
C8  C9   1.384(3)   . ?
C8  H8   0.9500     . ?
C9  C10  1.401(3)   . ?
C9  H9   0.9500     . ?
C10 C11  1.384(2)   . ?
C10 H10  0.9500     . ?
C11 C12  1.395(2)   . ?
C11 H11  0.9500     . ?
C13 C14  1.536(2)   . ?
C13 H13A 0.9900     . ?
C13 H13B 0.9900     . ?
C14 C15  1.549(2)   . ?
C14 H14A 0.9900     . ?
C14 H14B 0.9900     . ?
C15 C22  1.540(2)   . ?
C15 C28  1.545(2)   . ?
C15 C16  1.561(2)   . ?
C16 C17  1.525(2)   . ?
C16 H16A 0.9900     . ?
C16 H16B 0.9900     . ?
C17 C18  1.328(2)   . ?
C17 C19  1.495(2)   . ?
C18 H18A 0.9500     . ?
C18 H18B 0.9500     . ?
C19 C20  1.332(2)   . ?
C19 C21  1.502(2)   . ?
C20 H20A 0.9500     . ?
C20 H20B 0.9500     . ?
C21 H21A 0.9800     . ?
C21 H21B 0.9800     . ?
C21 H21C 0.9800     . ?
C22 C23  1.389(2)   . ?
C22 C27  1.399(2)   . ?
C23 C24  1.397(2)   . ?
C23 H23  0.9500     . ?
C24 C25  1.381(3)   . ?
C24 H24  0.9500     . ?
C25 C26  1.390(3)   . ?
C25 H25  0.9500     . ?
C26 C27  1.385(2)   . ?
C26 H26  0.9500     . ?
C27 H27  0.9500     . ?
C28 C29  1.387(2)   . ?
C28 C33  1.406(2)   . ?
C29 C30  1.397(2)   . ?
C29 H29  0.9500     . ?
C30 C31  1.379(3)   . ?
C30 H30  0.9500     . ?
C31 C32  1.391(3)   . ?
C31 H31  0.9500     . ?
C32 C33  1.385(2)   . ?
C32 H32  0.9500     . ?
C33 H33  0.9500     . ?

loop_
_geom_angle_atom_site_label_1
_geom_angle_atom_site_label_2
_geom_angle_atom_site_label_3
_geom_angle
_geom_angle_site_symmetry_1
_geom_angle_site_symmetry_3
_geom_angle_publ_flag
C12  N1  C1   108.56(13) . . ?
C12  N1  C13  125.40(13) . . ?
C1   N1  C13  125.45(13) . . ?
N1   C1  C2   129.12(15) . . ?
N1   C1  C6   109.12(14) . . ?
C2   C1  C6   121.70(15) . . ?
C3   C2  C1   117.10(16) . . ?
C3   C2  H2   121.4      . . ?
C1   C2  H2   121.4      . . ?
C2   C3  C4   122.02(16) . . ?
C2   C3  H3   119.0      . . ?
C4   C3  H3   119.0      . . ?
C5   C4  C3   120.66(16) . . ?
C5   C4  H4   119.7      . . ?
C3   C4  H4   119.7      . . ?
C4   C5  C6   118.62(16) . . ?
C4   C5  H5   120.7      . . ?
C6   C5  H5   120.7      . . ?
C5   C6  C1   119.88(15) . . ?
C5   C6  C7   133.53(16) . . ?
C1   C6  C7   106.55(14) . . ?
C8   C7  C12  119.28(16) . . ?
C8   C7  C6   134.01(16) . . ?
C12  C7  C6   106.68(14) . . ?
C9   C8  C7   119.02(16) . . ?
C9   C8  H8   120.5      . . ?
C7   C8  H8   120.5      . . ?
C8   C9  C10  120.59(16) . . ?
C8   C9  H9   119.7      . . ?
C10  C9  H9   119.7      . . ?
C11  C10 C9   121.95(16) . . ?
C11  C10 H10  119.0      . . ?
C9   C10 H10  119.0      . . ?
C10  C11 C12  117.22(16) . . ?
C10  C11 H11  121.4      . . ?
C12  C11 H11  121.4      . . ?
N1   C12 C11  128.96(15) . . ?
N1   C12 C7   109.08(14) . . ?
C11  C12 C7   121.94(15) . . ?
N1   C13 C14  111.91(12) . . ?
N1   C13 H13A 109.2      . . ?
C14  C13 H13A 109.2      . . ?
N1   C13 H13B 109.2      . . ?
C14  C13 H13B 109.2      . . ?
H13A C13 H13B 107.9      . . ?
C13  C14 C15  112.44(12) . . ?
C13  C14 H14A 109.1      . . ?
C15  C14 H14A 109.1      . . ?
C13  C14 H14B 109.1      . . ?
C15  C14 H14B 109.1      . . ?
H14A C14 H14B 107.8      . . ?
C22  C15 C28  105.74(12) . . ?
C22  C15 C14  112.88(12) . . ?
C28  C15 C14  107.62(12) . . ?
C22  C15 C16  109.41(12) . . ?
C28  C15 C16  112.13(12) . . ?
C14  C15 C16  109.07(12) . . ?
C17  C16 C15  115.33(13) . . ?
C17  C16 H16A 108.4      . . ?
C15  C16 H16A 108.4      . . ?
C17  C16 H16B 108.4      . . ?
C15  C16 H16B 108.4      . . ?
H16A C16 H16B 107.5      . . ?
C18  C17 C19  119.08(14) . . ?
C18  C17 C16  120.23(15) . . ?
C19  C17 C16  120.63(14) . . ?
C17  C18 H18A 120.0      . . ?
C17  C18 H18B 120.0      . . ?
H18A C18 H18B 120.0      . . ?
C20  C19 C17  120.63(15) . . ?
C20  C19 C21  122.14(16) . . ?
C17  C19 C21  117.14(14) . . ?
C19  C20 H20A 120.0      . . ?
C19  C20 H20B 120.0      . . ?
H20A C20 H20B 120.0      . . ?
C19  C21 H21A 109.5      . . ?
C19  C21 H21B 109.5      . . ?
H21A C21 H21B 109.5      . . ?
C19  C21 H21C 109.5      . . ?
H21A C21 H21C 109.5      . . ?
H21B C21 H21C 109.5      . . ?
C23  C22 C27  117.94(14) . . ?
C23  C22 C15  123.93(13) . . ?
C27  C22 C15  118.11(14) . . ?
C22  C23 C24  120.67(15) . . ?
C22  C23 H23  119.7      . . ?
C24  C23 H23  119.7      . . ?
C25  C24 C23  120.70(16) . . ?
C25  C24 H24  119.6      . . ?
C23  C24 H24  119.6      . . ?
C24  C25 C26  119.21(15) . . ?
C24  C25 H25  120.4      . . ?
C26  C25 H25  120.4      . . ?
C27  C26 C25  120.00(16) . . ?
C27  C26 H26  120.0      . . ?
C25  C26 H26  120.0      . . ?
C26  C27 C22  121.47(16) . . ?
C26  C27 H27  119.3      . . ?
C22  C27 H27  119.3      . . ?
C29  C28 C33  117.67(14) . . ?
C29  C28 C15  124.71(14) . . ?
C33  C28 C15  117.62(14) . . ?
C28  C29 C30  121.00(15) . . ?
C28  C29 H29  119.5      . . ?
C30  C29 H29  119.5      . . ?
C31  C30 C29  120.70(16) . . ?
C31  C30 H30  119.6      . . ?
C29  C30 H30  119.6      . . ?
C30  C31 C32  119.12(15) . . ?
C30  C31 H31  120.4      . . ?
C32  C31 H31  120.4      . . ?
C33  C32 C31  120.24(16) . . ?
C33  C32 H32  119.9      . . ?
C31  C32 H32  119.9      . . ?
C32  C33 C28  121.28(16) . . ?
C32  C33 H33  119.4      . . ?
C28  C33 H33  119.4      . . ?

loop_
_geom_torsion_atom_site_label_1
_geom_torsion_atom_site_label_2
_geom_torsion_atom_site_label_3
_geom_torsion_atom_site_label_4
_geom_torsion
_geom_torsion_site_symmetry_1
_geom_torsion_site_symmetry_2
_geom_torsion_site_symmetry_3
_geom_torsion_site_symmetry_4
_geom_torsion_publ_flag
C12 N1  C1  C2  176.79(15)  . . . . ?
C13 N1  C1  C2  -11.6(3)    . . . . ?
C12 N1  C1  C6  -0.51(17)   . . . . ?
C13 N1  C1  C6  171.11(13)  . . . . ?
N1  C1  C2  C3  -177.56(15) . . . . ?
C6  C1  C2  C3  -0.6(2)     . . . . ?
C1  C2  C3  C4  -0.2(2)     . . . . ?
C2  C3  C4  C5  0.5(3)      . . . . ?
C3  C4  C5  C6  0.0(2)      . . . . ?
C4  C5  C6  C1  -0.7(2)     . . . . ?
C4  C5  C6  C7  176.66(16)  . . . . ?
N1  C1  C6  C5  178.59(14)  . . . . ?
C2  C1  C6  C5  1.1(2)      . . . . ?
N1  C1  C6  C7  0.55(17)    . . . . ?
C2  C1  C6  C7  -176.99(14) . . . . ?
C5  C6  C7  C8  -0.1(3)     . . . . ?
C1  C6  C7  C8  177.52(17)  . . . . ?
C5  C6  C7  C12 -178.04(17) . . . . ?
C1  C6  C7  C12 -0.38(16)   . . . . ?
C12 C7  C8  C9  -0.1(2)     . . . . ?
C6  C7  C8  C9  -177.77(17) . . . . ?
C7  C8  C9  C10 0.0(3)      . . . . ?
C8  C9  C10 C11 -0.4(3)     . . . . ?
C9  C10 C11 C12 0.8(3)      . . . . ?
C1  N1  C12 C11 -178.32(16) . . . . ?
C13 N1  C12 C11 10.1(3)     . . . . ?
C1  N1  C12 C7  0.26(17)    . . . . ?
C13 N1  C12 C7  -171.37(14) . . . . ?
C10 C11 C12 N1  177.55(16)  . . . . ?
C10 C11 C12 C7  -0.9(2)     . . . . ?
C8  C7  C12 N1  -178.19(14) . . . . ?
C6  C7  C12 N1  0.08(17)    . . . . ?
C8  C7  C12 C11 0.5(2)      . . . . ?
C6  C7  C12 C11 178.78(14)  . . . . ?
C12 N1  C13 C14 81.44(18)   . . . . ?
C1  N1  C13 C14 -88.80(18)  . . . . ?
N1  C13 C14 C15 167.74(12)  . . . . ?
C13 C14 C15 C22 -177.32(12) . . . . ?
C13 C14 C15 C28 -61.02(16)  . . . . ?
C13 C14 C15 C16 60.85(16)   . . . . ?
C22 C15 C16 C17 -73.61(16)  . . . . ?
C28 C15 C16 C17 169.40(13)  . . . . ?
C14 C15 C16 C17 50.30(17)   . . . . ?
C15 C16 C17 C18 -117.01(16) . . . . ?
C15 C16 C17 C19 65.72(19)   . . . . ?
C18 C17 C19 C20 55.7(2)     . . . . ?
C16 C17 C19 C20 -127.03(17) . . . . ?
C18 C17 C19 C21 -120.94(17) . . . . ?
C16 C17 C19 C21 56.4(2)     . . . . ?
C28 C15 C22 C23 -124.16(16) . . . . ?
C14 C15 C22 C23 -6.7(2)     . . . . ?
C16 C15 C22 C23 114.89(16)  . . . . ?
C28 C15 C22 C27 54.28(17)   . . . . ?
C14 C15 C22 C27 171.69(14)  . . . . ?
C16 C15 C22 C27 -66.67(17)  . . . . ?
C27 C22 C23 C24 -0.3(2)     . . . . ?
C15 C22 C23 C24 178.10(14)  . . . . ?
C22 C23 C24 C25 1.1(2)      . . . . ?
C23 C24 C25 C26 -0.9(3)     . . . . ?
C24 C25 C26 C27 0.1(3)      . . . . ?
C25 C26 C27 C22 0.7(3)      . . . . ?
C23 C22 C27 C26 -0.5(2)     . . . . ?
C15 C22 C27 C26 -179.04(15) . . . . ?
C22 C15 C28 C29 -122.56(15) . . . . ?
C14 C15 C28 C29 116.55(16)  . . . . ?
C16 C15 C28 C29 -3.4(2)     . . . . ?
C22 C15 C28 C33 57.65(17)   . . . . ?
C14 C15 C28 C33 -63.24(17)  . . . . ?
C16 C15 C28 C33 176.81(13)  . . . . ?
C33 C28 C29 C30 -0.1(2)     . . . . ?
C15 C28 C29 C30 -179.86(15) . . . . ?
C28 C29 C30 C31 0.2(2)      . . . . ?
C29 C30 C31 C32 -0.2(2)     . . . . ?
C30 C31 C32 C33 -0.1(2)     . . . . ?
C31 C32 C33 C28 0.3(3)      . . . . ?
C29 C28 C33 C32 -0.2(2)     . . . . ?
C15 C28 C33 C32 179.60(14)  . . . . ?

_shelx_res_file
;
TITL Breit_YF9_36_24B_a.res in P2(1)2(1)2(1)
    Breit_YF9_36_24B_a.res
    created by SHELXL-2019/3 at 13:06:33 on 11-Nov-2024
REM Old TITL Breit_YF9_36_24B in P2(1)2(1)2(1)
REM SHELXT solution in P2(1)2(1)2(1): R1 0.098, Rweak 0.024, Alpha 0.001
REM <I/s>   0.361 for   29 systematic absences,  Orientation as input
REM Flack x =  0.277 ( 0.147 ) from  2008 Parsons' quotients
REM Formula found by SHELXT:  C31 N3
CELL  1.54178   6.1819  19.2993  20.5111   90.000   90.000   90.000
ZERR    4.000   0.0005   0.0018   0.0019    0.000    0.000    0.000
LATT -1
SYMM 1/2-X, -Y, 1/2+Z
SYMM -X, 1/2+Y, 1/2-Z
SYMM 1/2+X, 1/2-Y, -Z
SFAC C H N
UNIT 132 124 4
TEMP -173.150
SIZE 0.019 0.088 0.134
L.S. 10
BOND $H
CONF
MORE -1
LIST 4
ACTA
FMAP 2
PLAN 20
WGHT    0.034900    0.509900
FVAR       0.46410
N1    3    0.614533    0.616245    0.568148    11.00000    0.01931    0.01676 =
         0.01919    0.00045   -0.00028    0.00269
C1    1    0.478950    0.631259    0.516132    11.00000    0.01924    0.01340 =
         0.02258    0.00386    0.00044   -0.00225
C2    1    0.506000    0.616280    0.450117    11.00000    0.02622    0.01735 =
         0.02364    0.00220    0.00220   -0.00034
AFIX  43
H2    2    0.627769    0.591024    0.434833    11.00000   -1.20000
AFIX   0
C3    1    0.347215    0.639885    0.407700    11.00000    0.03560    0.02214 =
         0.02204    0.00412   -0.00228   -0.00303
AFIX  43
H3    2    0.361558    0.630596    0.362422    11.00000   -1.20000
AFIX   0
C4    1    0.166724    0.676934    0.429598    11.00000    0.02897    0.02206 =
         0.02931    0.00826   -0.00665   -0.00114
AFIX  43
H4    2    0.060734    0.691945    0.399180    11.00000   -1.20000
AFIX   0
C5    1    0.140998    0.691972    0.495312    11.00000    0.02118    0.01657 =
         0.03202    0.00459   -0.00158   -0.00069
AFIX  43
H5    2    0.018490    0.717129    0.510199    11.00000   -1.20000
AFIX   0
C6    1    0.298972    0.669351    0.539106    11.00000    0.01945    0.01286 =
         0.02624    0.00362    0.00309   -0.00159
C7    1    0.329763    0.678076    0.608311    11.00000    0.02176    0.01286 =
         0.02550    0.00304    0.00218   -0.00006
C8    1    0.214045    0.712358    0.657356    11.00000    0.02732    0.01688 =
         0.03028    0.00150    0.00667    0.00449
AFIX  43
H8    2    0.081906    0.735245    0.647589    11.00000   -1.20000
AFIX   0
C9    1    0.295047    0.712402    0.720268    11.00000    0.04012    0.02052 =
         0.02789   -0.00328    0.00947    0.00572
AFIX  43
H9    2    0.217816    0.735488    0.753907    11.00000   -1.20000
AFIX   0
C10   1    0.489926    0.678703    0.734780    11.00000    0.04044    0.02135 =
         0.02171   -0.00193   -0.00103    0.00183
AFIX  43
H10   2    0.542691    0.679714    0.778270    11.00000   -1.20000
AFIX   0
C11   1    0.607842    0.643982    0.687633    11.00000    0.02816    0.01805 =
         0.02509   -0.00074   -0.00205    0.00231
AFIX  43
H11   2    0.738907    0.620770    0.698015    11.00000   -1.20000
AFIX   0
C12   1    0.526209    0.644493    0.624237    11.00000    0.02188    0.01313 =
         0.02309    0.00047    0.00367    0.00025
C13   1    0.800004    0.570108    0.565854    11.00000    0.01603    0.01575 =
         0.02201    0.00060    0.00129    0.00147
AFIX  23
H13A  2    0.909420    0.585881    0.597821    11.00000   -1.20000
H13B  2    0.866101    0.572276    0.521937    11.00000   -1.20000
AFIX   0
C14   1    0.737036    0.494823    0.581069    11.00000    0.01472    0.01640 =
         0.01708    0.00062    0.00031    0.00080
AFIX  23
H14A  2    0.606208    0.482513    0.555757    11.00000   -1.20000
H14B  2    0.700911    0.490865    0.627944    11.00000   -1.20000
AFIX   0
C15   1    0.920252    0.442935    0.564551    11.00000    0.01391    0.01629 =
         0.01604    0.00014    0.00036    0.00102
C16   1    1.123739    0.460744    0.606367    11.00000    0.01523    0.01891 =
         0.01747    0.00108   -0.00096    0.00019
AFIX  23
H16A  2    1.232249    0.423592    0.600197    11.00000   -1.20000
H16B  2    1.187495    0.504278    0.589557    11.00000   -1.20000
AFIX   0
C17   1    1.082577    0.469255    0.679229    11.00000    0.01469    0.02195 =
         0.01854    0.00084   -0.00250    0.00215
C18   1    1.117690    0.529867    0.708036    11.00000    0.02529    0.02433 =
         0.02035   -0.00008   -0.00386   -0.00121
AFIX  93
H18A  2    1.097787    0.534454    0.753759    11.00000   -1.20000
H18B  2    1.162704    0.568627    0.682915    11.00000   -1.20000
AFIX   0
C19   1    1.011830    0.408970    0.719720    11.00000    0.02565    0.02103 =
         0.01552   -0.00115   -0.00246   -0.00080
C20   1    0.835857    0.413255    0.757005    11.00000    0.02848    0.02947 =
         0.02440   -0.00030    0.00324   -0.00282
AFIX  93
H20A  2    0.754032    0.454907    0.758031    11.00000   -1.20000
H20B  2    0.792206    0.374659    0.782563    11.00000   -1.20000
AFIX   0
C21   1    1.153963    0.345876    0.719220    11.00000    0.03515    0.02496 =
         0.02053    0.00313    0.00073    0.00342
AFIX 137
H21A  2    1.149790    0.324426    0.675931    11.00000   -1.50000
H21B  2    1.101962    0.312691    0.751811    11.00000   -1.50000
H21C  2    1.302899    0.359334    0.729590    11.00000   -1.50000
AFIX   0
C22   1    0.855081    0.367009    0.576601    11.00000    0.01906    0.01642 =
         0.01376    0.00068   -0.00227   -0.00004
C23   1    0.662359    0.347018    0.605889    11.00000    0.01945    0.01872 =
         0.01939    0.00145   -0.00105    0.00070
AFIX  43
H23   2    0.564147    0.381340    0.620925    11.00000   -1.20000
AFIX   0
C24   1    0.611478    0.276956    0.613459    11.00000    0.02577    0.02287 =
         0.02219    0.00574   -0.00018   -0.00506
AFIX  43
H24   2    0.477909    0.264128    0.632924    11.00000   -1.20000
AFIX   0
C25   1    0.753310    0.226130    0.592943    11.00000    0.03868    0.01557 =
         0.02184    0.00218   -0.00347   -0.00405
AFIX  43
H25   2    0.718912    0.178555    0.598762    11.00000   -1.20000
AFIX   0
C26   1    0.947029    0.245433    0.563671    11.00000    0.03746    0.01836 =
         0.02274   -0.00169    0.00157    0.00599
AFIX  43
H26   2    1.045845    0.210958    0.549319    11.00000   -1.20000
AFIX   0
C27   1    0.995938    0.314922    0.555437    11.00000    0.02497    0.02085 =
         0.02095    0.00004    0.00203    0.00135
AFIX  43
H27   2    1.128076    0.327493    0.534961    11.00000   -1.20000
AFIX   0
C28   1    0.965798    0.448505    0.490663    11.00000    0.01852    0.01342 =
         0.01779   -0.00006    0.00074    0.00273
C29   1    1.159848    0.470399    0.463741    11.00000    0.01817    0.01960 =
         0.02038   -0.00061    0.00039   -0.00077
AFIX  43
H29   2    1.275946    0.483105    0.491632    11.00000   -1.20000
AFIX   0
C30   1    1.187210    0.474058    0.396220    11.00000    0.02348    0.02019 =
         0.02388    0.00094    0.00677   -0.00042
AFIX  43
H30   2    1.321686    0.489023    0.378777    11.00000   -1.20000
AFIX   0
C31   1    1.021045    0.456172    0.354606    11.00000    0.03044    0.02304 =
         0.01678    0.00193    0.00221    0.00433
AFIX  43
H31   2    1.040197    0.458844    0.308719    11.00000   -1.20000
AFIX   0
C32   1    0.825136    0.434181    0.380714    11.00000    0.02398    0.02687 =
         0.02074   -0.00035   -0.00487    0.00277
AFIX  43
H32   2    0.709438    0.421804    0.352543    11.00000   -1.20000
AFIX   0
C33   1    0.798082    0.430257    0.447648    11.00000    0.01915    0.02125 =
         0.02029   -0.00059    0.00087   -0.00069
AFIX  43
H33   2    0.663619    0.414942    0.464829    11.00000   -1.20000
AFIX   0
HKLF 4


REM  Breit_YF9_36_24B_a.res in P2(1)2(1)2(1)
REM wR2 = 0.0715, GooF = S = 1.044, Restrained GooF = 1.044 for all data
REM R1 = 0.0290 for 4808 Fo > 4sig(Fo) and 0.0311 for all 5015 data
REM 308 parameters refined using 0 restraints

END

WGHT      0.0349      0.5099

REM Highest difference peak  0.188,  deepest hole -0.179,  1-sigma level  0.032
Q1    1   1.1047  0.4602  0.6453  11.00000  0.05    0.19
Q2    1   0.9587  0.4442  0.5268  11.00000  0.05    0.16
Q3    1   1.0215  0.4389  0.6949  11.00000  0.05    0.15
Q4    1   0.3039  0.6767  0.5733  11.00000  0.05    0.15
Q5    1   0.8919  0.4043  0.5742  11.00000  0.05    0.15
Q6    1   0.3992  0.6577  0.5230  11.00000  0.05    0.14
Q7    1   1.0833  0.4428  0.4784  11.00000  0.05    0.13
Q8    1   1.0077  0.4528  0.5862  11.00000  0.05    0.12
Q9    1   1.0305  0.5009  0.6890  11.00000  0.05    0.12
Q10   1   0.5617  0.6204  0.5366  11.00000  0.05    0.12
Q11   1   1.0407  0.4758  0.4795  11.00000  0.05    0.11
Q12   1   0.8374  0.4681  0.5729  11.00000  0.05    0.11
Q13   1   0.8874  0.4024  0.7148  11.00000  0.05    0.11
Q14   1   0.4839  0.6165  0.4866  11.00000  0.05    0.11
Q15   1   0.5994  0.6585  0.6519  11.00000  0.05    0.10
Q16   1   0.9743  0.4232  0.7548  11.00000  0.05    0.10
Q17   1   0.7642  0.5328  0.5730  11.00000  0.05    0.10
Q18   1   1.1689  0.4636  0.4292  11.00000  0.05    0.10
Q19   1   0.4250  0.6567  0.6194  11.00000  0.05    0.10
Q20   1   0.1138  0.6612  0.4660  11.00000  0.05    0.10
;
_shelx_res_checksum               30819
_shelx_hkl_file
;
   1   0   0    0.40    1.20
   1   0   0   -1.00    0.90
   1   0   0    1.40    1.40
   1   0   0   -0.80    0.70
  -1   0   0   -0.70    0.90
  -1   0   0   -1.60    0.90
  -1   0   0    0.80    1.20
  -1   0   0   -0.50    0.90
   2   0   0   97.99    6.30
  -2   0   0  112.79    6.10
  -2   0   0  106.29    5.50
   2   0   0   99.09    5.80
   2   0   0  110.99    7.50
   2   0   0  102.69    6.00
   2   0   0  106.09    7.00
   2   0   0  103.09    6.40
  -2   0   0   99.19    6.90
  -2   0   0   97.19    6.30
   2   0   0  103.39    7.10
   3   0   0    1.80    2.80
   3   0   0   -0.40    1.40
   3   0   0    5.60    2.60
   3   0   0   -3.90    1.70
   3   0   0    2.20    3.00
  -3   0   0   -0.50    1.90
  -3   0   0    0.20    1.80
  -3   0   0    0.90    2.10
  -3   0   0    0.30    2.30
  -3   0   0   -0.40    3.30
   3   0   0   -0.80    1.70
   3   0   0    4.50    3.10
  -3   0   0    2.40    1.90
  -3   0   0   -2.90    1.50
   3   0   0    0.90    2.50
   4   0   0   21.10    3.90
   4   0   0   15.90    5.50
   4   0   0   19.40    4.70
   4   0   0   27.80    6.40
   4   0   0   19.50    3.50
   4   0   0   22.20    4.80
  -4   0   0   23.30    4.30
  -4   0   0   20.60    6.20
  -4   0   0   26.00    5.30
  -4   0   0   27.70    5.40
  -4   0   0   19.60    6.30
  -4   0   0   19.50    4.20
  -4   0   0   24.00    5.00
   4   0   0   34.10    7.60
   5   0   0   -0.10    2.40
   5   0   0   -2.40    2.60
  -5   0   0   -0.70    4.00
  -5   0   0    6.80    2.40
  -5   0   0    0.80    2.70
  -5   0   0   -2.40    3.30
  -5   0   0   -3.00    2.10
  -5   0   0    1.10    2.80
  -5   0   0    6.80    6.20
   5   0   0   -2.70    3.30
   5   0   0   -3.20    2.30
   5   0   0   -2.10    2.40
  -5   0   0   -1.80    2.70
   5   0   0    1.40    2.00
   5   0   0    0.00    2.40
   5   0   0   -1.20    3.40
   5   0   0   -0.70    2.50
   5   0   0    6.50    5.70
  -6   0   0  380.96   16.40
  -6   0   0  404.66   16.10
   6   0   0  385.06   17.50
   6   0   0  405.16   16.70
  -6   0   0  380.16   19.30
  -6   0   0  419.36   19.10
   6   0   0  393.86   16.30
  -6   0   0  398.56   19.70
   6   0   0  383.26   17.40
   6   0   0  384.06   19.00
  -7   0   0    0.70    3.20
  -7   0   0    1.50    2.40
   7   0   0    4.30    3.20
  -7   0   0   -1.10    2.30
   7   0   0    1.80    3.70
   7   0   0   -1.00    1.80
  -7   0   0    1.40    1.60
   7   0   0   -4.30    2.00
  -7   0   0   -6.20    3.30
   7   0   0    3.30    2.80
   0   1   0   -0.40    0.40
   0   1   0   -0.10    0.30
   0   1   0   -0.10    0.50
   0  -1   0   -0.20    0.50
   0  -1   0   -0.10    0.40
   1  -1   0    1.20    1.10
  -1  -1   0    1.50    1.00
  -1   1   0    1.20    0.80
  -1  -1   0    1.80    0.90
  -1   1   0   -0.30    1.20
  -1   1   0    0.10    1.20
  -1  -1   0    3.00    1.60
   1   1   0    1.30    1.30
   1   1   0    1.80    1.60
   1   1   0    0.10    1.20
   1   1   0   -0.20    1.20
  -1  -1   0    2.80    1.40
  -1  -1   0    0.80    1.20
   1  -1   0    1.60    1.40
   1  -1   0    0.30    1.20
   1  -1   0    2.70    1.00
  -1   1   0    2.20    1.00
  -2  -1   0   12.00    2.20
  -2   1   0   11.00    2.10
   2   1   0   10.70    3.10
  -2   1   0   14.20    2.80
  -2   1   0   11.70    2.90
  -2  -1   0   14.10    3.20
   2  -1   0    6.60    2.60
   2  -1   0   11.70    2.60
  -2  -1   0   10.90    2.80
  -2   1   0   11.50    2.70
  -2   1   0    9.80    3.00
   2   1   0   12.20    2.80
   2   1   0   11.60    3.10
   2  -1   0   11.00    2.30
   2   1   0    5.70    2.00
   2   1   0    9.20    2.20
   2   1   0   13.90    3.20
   2  -1   0   13.70    3.30
   2  -1   0   12.40    2.40
   2  -1   0    9.40    2.50
  -2  -1   0    9.30    2.20
  -2   1   0   12.20    2.40
   3  -1   0   31.80    5.80
  -3  -1   0   31.70    6.50
   3  -1   0   32.40    4.10
   3   1   0   39.60    4.50
   3   1   0   35.50    5.20
  -3   1   0   39.90    5.10
  -3   1   0   34.20    4.30
   3  -1   0   34.20    4.90
   3   1   0   33.90    5.90
  -3   1   0   37.30    4.70
   3   1   0   16.70    4.20
   3   1   0   37.20    6.30
   3   1   0   38.30    5.30
   3   1   0   41.80    6.70
  -3  -1   0   37.40    4.50
   3  -1   0   32.90    4.80
   3  -1   0   31.00    5.80
   3  -1   0   29.50    6.50
  -3  -1   0   34.10    4.30
  -3  -1   0   30.50    5.80
   3   1   0   37.90    5.70
  -3   1   0   37.10    5.30
  -3   1   0   31.00    5.90
  -3   1   0   38.10    6.10
  -3   1   0   28.20    4.10
  -3  -1   0   39.20    4.70
  -3  -1   0   34.30    4.40
   3  -1   0   45.50    6.20
  -3  -1   0   31.60    4.90
  -4   1   0  105.49    8.10
   4  -1   0  120.39    8.70
   4  -1   0  119.49   11.40
   4   1   0  102.29    6.90
   4   1   0  108.89   11.10
   4   1   0   99.69   12.10
   4   1   0  120.09    7.80
   4  -1   0   90.69   12.10
   4   1   0  120.99   13.20
  -4  -1   0  103.69    8.50
  -4  -1   0   94.99    9.90
  -4  -1   0  106.79    8.20
   4  -1   0   95.69    6.70
   4   1   0  113.89    8.70
  -4   1   0   92.99   12.20
  -4   1   0  113.69    9.50
  -4   1   0  100.19    8.40
   4  -1   0  121.29    9.40
   4   1   0  109.39   13.40
  -4  -1   0  106.29    8.60
   4  -1   0   92.49   12.00
  -4  -1   0   95.29    8.80
  -4  -1   0   96.79   12.10
  -4  -1   0   93.29   10.00
  -4  -1   0  116.69    8.50
   4  -1   0  102.09    7.20
   5   1   0   39.00    4.50
  -5  -1   0   45.50   10.30
  -5  -1   0   55.19    5.60
  -5  -1   0   41.00    5.40
  -5  -1   0   53.39    7.50
   5  -1   0   40.00    5.60
   5   1   0   43.90   10.20
   5  -1   0   38.60    4.70
   5  -1   0   48.20    6.10
   5  -1   0   41.00    5.10
   5   1   0   39.90    7.60
   5   1   0   41.30    5.10
  -5   1   0   41.90    7.70
  -5   1   0   43.70    5.00
  -5  -1   0   46.60    7.20
   5   1   0   54.59    8.90
   5  -1   0   41.50   10.20
   5  -1   0   44.90    5.40
   5  -1   0   54.39    8.20
   5   1   0   51.39    6.50
   5   1   0   55.29    9.90
   5   1   0   44.70    5.30
  -5   1   0   49.40    7.30
   5   1   0   48.10    5.30
  -5  -1   0   51.89    9.00
  -5   1   0   38.70    5.20
  -5   1   0   46.90   11.00
  -5   1   0   56.99    7.80
  -5   1   0   43.80    4.60
   5  -1   0   58.89    8.30
   5  -1   0   60.89   10.00
  -5  -1   0   44.60    4.50
  -5   1   0   44.10    9.30
   5   1   0   42.80    6.00
  -5  -1   0   42.50    8.00
  -6  -1   0    1.70    3.00
  -6  -1   0    2.30    2.90
   6   1   0    0.70    5.60
   6   1   0    1.40    2.80
  -6   1   0    2.60    3.50
   6   1   0   10.40    3.90
   6   1   0    4.60    2.60
  -6   1   0    0.90    2.90
  -6  -1   0    4.80    3.20
  -6   1   0    5.10    2.30
  -6  -1   0    5.10    2.30
  -6  -1   0    8.10    8.20
   6  -1   0    5.70    7.60
   6  -1   0    5.40    3.50
  -6   1   0    1.20    3.20
   6  -1   0    4.30    2.80
   6  -1   0    2.80    2.50
   6   1   0   -0.60    2.70
  -6  -1   0    4.50    3.80
   6  -1   0   12.30    8.40
  -6   1   0    6.40    3.30
   6  -1   0    3.70    3.50
   6  -1   0    2.00    2.50
   6   1   0   -5.10    9.50
   6   1   0    1.70    3.20
  -7   1   0    1.80    2.60
   7   1   0    3.80    2.90
  -7  -1   0   -1.30    2.50
  -7  -1   0   -1.30    1.50
   7  -1   0    2.90    2.10
  -7   1   0    2.30    3.20
  -7   1   0    2.40    1.70
  -7  -1   0    1.10    3.80
   7   1   0    1.50    2.00
   7   1   0   -3.60    3.00
  -7  -1   0    5.90    3.00
  -7   1   0    1.50    2.80
   7  -1   0    1.30    2.30
   7  -1   0    7.10    3.20
   7   1   0    1.50    3.70
  -7   1   0    4.70    2.60
   7  -1   0    5.10    2.80
   7   1   0    2.10    2.50
  -7  -1   0    4.70    3.40
   7  -1   0   -0.70    3.30
   0  -2   0  202.58    8.80
   0   2   0  216.88    6.90
   0  -2   0  226.88    6.90
   0   2   0  223.98    9.00
   0  -2   0  218.48    8.30
   0   2   0  218.88    7.80
   0   2   0  221.08    9.20
   1  -2   0 9646.93  276.47
  -1   2   0 9395.16  279.57
  -1  -2   0 9211.48  280.87
  -1  -2   0 9156.08  279.37
   1   2   0 9491.15  280.37
   1   2   0 9485.95  277.87
   1  -2   0 9508.35  275.27
   1   2   0 9794.32  279.57
  -1   2   0 9740.43  280.27
  -1   2   0 9484.45  276.27
  -1   2   0 9984.60  284.87
  -1  -2   0 9446.96  279.07
  -1  -2   0 9999.00  276.47
   1  -2   0 9409.86  279.97
   1  -2   0 9240.88  278.97
   1   2   0 9412.86  278.87
  -2   2   0    1.70    1.70
  -2  -2   0    0.40    1.20
   2  -2   0   -1.20    1.60
   2   2   0    0.20    1.50
   2   2   0    3.60    2.30
  -2   2   0   -1.60    1.80
  -2   2   0    0.30    2.10
   2   2   0   -0.40    1.90
   2   2   0   -0.90    1.30
   2  -2   0   -0.30    1.30
  -2   2   0    2.10    1.40
  -2  -2   0    1.50    2.10
  -2   2   0    1.30    1.70
   2   2   0    0.50    1.70
  -2  -2   0    1.40    1.50
   2   2   0   -0.70    1.70
  -2  -2   0    2.80    1.50
   2  -2   0    1.40    1.40
   2  -2   0    3.70    2.10
   2  -2   0   -1.30    1.30
  -2   2   0    1.40    1.30
  -2  -2   0    0.00    1.80
   3  -2   0   22.00    3.80
   3   2   0   14.40    4.20
  -3  -2   0   15.00    3.00
   3  -2   0   17.60    3.00
  -3   2   0   24.40    5.60
  -3  -2   0   16.10    4.00
  -3   2   0   24.00    4.50
  -3   2   0   19.10    3.40
  -3   2   0   16.70    3.40
  -3  -2   0   21.40    3.70
   3   2   0   19.10    3.40
   3  -2   0   29.20    5.00
   3  -2   0   15.90    4.60
   3   2   0   26.70    5.50
   3   2   0   14.40    4.00
   3   2   0   15.40    3.60
  -3  -2   0   18.30    3.30
   3  -2   0   21.50    5.20
   3  -2   0   18.90    4.40
  -3   2   0   31.70    5.30
  -3   2   0   21.90    3.70
  -3  -2   0   25.60    4.80
   3   2   0   21.90    5.70
   3   2   0   23.40    4.40
   3  -2   0   21.90    4.90
   3  -2   0   20.50    3.90
  -3  -2   0   21.40    5.10
   3   2   0   16.00    3.80
   3  -2   0   23.80    3.90
  -3   2   0   21.90    3.80
   4   2   0   31.60    7.50
   4   2   0   26.10    5.20
  -4  -2   0   26.70    5.60
   4   2   0   31.60    5.20
   4   2   0   27.80    7.00
  -4  -2   0   26.70    6.30
  -4  -2   0   33.30    5.50
  -4   2   0   25.50    7.20
   4  -2   0   28.10    6.80
   4   2   0   19.00    5.80
  -4   2   0   37.10    6.30
   4   2   0   27.30    6.40
   4  -2   0   32.10    7.80
   4  -2   0   39.80    6.10
   4  -2   0   30.50    4.20
  -4  -2   0   25.90    3.50
  -4  -2   0   25.30    5.10
  -4   2   0   30.70    5.00
  -4   2   0   27.60    5.20
   4  -2   0   26.80    4.10
  -4  -2   0   23.70    4.80
   4  -2   0   33.00    5.80
  -4  -2   0   30.40    5.50
  -4  -2   0   34.70    6.20
  -4  -2   0   25.50    4.70
   4   2   0   30.00    6.20
   4   2   0   24.20    4.00
  -5   2   0  140.49   10.70
  -5   2   0  128.99   14.30
   5   2   0  172.08   17.30
   5   2   0  127.49    8.70
  -5  -2   0  136.99   10.90
   5   2   0  114.29    9.50
  -5   2   0  140.69   12.30
   5   2   0  124.29   10.40
   5   2   0  118.79   12.80
   5   2   0  144.39    9.30
  -5   2   0  137.09    8.80
  -5   2   0   99.69   15.80
  -5  -2   0  133.69   13.60
  -5   2   0  169.78   13.10
   5  -2   0  136.29    8.00
   5   2   0  137.49   10.20
  -5   2   0  145.29    9.90
  -5  -2   0  135.19   10.50
   5  -2   0  133.79   11.10
   5   2   0  137.29   17.20
  -5  -2   0  126.29   10.30
   5  -2   0  123.19    8.00
   5  -2   0  133.29   13.90
   5  -2   0  129.79    8.60
   5  -2   0  141.09   10.90
   5  -2   0  126.19    9.00
  -5  -2   0   98.29   14.30
  -5  -2   0  129.99    7.90
   6   2   0   13.00    7.30
  -6   2   0    2.60    3.90
   6   2   0    9.30    2.80
  -6   2   0    2.50    4.80
  -6  -2   0    7.70    5.50
   6   2   0    3.50    2.90
   6   2   0    2.60    3.40
   6  -2   0    7.00    2.90
  -6  -2   0    2.40    3.10
   6  -2   0    6.40    3.60
  -6   2   0    5.50    3.50
   6  -2   0   -1.80    4.20
  -6   2   0    9.00    4.00
  -6  -2   0   -0.30    2.90
   6  -2   0    3.30    2.60
   6  -2   0    5.70    6.10
  -6   2   0    6.50    3.60
  -6  -2   0    9.40    3.90
  -6   2   0    7.20    3.20
  -6  -2   0    5.00    2.50
   6   2   0    3.20    2.70
   6   2   0   11.80    5.40
  -6  -2   0    9.80    3.30
   6  -2   0    5.80    2.80
   6  -2   0    5.80    3.30
   6   2   0    2.90    3.30
  -6   2   0   11.60    3.00
   6   2   0    1.70    3.70
   7  -2   0   62.49    5.50
  -7  -2   0   67.59    5.50
   7   2   0   63.49    5.30
   7  -2   0   65.79    6.00
  -7  -2   0   60.19    7.10
  -7  -2   0   54.89    6.30
  -7   2   0   67.69    5.90
  -7   2   0   68.69    7.50
  -7   2   0   64.19    5.60
  -7  -2   0   60.19    5.60
   7  -2   0   64.09    5.90
  -7   2   0   59.99    4.50
  -7   2   0   58.99    6.60
   7   2   0   66.89    6.50
   7   2   0   66.39    5.90
   7  -2   0   63.59    5.00
  -7  -2   0   59.39    4.50
   7  -2   0   61.09    7.50
   7   2   0   47.00    6.70
   7   2   0   62.59    6.20
   0   3   0    0.30    1.50
   0  -3   0    0.50    1.50
   0  -3   0   -0.40    1.30
   0  -3   0    1.70    0.60
   0   3   0    1.20    1.10
   0  -3   0    0.40    0.90
   0   3   0    0.80    1.90
   1   3   0  639.54   23.80
   1   3   0  675.83   21.40
  -1   3   0  707.03   22.80
   1   3   0  683.73   22.20
   1   3   0  670.63   23.90
   1  -3   0  664.33   21.90
   1   3   0  658.53   24.80
  -1   3   0  642.74   22.30
  -1   3   0  661.33   24.20
  -1   3   0  671.23   21.90
   1  -3   0  702.23   22.40
  -1  -3   0  675.13   21.20
   1  -3   0  690.83   23.90
  -1  -3   0  692.43   22.10
   1  -3   0  660.13   23.00
  -1  -3   0  668.33   22.40
   1  -3   0  676.03   21.90
  -1   3   0  670.93   20.20
  -1   3   0  694.73   24.10
   1   3   0  679.53   24.30
   1  -3   0  670.73   21.90
  -2   3   0   95.79    7.40
  -2   3   0  129.49   13.10
   2   3   0   99.89    8.00
   2  -3   0  104.49    6.00
   2   3   0  112.59    7.40
   2  -3   0  109.19    6.70
   2  -3   0   74.49    7.50
   2  -3   0  104.89    6.30
  -2  -3   0  102.79    7.30
   2   3   0   98.09    6.40
   2  -3   0  101.09    5.10
   2   3   0  106.59    8.00
  -2   3   0  103.89    6.10
  -2   3   0  101.29    6.10
   2   3   0  108.19    7.10
   2   3   0   99.99    6.70
  -2   3   0   97.09    6.30
  -2  -3   0   93.19    6.20
  -2  -3   0  109.99    5.70
   2  -3   0  106.39    7.20
   2  -3   0   90.39    7.20
   2  -3   0   93.89    5.70
  -2  -3   0   97.59    6.60
  -3   3   0  827.02   34.30
  -3   3   0  834.12   28.90
  -3  -3   0  837.42   29.20
  -3  -3   0  846.32   28.90
  -3  -3   0  831.32   30.50
  -3   3   0  816.02   29.50
   3   3   0  837.32   33.00
   3  -3   0  828.82   31.60
   3  -3   0  807.82   27.80
   3  -3   0  813.72   30.60
  -3   3   0  788.32   28.90
   3   3   0  932.61   32.70
  -3  -3   0  799.12   28.40
   3  -3   0  845.22   30.10
   3  -3   0  833.12   29.80
   3   3   0  827.12   32.20
   3   3   0  771.92   28.40
   3  -3   0  862.21   28.60
   3  -3   0  882.61   29.80
   3  -3   0  813.42   33.50
   3   3   0  789.62   30.40
  -3   3   0  843.52   29.60
  -3  -3   0  845.42   32.70
   3   3   0  832.82   34.20
  -3   3   0  824.52   30.50
  -3  -3   0  845.42   28.60
   3   3   0  869.71   31.60
   3  -3   0  836.12   33.10
  -3  -3   0  829.32   29.10
   4   3   0   -2.30    3.10
  -4   3   0   -2.70    2.60
  -4  -3   0    1.40    2.70
   4   3   0    4.90    2.70
  -4   3   0   -1.10    3.00
  -4  -3   0   -2.00    2.40
  -4  -3   0    0.40    2.50
  -4   3   0   -1.00    4.10
   4  -3   0    3.10    3.80
   4  -3   0    2.90    2.30
  -4  -3   0   10.80    5.00
   4   3   0    0.50    3.40
   4   3   0    0.10    2.60
   4  -3   0    3.30    2.10
   4  -3   0   -0.10    2.10
   4  -3   0    2.60    3.50
  -4  -3   0    2.10    2.00
   4   3   0    0.80    3.70
  -4  -3   0    0.10    2.70
  -4   3   0    0.30    2.50
  -4  -3   0   -4.00    3.50
  -4  -3   0    3.00    3.70
   4   3   0    2.80    3.20
   4   3   0    3.80    3.50
   4   3   0    2.60    2.70
  -4  -3   0   -2.20    2.60
   4   3   0   -1.70    3.70
   5  -3   0   21.90    4.40
   5   3   0   20.20    4.90
   5  -3   0   21.20    5.80
  -5   3   0   28.10    5.30
   5   3   0   23.90    4.80
   5   3   0   23.20    4.10
  -5   3   0   25.70    6.30
  -5  -3   0   22.20    5.40
   5   3   0   19.40    8.90
  -5  -3   0   13.60    7.00
  -5  -3   0   22.80    5.30
  -5   3   0   26.60    6.10
  -5   3   0   26.70    4.60
   5  -3   0   34.20    6.30
   5  -3   0   26.30    5.90
   5  -3   0   24.00    4.30
   5   3   0   20.70    4.80
   5   3   0   23.70    6.50
  -5   3   0   22.10    5.30
   5  -3   0   23.60    8.30
   5  -3   0   25.10    4.00
   5  -3   0   29.10    5.40
  -5   3   0   17.40    9.20
  -5  -3   0   27.90    4.80
  -5   3   0   27.00    5.60
  -5  -3   0   31.00    6.00
  -5  -3   0   28.10    6.00
   5   3   0   29.10    3.70
   5   3   0   11.10    8.30
  -5   3   0   29.10    6.30
  -5  -3   0   25.00    6.50
   5   3   0   22.60    5.30
   5   3   0   24.40    4.60
   5   3   0   37.30    8.90
   6   3   0   18.20    4.50
  -6   3   0   12.80    3.80
  -6  -3   0   27.80    5.60
   6  -3   0   19.70    6.90
  -6  -3   0   24.40    5.00
   6   3   0   27.20    4.60
   6   3   0   11.90    5.70
  -6  -3   0   24.70    5.30
   6   3   0   20.40    3.10
   6   3   0   16.20    5.10
   6  -3   0   25.40    6.80
  -6  -3   0   18.30    3.40
  -6   3   0   20.30    4.80
  -6   3   0   28.90    5.80
  -6   3   0   20.60    6.60
  -6   3   0   14.30    3.10
   6   3   0   15.00    3.70
   6  -3   0   17.20    4.70
   6   3   0   20.50    3.60
  -6  -3   0   20.70    4.00
   6   3   0   25.80    5.20
  -6   3   0   23.30    4.50
  -6   3   0   20.80    4.90
  -6  -3   0    8.40    5.00
   6  -3   0   20.80    4.50
   6   3   0   14.90    8.30
   6  -3   0   17.70    3.60
   6  -3   0   22.40    3.80
   6  -3   0   22.90    4.40
   7   3   0   45.40    7.30
  -7   3   0   17.90    6.00
  -7  -3   0   30.10    8.40
  -7  -3   0   33.90    4.10
   7   3   0   31.60    5.60
   7  -3   0   28.20    3.80
  -7  -3   0   38.90    4.50
   7   3   0   34.60    4.50
   7   3   0   28.40    4.00
   7  -3   0   38.90    8.40
  -7  -3   0   29.10    3.40
  -7  -3   0   32.20    4.80
   7  -3   0   31.40    4.60
  -7   3   0   32.80    4.50
   7  -3   0   30.00    4.10
  -7   3   0   26.40    4.40
  -7   3   0   26.80    3.50
   7  -3   0   33.40    4.50
   7   3   0   34.80    4.90
   0  -4   0  248.88   10.90
   0  -4   0  240.08    8.00
   0   4   0  247.98    9.90
   0   4   0  243.38   12.00
   0  -4   0  249.38   12.20
   0  -4   0  244.58    8.70
   0   4   0  240.98   11.00
   0   4   0  237.48   12.30
   1   4   0  728.33   25.50
  -1   4   0  717.93   23.70
   1   4   0  742.73   26.90
   1   4   0  707.73   23.30
   1   4   0  742.23   26.10
   1  -4   0  714.23   23.40
   1   4   0  742.03   27.60
  -1   4   0  720.73   23.70
  -1  -4   0  716.63   22.70
  -1   4   0  688.53   26.70
  -1   4   0  709.63   21.80
   1  -4   0  725.23   23.70
  -1  -4   0  693.13   23.50
   1  -4   0  731.53   23.50
   1   4   0  720.53   22.30
  -1  -4   0  727.43   24.10
   1  -4   0  661.03   23.90
   1  -4   0  706.53   24.50
   1  -4   0  732.53   26.00
  -2   4   0  345.37   14.80
  -2  -4   0  339.77   13.10
   2  -4   0  307.27   14.90
  -2   4   0  367.66   16.90
   2  -4   0  365.76   14.70
   2   4   0  341.27   15.20
  -2  -4   0  360.36   16.30
   2   4   0  362.76   15.50
  -2   4   0  342.17   17.30
   2  -4   0  362.06   16.50
   2  -4   0  363.76   15.60
   2   4   0  367.16   14.50
   2  -4   0  372.46   16.50
   2   4   0  353.46   15.60
   2   4   0  342.97   14.60
   2   4   0  335.57   17.00
   2   4   0  359.26   17.40
  -2   4   0  353.46   15.20
  -2   4   0  346.97   14.20
  -2  -4   0  345.47   14.10
   2  -4   0  338.57   14.00
  -2  -4   0  353.06   13.60
   2  -4   0  391.36   16.70
  -2  -4   0  349.27   13.40
   3  -4   0   66.49    8.30
   3  -4   0   69.59    9.90
   3   4   0   63.29    7.70
   3   4   0   72.59    9.10
   3   4   0   66.49    7.30
   3   4   0   62.99    8.40
   3   4   0   60.89    7.20
  -3   4   0   81.99   10.80
  -3  -4   0   75.49    9.00
  -3   4   0   66.29    5.70
  -3  -4   0   79.79    8.00
   3  -4   0   74.49    6.70
   3   4   0   87.09   11.10
  -3  -4   0   64.49    5.90
  -3  -4   0   66.69    5.60
   3  -4   0   67.59    5.70
   3  -4   0   70.49    5.00
   3   4   0   67.09    8.20
   3  -4   0   86.49    9.60
  -3  -4   0   66.99    5.90
   3  -4   0   69.09    6.80
  -3   4   0   76.59    7.50
  -3  -4   0   71.99    6.80
  -3   4   0   63.89    7.10
  -3   4   0   61.79    6.60
   3  -4   0   84.29    8.40
   4   4   0   33.00    5.20
   4   4   0   45.70    7.30
   4   4   0   31.50    8.00
   4   4   0   40.60    7.80
   4  -4   0   32.30    4.70
   4   4   0   32.50    9.30
   4  -4   0   21.90    6.50
  -4   4   0   36.60    9.10
  -4   4   0   34.20    6.10
  -4  -4   0   27.40    6.50
   4   4   0   17.90    6.10
  -4   4   0   35.60    7.60
  -4   4   0   39.30    6.60
  -4  -4   0   48.20    8.80
  -4  -4   0   32.70    5.60
  -4  -4   0   40.40    6.90
  -4  -4   0   27.90    5.00
   4   4   0   18.80    5.90
   4   4   0   32.00    5.50
   4   4   0   36.40    7.30
  -4  -4   0   36.30    4.80
  -4  -4   0   35.00    5.70
   4  -4   0   42.40    6.10
   4  -4   0   32.90    6.00
   4  -4   0   15.60    5.40
  -4   4   0   31.00    5.50
  -4  -4   0   30.20    7.10
  -4   4   0   38.60    5.70
  -4  -4   0   34.90    5.70
  -5   4   0   13.30    5.40
   5  -4   0   15.80    5.40
   5  -4   0   13.70    3.30
   5  -4   0   14.30    3.30
  -5  -4   0   10.20    3.00
   5  -4   0   14.40    3.90
  -5   4   0   14.70    5.10
   5  -4   0   11.90    7.40
   5  -4   0   14.60    3.70
   5   4   0   24.90    9.10
   5   4   0   14.40    5.30
  -5  -4   0   16.90    3.30
  -5   4   0   12.20    3.30
  -5   4   0   12.90    4.80
  -5   4   0   14.90    4.60
  -5   4   0   15.80    4.60
   5   4   0   13.70    3.70
   5   4   0   14.90    6.40
  -5  -4   0   16.00    4.60
   5   4   0   14.30    4.30
   5   4   0   12.10    3.10
   5  -4   0   12.00    3.20
   5  -4   0   13.20    4.70
   5   4   0   14.30    4.20
   5  -4   0   23.00    6.10
  -5  -4   0   19.00    4.90
  -5  -4   0   20.20    4.30
  -5  -4   0   18.80    5.90
  -5   4   0   10.50    3.30
   5   4   0   18.00    7.30
   5   4   0   16.70    4.30
  -5  -4   0   18.90    3.50
  -5   4   0   15.30    4.60
  -5   4   0   12.30   10.80
   5  -4   0   13.80    3.50
   6   4   0  248.38   13.60
   6   4   0  251.17   11.40
  -6   4   0  254.07   12.30
   6   4   0  316.97   23.40
   6   4   0  244.88   15.30
  -6   4   0  255.97   14.80
   6  -4   0  228.68   12.10
  -6   4   0  258.07   14.30
   6  -4   0  260.57   12.90
   6   4   0  239.98   13.40
  -6  -4   0  254.67   14.60
   6   4   0  239.68   13.10
   6   4   0  236.18   10.30
  -6   4   0  248.78   16.90
   6  -4   0  246.28   11.50
   6  -4   0  223.58   15.60
  -6  -4   0  252.27   13.50
   6  -4   0  261.57   11.50
   6  -4   0  257.27   14.00
  -6  -4   0  264.07   11.60
   6  -4   0  250.27   18.50
  -6  -4   0  242.38    9.50
   6   4   0  232.38   12.30
  -6   4   0  256.17   14.60
  -6  -4   0  264.27   17.40
  -6   4   0  228.78   11.60
  -6   4   0  248.98   11.40
   6   4   0  252.17   18.10
  -6  -4   0  239.98   14.20
  -6  -4   0  258.77   12.30
   7  -4   0   -1.20    1.70
  -7  -4   0    1.10    1.60
   7   4   0    0.30    2.50
   7   4   0   -3.40    3.00
  -7   4   0    2.10    1.70
  -7   4   0    2.90    3.30
   7   4   0   -0.70    5.10
   7  -4   0    0.50    3.00
  -7  -4   0   -0.10    3.10
  -7  -4   0    4.40    3.20
  -7   4   0   -3.70    2.30
   7  -4   0    1.60    2.80
  -7   4   0   -1.20    3.20
   7   4   0    0.70    4.00
   7  -4   0    2.00    2.20
  -7  -4   0    0.20    2.30
   0  -5   0   -0.70    1.30
   0  -5   0   -0.30    0.70
   0   5   0    0.60    1.40
   0   5   0   -1.40    2.00
   0   5   0   -0.80    2.40
   0   5   0    0.00    2.70
   0  -5   0   -2.20    1.80
   1  -5   0 6040.30  178.88
  -1  -5   0 6201.08  176.08
  -1   5   0 6177.18  178.98
  -1   5   0 6223.38  181.28
   1   5   0 6114.39  174.88
   1  -5   0 5977.60  175.08
   1  -5   0 5923.01  175.28
   1   5   0 5814.22  178.48
   1  -5   0 5959.70  176.48
  -1  -5   0 5551.04  174.08
  -1   5   0 5724.03  175.28
  -1   5   0 5881.01  173.78
  -1   5   0 5991.00  175.88
   1  -5   0 6127.99  174.98
  -1  -5   0 6056.29  176.68
   1   5   0 6246.57  180.58
  -2   5   0    7.90    3.10
  -2  -5   0    6.70    3.30
  -2  -5   0    6.20    2.20
   2  -5   0    8.30    2.70
   2   5   0    6.40    2.10
   2   5   0    7.70    3.00
   2  -5   0    9.30    2.40
   2   5   0    5.80    2.50
   2   5   0    6.00    3.00
   2   5   0   11.20    3.20
   2  -5   0    4.40    2.50
   2  -5   0    6.00    2.60
   2  -5   0    6.80    3.30
  -2   5   0    8.10    2.60
  -2   5   0    7.90    2.60
  -2   5   0    8.20    2.90
   2   5   0    9.50    3.80
   2   5   0    5.50    3.20
  -2  -5   0    8.50    2.40
   2  -5   0    8.10    2.50
  -2  -5   0    5.10    1.90
  -2   5   0    5.70    3.50
  -2  -5   0    5.50    2.00
   2   5   0    7.60    3.50
   2  -5   0    5.50    2.30
  -3   5   0    7.70    3.40
   3  -5   0    5.70    3.50
   3   5   0    3.40    2.60
   3   5   0    8.60    3.30
   3  -5   0   14.20    4.20
  -3  -5   0   12.10    3.40
   3  -5   0    8.10    3.20
  -3  -5   0    9.70    2.70
   3  -5   0    8.50    2.80
   3   5   0    7.60    3.70
  -3  -5   0   12.40    2.90
   3  -5   0    5.10    3.30
   3  -5   0   10.60    2.60
   3   5   0   15.70    6.50
   3  -5   0    9.90    3.10
  -3  -5   0    9.60    2.90
   3   5   0    8.80    3.90
   3   5   0    6.20    3.30
  -3   5   0    8.50    2.80
   3   5   0   13.90    5.00
   3   5   0    4.30    3.00
   3   5   0    7.40    3.00
  -3   5   0    9.70    3.60
   3  -5   0    6.40    3.80
  -3   5   0    8.00    3.70
  -3  -5   0    4.50    3.10
  -3  -5   0   14.70    4.00
  -3   5   0   11.10    2.70
   3  -5   0   10.70    3.10
  -4   5   0   20.50    8.10
  -4  -5   0   27.60    4.90
   4  -5   0    7.90    7.90
  -4  -5   0   16.80    3.30
   4   5   0   24.70    5.70
   4  -5   0   23.50    6.40
  -4  -5   0   17.50    5.50
  -4  -5   0   18.40    4.30
   4  -5   0   25.70    3.20
   4  -5   0   19.70    3.50
   4  -5   0   26.90    5.20
   4   5   0   22.20    4.80
   4   5   0   17.70    7.60
   4   5   0   24.70    5.90
   4   5   0   27.60    7.90
   4   5   0   19.00    4.50
   4   5   0   19.70    6.20
  -4   5   0   23.80    4.20
  -4  -5   0   20.00    6.30
  -4  -5   0   18.60    4.20
  -4   5   0   21.50    4.40
  -4  -5   0   24.80    4.90
  -4  -5   0   24.90    5.60
   4   5   0   20.10    6.40
  -4   5   0   16.00    4.30
  -4   5   0   21.20    4.70
   4  -5   0   17.70    5.50
   4  -5   0   19.10    3.70
   4   5   0   15.60    5.50
   4   5   0   25.50    4.40
  -4   5   0   19.40    5.20
   4  -5   0   25.30    5.10
  -5  -5   0  133.69    8.00
   5  -5   0  129.09    9.10
  -5   5   0  147.09   19.90
  -5  -5   0   84.89   13.80
  -5  -5   0  120.49   10.10
  -5   5   0  128.09   10.00
  -5   5   0  131.99    9.40
   5   5   0  137.79    9.00
  -5  -5   0  145.59   10.50
   5   5   0  123.89    9.90
   5   5   0  123.29   17.70
   5   5   0  130.69   16.90
   5  -5   0  141.39    8.10
   5  -5   0  140.39   11.90
   5   5   0  135.59    8.20
   5   5   0  143.49   11.00
  -5  -5   0  154.18   20.30
   5  -5   0  129.39    7.50
  -5  -5   0  147.19   10.80
   5  -5   0  143.69   13.90
   5  -5   0  123.09    8.40
   5  -5   0  136.69    6.80
  -5   5   0  140.79   10.80
   5   5   0  124.09   10.60
  -5  -5   0  126.89    7.50
   5   5   0  152.38   10.10
  -5   5   0  118.49    8.00
  -5  -5   0  132.59    8.90
  -5   5   0  129.39   10.50
  -5   5   0  122.29    8.10
  -5   5   0  104.49   18.70
   5   5   0  116.19    8.90
   5   5   0  141.39   15.00
   5  -5   0  113.09   17.30
   5   5   0  131.79    7.30
   5  -5   0  132.29    8.60
  -5  -5   0  132.29    8.00
   6   5   0   71.99    5.10
   6  -5   0   62.39    9.20
   6  -5   0   58.19    7.10
   6  -5   0   59.89    5.30
   6   5   0   58.29   10.30
  -6  -5   0   42.00    8.10
  -6   5   0   49.70    9.10
   6  -5   0   59.39    5.20
   6   5   0   72.79    7.70
   6   5   0   54.69    6.80
  -6   5   0   72.19    8.30
  -6  -5   0   51.79    5.70
   6  -5   0   57.19    6.40
   6   5   0   58.99    6.80
   6   5   0   55.79    6.90
  -6  -5   0   60.69    6.90
  -6   5   0   60.09    7.50
  -6  -5   0   60.99    4.50
  -6   5   0   65.59    6.30
  -6   5   0   52.59    6.80
  -6  -5   0   59.09    7.50
  -6  -5   0   56.09    7.60
   6   5   0   71.79    9.50
  -6   5   0   59.59    5.20
   6  -5   0   57.09    6.20
  -6  -5   0   59.59    5.20
  -7   5   0   30.10    3.10
  -7   5   0   24.20    4.20
   7   5   0   28.80    6.30
   7  -5   0   38.30    4.00
   7  -5   0   31.10    3.50
   7   5   0   28.10    5.60
   7  -5   0   37.10    4.60
   7  -5   0   25.50    3.80
   7   5   0   32.40    4.30
  -7  -5   0   28.80    3.60
  -7  -5   0   30.30    3.60
  -7  -5   0   27.20    2.90
  -7   5   0   30.30    4.00
  -7   5   0   28.00    4.00
  -7  -5   0   24.00    4.00
   0   6   0  727.83   29.50
   0   6   0  742.33   25.50
   0   6   0  704.73   26.50
   0  -6   0  706.73   23.30
   0  -6   0  719.33   26.80
   0   6   0  732.93   29.20
   1  -6   0  141.39    7.60
   1   6   0  158.78   11.40
  -1   6   0  136.79   11.10
  -1   6   0  137.39    9.70
  -1  -6   0  139.99    8.40
  -1   6   0  126.99    7.50
   1  -6   0  134.79    9.50
   1  -6   0  134.79    7.20
  -1  -6   0  112.99    7.80
  -1  -6   0  140.69    6.50
  -1   6   0  134.79    8.60
   1  -6   0  133.69    6.30
  -1   6   0  134.69    6.10
   1   6   0  133.19    6.30
   1   6   0  139.59    8.80
  -1   6   0  142.29    7.80
  -1  -6   0  135.39    6.30
   1   6   0  145.89    8.40
   1  -6   0  141.59    6.90
  -2   6   0   69.29    5.70
   2  -6   0   82.69    8.40
   2   6   0   67.69    8.20
   2  -6   0   71.99    5.50
   2   6   0   74.79    7.80
   2   6   0   70.89    9.10
   2   6   0   71.89    7.00
   2  -6   0   72.09    6.10
  -2  -6   0   73.09    8.60
  -2  -6   0   77.49    5.10
  -2   6   0   69.59    5.50
  -2   6   0   70.39    9.80
  -2  -6   0   71.79    5.60
  -2   6   0   71.59    7.60
   2   6   0   93.49   11.10
  -2   6   0   92.69    9.10
   2   6   0   90.19   10.30
  -2  -6   0   79.39    5.30
  -2  -6   0   73.29    5.90
   2  -6   0   72.69    8.80
   2   6   0   69.89    7.20
   2  -6   0   79.79    6.30
   2  -6   0   77.29    5.80
   2   6   0   67.29    5.00
   2  -6   0   69.49    5.70
   3  -6   0   45.70    5.80
   3  -6   0   43.20    7.50
   3   6   0   39.70    6.40
   3   6   0   44.80    8.50
   3   6   0   40.70    6.50
  -3   6   0   35.80    5.10
   3  -6   0   44.50    4.80
  -3   6   0   51.39   10.10
  -3  -6   0   29.70    4.30
   3  -6   0   35.70    5.30
   3   6   0   40.40    8.20
   3   6   0   42.80    7.50
   3  -6   0   41.40    5.20
  -3   6   0   41.40    4.70
  -3   6   0   42.30    8.90
  -3   6   0   41.20    5.00
   3   6   0   57.69    6.90
  -3   6   0   41.30    7.10
   3   6   0   48.30    6.00
   3  -6   0   36.70    6.90
   3  -6   0   29.20    5.90
   3   6   0   30.40    4.80
  -3   6   0   56.19    7.10
  -3  -6   0   44.30    5.30
   3   6   0   39.10    7.00
   3  -6   0   35.90    5.30
  -3  -6   0   35.20    4.80
  -3  -6   0   53.49    5.90
   3  -6   0   41.80    6.20
  -3  -6   0   37.70    7.00
   4  -6   0   49.80    9.20
  -4   6   0   57.09    7.00
   4   6   0   54.69    7.40
   4  -6   0   69.49    8.50
   4  -6   0   65.09   12.10
   4   6   0   44.80    9.80
   4   6   0   50.19    9.30
  -4  -6   0   61.69    8.20
  -4  -6   0   55.99    5.10
  -4   6   0   55.99    7.50
   4  -6   0   60.39   10.40
  -4  -6   0   49.50    6.40
  -4  -6   0   63.49    7.50
   4  -6   0   57.29    7.50
  -4   6   0   64.69    6.10
  -4   6   0   61.19    8.50
  -4   6   0   53.49    6.80
   4  -6   0   53.09    4.70
   4  -6   0   60.69    5.80
   4  -6   0   63.09    6.40
   4   6   0   62.69    8.90
  -4   6   0   55.49    6.40
   4   6   0   48.90    7.50
  -4  -6   0   47.00    9.00
  -4  -6   0   66.89    7.60
   4   6   0   52.39    6.20
   4  -6   0   58.39    9.50
  -4   6   0   58.19   12.30
  -4  -6   0   62.49    7.50
  -4  -6   0   57.49    7.10
   4   6   0   48.40   10.90
   4   6   0   50.29    8.40
   4   6   0   56.39    6.40
   4   6   0   41.20    8.70
  -4  -6   0   54.39   10.00
   5  -6   0   24.80    4.80
  -5  -6   0   41.40    8.30
  -5  -6   0   32.80    4.20
   5   6   0   28.00    6.00
   5  -6   0   36.70    5.20
   5  -6   0   36.50    9.70
  -5   6   0   33.80    5.30
   5   6   0   36.60    7.20
   5  -6   0   36.80    7.30
   5   6   0   29.60    3.60
  -5   6   0   32.60    4.70
  -5   6   0   33.70    6.40
   5   6   0   34.90    4.40
   5  -6   0   33.80    4.50
   5   6   0   28.10    5.40
  -5  -6   0   30.70    4.30
  -5  -6   0   36.70    6.10
  -5  -6   0   31.50    6.40
   5  -6   0   26.50    4.50
   5   6   0   25.10    7.20
  -5  -6   0   36.80    6.40
  -5  -6   0   37.00    4.60
   5  -6   0   33.30    4.20
  -5   6   0   38.20    6.20
   5   6   0   37.40    5.70
   5   6   0   29.70    5.70
   5   6   0   40.80    6.80
   5   6   0   33.70    7.60
   5  -6   0   35.60    3.80
   5   6   0   33.60    4.90
  -5   6   0   34.70    4.40
  -5   6   0   30.10    7.00
   5   6   0   36.20    4.80
  -5  -6   0   33.80    5.00
  -5   6   0   38.00    6.30
   6   6   0   50.99    6.20
  -6  -6   0   62.39    5.90
   6  -6   0   49.50    5.10
   6  -6   0   58.79    7.10
  -6   6   0   56.99    7.00
  -6  -6   0   56.29    4.50
  -6   6   0   58.79    5.10
  -6  -6   0   50.19    6.80
   6  -6   0   51.69    7.90
   6   6   0   50.79    7.00
   6  -6   0   57.59    6.20
  -6  -6   0   51.49    7.20
   6  -6   0   51.09    4.90
  -6  -6   0   55.39    4.90
   6   6   0   62.09    9.00
  -6   6   0   55.29    7.10
  -6   6   0   58.39    7.40
   6   6   0   44.60    6.30
  -6  -6   0   60.59    6.50
  -6   6   0   52.49    5.90
   6  -6   0   64.89    6.50
   6   6   0   54.99   10.40
  -6  -6   0   59.09    9.00
   6   6   0   58.29    4.70
  -6   6   0   60.39    9.30
  -7  -6   0   32.70    4.30
   7  -6   0   49.80    4.30
  -7   6   0   52.39    5.40
   7   6   0   40.90    5.10
  -7   6   0   43.50    4.60
  -7  -6   0   42.60    4.10
   7   6   0   41.10    4.70
   7  -6   0   51.09    3.90
   7  -6   0   48.80    4.80
   7   6   0   49.00    4.90
  -7   6   0   43.30    3.60
  -7   6   0   33.80    4.10
  -7  -6   0   40.90    3.50
   0  -7   0   -0.50    1.70
   0   7   0    1.10    1.80
   0  -7   0    0.30    1.60
   0   7   0   -0.50    2.70
   0   7   0    0.80    3.20
   0   7   0    1.80    2.60
   0   7   0    0.80    2.50
   0   7   0   -0.80    2.70
   0  -7   0    0.40    1.50
   0  -7   0   -1.30    2.10
   0   7   0    1.30    1.80
  -1   7   0   17.00    4.10
  -1   7   0   20.10    3.60
  -1   7   0   22.00    3.80
  -1   7   0   18.90    5.00
  -1   7   0   28.20    6.90
  -1  -7   0   18.50    2.80
   1  -7   0   24.80    3.50
   1   7   0   16.80    3.70
   1   7   0   21.70    4.60
  -1   7   0   26.50    3.00
   1   7   0   20.80    4.70
   1  -7   0   21.10    4.90
   1   7   0   25.40    2.60
   1   7   0   17.50    4.80
  -1   7   0   28.70    3.20
   1  -7   0   21.40    2.40
   1  -7   0   20.80    3.10
   1  -7   0   27.00    4.00
   1   7   0   20.10    5.50
  -1  -7   0   19.30    2.50
   1   7   0   17.60    5.20
  -1  -7   0   24.60    3.20
  -1  -7   0   21.10    4.30
   2   7   0  516.65   22.60
   2   7   0  549.54   24.30
   2  -7   0  561.74   21.60
  -2   7   0  537.35   20.20
  -2   7   0  575.94   24.70
  -2   7   0  557.74   28.10
  -2   7   0  537.55   20.90
   2  -7   0  537.85   24.90
   2   7   0  529.85   18.90
   2   7   0  571.34   21.60
   2  -7   0  538.95   20.80
  -2  -7   0  531.85   20.00
   2  -7   0  537.55   20.90
   2  -7   0  567.24   23.40
  -2  -7   0  566.04   20.10
   2  -7   0  547.65   20.90
  -2  -7   0  547.75   24.60
   2   7   0  563.84   26.00
   2  -7   0  523.45   19.60
  -2   7   0  574.34   23.50
   2   7   0  572.84   25.70
  -2  -7   0  547.45   22.70
   2  -7   0  559.14   21.50
   2   7   0  533.45   26.80
   2   7   0  567.04   25.90
  -2  -7   0  538.85   21.40
  -3   7   0   53.69    6.70
  -3  -7   0   51.19    5.90
   3  -7   0   52.79    8.50
  -3   7   0   61.49    6.60
   3   7   0   41.90    6.80
   3  -7   0   47.70    5.20
   3  -7   0   48.80    8.50
   3  -7   0   48.70    6.60
   3   7   0   59.89    9.50
   3  -7   0   51.99    5.30
   3   7   0   43.80    9.20
   3   7   0   55.19    6.70
  -3   7   0   54.89    7.30
   3   7   0   45.90    7.40
   3   7   0   48.90    5.90
  -3  -7   0   54.19    6.70
  -3   7   0   46.50   10.10
  -3   7   0   57.99    5.70
  -3  -7   0   55.79    6.20
   3   7   0   40.70    6.70
  -3  -7   0   49.90    5.60
  -3  -7   0   52.59    6.10
  -3   7   0   47.90    5.60
   3  -7   0   58.09    7.60
   3  -7   0   55.69    8.00
  -3  -7   0   53.59    8.70
   3   7   0   52.59    7.00
   3  -7   0   55.59    6.80
  -3   7   0   57.79    8.10
   3   7   0   57.59   10.20
   3  -7   0   52.09    6.40
  -4   7   0   59.99    7.40
   4   7   0   57.79   10.60
  -4  -7   0   70.19    7.60
   4  -7   0   48.70    9.50
  -4   7   0   62.59    7.10
   4  -7   0   52.69   10.00
   4  -7   0   44.80    8.60
   4  -7   0   60.69    5.00
   4  -7   0   60.59   10.50
  -4  -7   0   69.99    7.80
   4   7   0   65.99    9.00
   4   7   0   60.49    9.80
   4   7   0   54.19    7.70
  -4  -7   0   68.99    7.30
   4  -7   0   72.69    7.80
   4  -7   0   51.69    8.50
  -4   7   0   83.99   15.50
  -4  -7   0   74.49    7.80
  -4  -7   0   67.29    5.60
   4  -7   0   69.89    8.20
  -4   7   0   63.19    8.60
  -4  -7   0   58.09    8.10
  -4   7   0   48.90    6.20
   4   7   0   46.90   10.80
   4  -7   0   62.39    5.40
  -4   7   0   57.19    7.40
   4   7   0   49.20   10.30
  -4   7   0   63.29    5.50
   4   7   0   60.59    7.00
  -4  -7   0   51.19   10.00
   4   7   0   68.19    7.70
   4   7   0   55.99    6.60
   4  -7   0   73.89    8.70
  -4  -7   0   75.29   11.90
   4  -7   0   67.89    6.80
   4   7   0   54.59   10.80
  -5  -7   0   51.79    6.10
   5   7   0   46.70    4.90
   5   7   0   53.49    6.60
   5   7   0   40.00    4.90
  -5  -7   0   45.20    5.10
   5  -7   0   47.70    5.40
  -5   7   0   48.20    7.00
  -5   7   0   43.60    6.70
   5   7   0   38.30    5.90
  -5  -7   0   44.90    6.70
   5   7   0   49.99    4.70
   5   7   0   62.89   10.90
   5   7   0   51.19    8.40
   5  -7   0   50.39    4.90
  -5   7   0   58.29    5.90
  -5   7   0   56.79    6.40
  -5   7   0   46.00    8.30
  -5  -7   0   45.50    5.00
  -5  -7   0   61.59    7.60
   5   7   0   59.09   12.00
  -5  -7   0   44.20    8.10
   5  -7   0   45.50    5.30
   5   7   0   46.50    5.40
   5   7   0   46.30    5.40
   5  -7   0   44.80    8.10
  -5  -7   0   47.90    5.20
   5  -7   0   54.29    4.90
  -5  -7   0   43.10    7.30
  -5  -7   0   48.60    8.20
   5   7   0   54.19    7.10
   5   7   0   44.20    5.70
   5   7   0   49.99    6.00
   5  -7   0   48.20    5.50
   5   7   0   52.49    8.40
   5   7   0   49.10    6.80
   5  -7   0   57.59    8.20
   5  -7   0   53.49    6.60
   5   7   0   45.60    6.80
  -5   7   0   42.50    5.10
  -5   7   0   44.40    5.20
  -5   7   0   43.40    6.40
   6   7   0    0.40    2.70
   6   7   0    1.50    4.10
   6   7   0    5.90    4.00
  -6  -7   0    4.30    2.60
  -6   7   0   -0.70    3.40
   6   7   0    2.00    5.80
  -6   7   0   -1.00    3.40
   6  -7   0    3.20    2.30
   6  -7   0   -1.10    2.40
  -6  -7   0    2.00    3.70
   6  -7   0    5.00    4.30
   6   7   0    1.10    2.80
  -6  -7   0    2.20    3.30
  -6  -7   0    2.90    2.70
  -6   7   0    2.20    2.30
   6  -7   0   -0.90    2.40
  -6  -7   0   -2.60    2.00
   6   7   0    4.00    4.00
  -6   7   0    4.00    3.30
   6  -7   0    2.80    2.30
   6   7   0    2.90    3.30
   7  -7   0   55.99    4.00
   7  -7   0   51.59    4.50
  -7   7   0   54.19    3.80
   7  -7   0   56.69    5.50
  -7  -7   0   58.89    4.50
  -7   7   0   46.00    4.40
   7   7   0   55.29    5.70
  -7  -7   0   53.49    3.80
   7   7   0   60.39    5.30
   7  -7   0   62.29    4.90
  -7   7   0   55.79    4.60
   0   8   0  314.47   14.90
   0  -8   0  308.37   12.40
   0   8   0  323.97   18.80
   0  -8   0  326.17   16.30
   0   8   0  334.97   19.60
   0  -8   0  328.77   12.70
   0   8   0  308.17   15.80
   0   8   0  333.57   15.30
   0  -8   0  305.17   13.30
   0   8   0  326.67   13.70
   0   8   0  316.37   14.90
   1  -8   0 1114.59   36.40
   1  -8   0 1144.59   41.90
  -1   8   0 1100.29   39.90
  -1  -8   0 1105.99   36.00
  -1  -8   0 1101.59   35.70
   1   8   0 1147.99   41.70
  -1  -8   0 1124.19   39.80
  -1   8   0 1123.39   43.40
  -1   8   0 1106.39   36.20
   1   8   0 1132.99   38.40
   1  -8   0 1168.98   37.10
  -1   8   0 1115.19   45.60
   1   8   0 1146.29   40.30
   1   8   0 1110.49   38.20
  -1   8   0 1141.39   38.30
   1   8   0 1121.09   44.90
  -1   8   0 1099.69   37.80
   1  -8   0 1070.19   36.10
   1  -8   0 1127.89   37.40
   1   8   0 1183.78   42.70
  -1  -8   0 1137.19   37.70
   1   8   0 1126.09   44.30
   2   8   0   63.89    9.70
  -2  -8   0   49.70    5.40
   2   8   0   49.30    8.70
  -2  -8   0   65.79    7.20
   2  -8   0   51.69    6.30
  -2   8   0   46.10    6.90
   2  -8   0   49.60    8.00
  -2   8   0   60.49    9.00
  -2   8   0   40.70    5.00
   2  -8   0   53.19    5.30
   2   8   0   52.49    6.00
  -2   8   0   53.09    6.30
  -2  -8   0   43.30    5.00
   2   8   0   41.40    6.20
   2  -8   0   56.09    7.20
  -2   8   0   56.29   10.70
   2   8   0   43.70    5.20
   2   8   0   47.70    6.40
   2  -8   0   54.89    5.00
   2   8   0   39.70    8.00
   2  -8   0   48.70    5.60
  -2  -8   0   53.99    8.20
   2   8   0   49.80    7.40
  -2   8   0   48.90    5.20
   2  -8   0   57.19    6.20
   2   8   0   68.09   10.80
   2  -8   0   51.99    5.80
   3   8   0   30.40    6.60
  -3  -8   0   31.20    4.90
   3   8   0   28.90    6.20
   3   8   0   18.80    6.70
  -3   8   0   22.10    3.80
   3   8   0   25.00    5.90
   3   8   0   29.00    5.70
   3  -8   0   26.90    4.00
  -3  -8   0   30.00    6.90
   3  -8   0   34.90    5.60
   3  -8   0   13.20    5.10
   3   8   0   24.70    4.50
   3  -8   0   25.70    5.70
  -3  -8   0   26.60    4.30
  -3   8   0   29.80    8.50
   3  -8   0   23.00    4.40
  -3   8   0   26.50    5.90
   3   8   0   21.20    6.80
  -3   8   0   25.80    4.80
   3  -8   0   27.50    3.50
   3  -8   0   26.60    5.20
   3  -8   0   28.60    6.50
  -3  -8   0   24.00    4.70
  -3   8   0   21.00    4.90
   3  -8   0   28.00    5.50
   3  -8   0   30.70    5.10
   3   8   0   19.90    6.30
   4  -8   0    4.20    2.30
   4  -8   0   -1.70    5.90
  -4   8   0    2.50    4.30
   4  -8   0    3.60    2.30
   4  -8   0    2.30    2.80
   4  -8   0    2.50    4.50
   4  -8   0   10.30    6.70
  -4   8   0    0.60    2.60
  -4   8   0    6.70    3.90
   4   8   0    7.80    6.30
  -4   8   0    5.40    4.00
  -4  -8   0    4.80    3.30
  -4   8   0    1.70    2.20
  -4   8   0   -0.50    6.90
   4  -8   0    2.30    3.00
   4  -8   0   -1.90    4.30
  -4  -8   0    6.00    4.60
   4   8   0    4.60    3.10
   4   8   0    3.90    3.10
   4   8   0    6.20    3.90
   4   8   0    0.80    4.10
  -4   8   0    3.00    3.00
  -4  -8   0    7.90    4.50
  -4  -8   0    4.10    2.40
  -4  -8   0    2.20    3.20
   4  -8   0   -1.90    2.00
   4   8   0    4.30    3.40
  -4  -8   0    2.80    2.90
  -4  -8   0   -0.90    3.60
  -4   8   0    4.60    3.30
   4  -8   0   11.50    6.00
   4   8   0    2.40    4.00
   4   8   0    6.90    5.80
   4   8   0    1.60    7.80
  -4  -8   0   10.90    4.20
  -4  -8   0    6.10    4.00
   5  -8   0    3.50    2.60
   5  -8   0    1.50    3.60
   5   8   0    1.10    2.80
  -5   8   0    0.40    3.40
  -5  -8   0   -9.10    4.80
   5   8   0   -1.40    2.60
   5   8   0   -0.60    3.40
   5   8   0   -3.70    3.40
  -5  -8   0    5.10    5.70
   5   8   0   -5.30    6.50
  -5  -8   0    2.60    3.20
  -5   8   0   -7.00    4.00
  -5   8   0   -4.00    5.30
   5  -8   0   -0.10    2.00
  -5  -8   0    2.80    4.80
   5  -8   0    2.50    4.00
   5   8   0   -4.80    5.60
  -5  -8   0    2.60    3.60
   5   8   0   -0.70    5.00
  -5   8   0    2.90    3.70
   5   8   0    1.50    3.40
  -5  -8   0    2.00    2.50
   6   8   0   59.69    4.50
   6  -8   0   66.99    8.10
   6  -8   0   46.30    8.50
  -6   8   0   59.89    6.50
   6  -8   0   66.39    5.90
   6   8   0   60.79    6.80
  -6   8   0   54.29    5.70
   6  -8   0   60.69    5.00
  -6   8   0   46.20    7.00
   6   8   0   57.89    4.80
  -6  -8   0   53.29    6.70
   6   8   0   44.80    6.10
  -6   8   0   55.69    6.80
   6  -8   0   56.69    6.80
  -6  -8   0   59.79    5.00
  -6   8   0   63.19    5.00
  -6  -8   0   68.09    4.40
   6  -8   0   65.29    4.90
  -6  -8   0   53.89    5.60
  -6  -8   0   53.39    7.00
   6   8   0   71.09    9.70
   6   8   0   53.59   11.40
   6   8   0   59.99    6.90
   6   8   0   55.89    7.20
  -7   8   0    3.00    1.90
  -7   8   0    5.00    2.10
   7  -8   0    1.90    2.40
  -7  -8   0    1.80    1.90
   7   8   0   -2.00    2.00
   7  -8   0    0.50    1.80
   7   8   0    9.90    3.20
   7  -8   0    0.60    2.90
   7  -8   0    0.10    1.90
   0   9   0    0.40    3.00
   0   9   0    1.00    2.40
   0  -9   0   -2.10    2.50
   0   9   0   -2.10    2.70
   0   9   0    1.40    3.40
   0  -9   0   -0.20    1.90
   0   9   0   -5.20    3.10
   0   9   0   -1.30    2.50
   0  -9   0   -2.00    1.60
   0  -9   0   -0.40    1.80
   1  -9   0   12.90    2.90
   1  -9   0   16.40    3.40
   1   9   0    2.90    2.80
   1   9   0   15.40    4.30
   1  -9   0   14.90    3.40
   1  -9   0   12.90    3.00
  -1   9   0    7.80    3.10
   1   9   0   16.50    3.90
  -1   9   0   10.60    4.00
   1  -9   0    9.40    4.30
   1   9   0    9.70    4.50
   1   9   0   11.70    4.80
  -1  -9   0   12.80    2.90
  -1  -9   0    8.60    3.00
  -1   9   0   11.10    3.60
   1   9   0   14.10    5.40
   1   9   0   10.50    2.80
   1  -9   0   15.10    3.10
  -1  -9   0   16.70    3.10
  -1  -9   0   14.90    4.50
  -1   9   0   10.00    5.80
  -1   9   0   20.50    5.90
  -1   9   0    7.50    3.70
  -1   9   0   11.70    2.80
   1   9   0   12.00    3.80
   1   9   0   18.80    8.10
  -2   9   0  170.38    9.20
   2   9   0  183.48   17.40
   2  -9   0  181.28   11.70
  -2   9   0  177.08   13.90
   2  -9   0  173.98   13.80
  -2   9   0  184.88   20.60
   2  -9   0  162.88    9.00
   2  -9   0  183.48   11.10
   2   9   0  201.08   10.60
  -2   9   0  182.88   10.60
  -2  -9   0  195.68   11.80
   2   9   0  175.68   14.40
  -2   9   0  170.38   10.70
   2   9   0  168.08   12.80
  -2   9   0  191.98   12.70
   2   9   0  199.78   19.80
  -2   9   0  181.88   11.30
  -2  -9   0  174.18    9.60
   2  -9   0  192.48   10.50
   2   9   0  152.38   15.30
   2   9   0  180.58    9.80
   2  -9   0  179.38    9.30
   2   9   0  186.68   11.80
   2   9   0  191.38   15.20
   2  -9   0  188.08   10.00
   2  -9   0  191.58   11.00
  -2  -9   0  189.18    9.70
   2   9   0  162.88   11.40
   3   9   0   84.69    8.50
  -3  -9   0   67.99   10.60
   3   9   0   80.49    8.60
   3   9   0   74.99   11.50
  -3   9   0   71.49    8.00
   3  -9   0   91.59    9.80
   3   9   0   80.29    6.90
  -3  -9   0   71.59    7.60
   3   9   0   68.19   12.20
   3  -9   0   84.09   12.20
   3  -9   0   58.49    9.20
   3  -9   0   94.99    9.20
   3   9   0   68.39   11.50
  -3   9   0   82.39    7.40
   3  -9   0   72.59    5.30
  -3   9   0   75.69    5.90
   3   9   0   77.79    9.70
   3  -9   0   76.99    8.60
   3   9   0   80.19   12.70
   3  -9   0   88.79    8.90
  -3  -9   0   85.49    7.40
  -3   9   0   86.59    8.30
  -3  -9   0   73.79    7.00
   3  -9   0   94.39   11.80
  -3   9   0   88.79   15.60
   3   9   0   85.59    9.80
  -3  -9   0   78.29    8.10
   3  -9   0   74.99    7.20
   3   9   0   81.69    9.50
  -3  -9   0   78.99    5.80
  -3   9   0   77.59    9.70
   4  -9   0  147.99   16.80
   4   9   0  166.28   19.80
  -4   9   0  172.18   10.70
   4  -9   0  164.18    8.20
   4   9   0  172.68   13.10
   4  -9   0  165.98    9.30
  -4  -9   0  165.18   10.90
   4  -9   0  163.48   11.50
  -4  -9   0  167.58   11.30
   4  -9   0  147.89   11.00
   4   9   0  158.68    8.90
  -4   9   0  144.89   22.90
   4  -9   0  173.18    9.90
  -4   9   0  152.38    8.20
   4   9   0  180.08   11.10
  -4  -9   0  178.88   12.00
  -4   9   0  161.48    9.20
  -4   9   0  158.68   10.60
   4   9   0  163.88   12.70
  -4   9   0  158.68    9.60
  -4   9   0  163.48   12.20
  -4  -9   0  160.88   10.40
   4  -9   0  162.18    8.30
   4  -9   0  144.59    9.20
   4   9   0  157.38    8.70
   4   9   0  177.88   13.10
  -4  -9   0  153.08   10.80
   4   9   0  172.38   14.20
  -4  -9   0  181.68   12.40
  -4   9   0  158.98    8.90
  -4   9   0  150.88   12.20
  -4   9   0  183.28   13.40
   4   9   0  181.38   21.70
   4   9   0  163.38    8.20
   4  -9   0  171.78   18.80
  -4   9   0  161.68   10.50
  -4  -9   0  150.48    9.10
  -4  -9   0  154.18   12.10
   4   9   0  157.68   10.50
   4  -9   0  174.98    8.50
  -4   9   0  146.89   11.10
  -4   9   0  165.28    9.20
  -4   9   0  149.59    9.70
  -4  -9   0  148.29   11.10
  -4  -9   0  147.59   17.40
   4   9   0  201.68   16.10
   4  -9   0  194.38   12.70
  -4  -9   0  167.98    9.70
   4   9   0  156.78   10.90
   4  -9   0  178.08   15.40
   4   9   0  152.98   10.40
   5   9   0  103.69   10.80
   5   9   0  104.79   11.40
   5  -9   0  105.59    6.40
  -5   9   0  107.09    7.10
  -5  -9   0  104.59    7.40
   5   9   0  105.89    7.40
  -5  -9   0  112.19   10.50
   5  -9   0   98.39    8.90
  -5  -9   0  110.99    8.30
   5  -9   0   90.69    6.80
   5  -9   0   96.99    8.00
   5   9   0  110.99    9.50
   5   9   0  109.99    7.20
   5   9   0   86.49    9.60
  -5  -9   0   83.29   10.90
   5   9   0   99.99    7.00
  -5   9   0  104.99    9.40
   5   9   0  106.19    8.10
  -5  -9   0   98.29   10.70
   5   9   0  113.69   12.00
  -5   9   0   86.59   11.60
  -5   9   0  100.89    7.40
  -5  -9   0   95.19    7.40
   5   9   0   98.19    8.20
  -5   9   0  104.49    8.70
   5   9   0  111.89    8.30
  -5   9   0   92.39    7.40
   5  -9   0  105.59    8.30
   5  -9   0  105.99   11.90
   5   9   0   97.19   16.70
   5   9   0  125.29   16.00
   5   9   0  105.99    7.20
  -5   9   0  107.79   12.10
  -5   9   0  116.99    9.60
   5   9   0   99.79   12.00
   5   9   0   89.39   10.70
  -5   9   0   97.29    9.60
  -5  -9   0  115.19    9.70
  -5  -9   0  106.99   14.70
   5  -9   0  127.89   10.60
  -6   9   0    3.10    4.20
   6  -9   0   -0.30    1.60
  -6   9   0    0.40    2.50
   6   9   0   -2.70    3.50
   6  -9   0   -0.10    1.80
   6  -9   0   -0.90    2.30
  -6  -9   0    0.20    3.60
   6   9   0   -4.30    3.40
   6   9   0    0.40    1.60
   6   9   0    1.70    2.90
  -6  -9   0   -3.00    2.10
  -6   9   0    2.30    3.00
  -6  -9   0    2.00    1.90
   6  -9   0   -0.10    2.50
   6   9   0    3.30    1.80
  -6  -9   0    0.90    2.60
   6   9   0   -4.40    5.60
   6   9   0    3.00    3.20
  -6   9   0   -1.70    2.40
   6  -9   0    0.20    1.90
   7  -9   0   35.60    3.10
  -7   9   0   32.30    3.00
   7   9   0   32.00    5.90
  -7   9   0   27.80    3.00
  -7  -9   0   34.60    3.20
   7   9   0   29.60    4.00
   7  -9   0   34.00    2.90
   0  10   0  563.04   22.70
   0  10   0  601.14   21.30
   0  10   0  571.74   25.60
   0  10   0  626.14   31.80
   0 -10   0  591.34   22.50
   0 -10   0  612.54   27.20
   0 -10   0  561.04   20.80
   0 -10   0  593.84   21.30
   0 -10   0  610.54   22.60
   0  10   0  556.44   24.70
   0  10   0  630.74   23.50
   0  10   0  659.73   25.90
   0  10   0  638.24   25.90
   0  10   0  591.04   30.60
   0 -10   0  554.74   21.10
  -1  10   0    4.80    4.80
  -1 -10   0   14.70    3.40
  -1  10   0   24.80    5.60
   1 -10   0   10.60    3.30
  -1 -10   0    7.80    4.10
   1  10   0    7.50    4.80
   1  10   0   15.70    3.20
   1 -10   0   15.90    3.20
  -1 -10   0   12.80    3.00
  -1  10   0    7.50    5.50
   1 -10   0   20.80    6.00
   1 -10   0   13.50    3.30
  -1  10   0   13.60    3.90
   1 -10   0   14.00    3.10
   1  10   0   10.10    5.80
  -1  10   0    9.20    4.30
   1  10   0    5.00    3.20
  -1 -10   0   16.30    3.70
   1  10   0   17.50    5.20
   1  10   0   21.20    5.50
   1  10   0   15.30    7.80
  -1  10   0   12.90    3.40
   1 -10   0   15.70    3.50
   1  10   0   10.50    4.60
  -1  10   0   14.10    3.90
   1  10   0    8.00    3.70
  -1  10   0   17.80    4.10
  -2 -10   0  127.49    8.20
   2 -10   0  123.09    7.90
   2  10   0  119.49   14.50
   2  10   0  102.39   13.30
  -2  10   0  133.29   10.90
   2 -10   0  127.19    8.90
  -2  10   0  125.89    9.50
   2 -10   0  109.19   10.90
   2  10   0  121.79   14.60
   2 -10   0  118.89    9.00
   2 -10   0  132.99    9.30
  -2  10   0  120.69    7.80
   2  10   0  124.59   10.20
   2  10   0  136.19    8.70
  -2 -10   0  120.69    9.10
   2 -10   0  123.09    7.90
  -2  10   0  153.28   15.90
  -2  10   0  121.49   17.80
   2 -10   0  142.09   15.30
   2  10   0  127.49   13.30
  -2 -10   0  125.59    8.10
  -2 -10   0  133.39   12.20
   2  10   0  137.39   16.90
  -2 -10   0  117.19    7.80
  -2  10   0  109.19    8.50
  -2  10   0  121.49    8.90
   2  10   0  138.09   10.20
   3  10   0   28.80    6.00
  -3 -10   0   34.80    5.40
   3 -10   0   28.90    6.00
  -3  10   0   29.20    4.80
   3  10   0   21.80    4.30
   3  10   0   30.90    9.40
  -3 -10   0   34.50    6.10
   3  10   0   35.00    8.80
   3 -10   0   29.30    7.70
   3  10   0   18.10    6.50
  -3  10   0   31.30    4.30
  -3  10   0   27.20    6.30
   3 -10   0   28.10    5.70
   3 -10   0   29.20    3.70
  -3  10   0   36.60    5.00
   3 -10   0   34.70    5.90
   3 -10   0   30.30    6.90
   3 -10   0   32.60    5.60
   3  10   0   30.40    4.90
   3  10   0   26.30    6.10
   3  10   0   19.40    7.80
  -3 -10   0   34.00    5.70
  -3 -10   0   21.50    7.00
  -3 -10   0   27.80    3.90
   3  10   0   35.20    6.10
  -3  10   0   35.50    5.80
  -3  10   0   24.60    9.90
   3 -10   0   29.50    4.50
   3 -10   0   23.10    4.70
   4 -10   0   75.69    7.60
   4  10   0   69.19    6.80
  -4  10   0   69.09    9.50
  -4  10   0   78.09    7.80
   4 -10   0   68.29   12.30
  -4 -10   0   81.59    9.10
  -4 -10   0   80.19    9.40
   4 -10   0   52.19    9.00
   4 -10   0   66.39    5.60
  -4  10   0   69.99    8.10
  -4  10   0   76.69    7.60
  -4  10   0   73.29    8.10
   4  10   0   81.79   12.80
   4  10   0   66.39    7.90
  -4  10   0   83.59   10.90
   4 -10   0   87.89    6.50
   4 -10   0   81.89    5.70
   4 -10   0   76.99    7.40
   4  10   0   84.29   13.20
   4  10   0   86.19    9.50
   4  10   0   63.69    8.90
   4  10   0   70.99    9.20
   4 -10   0   77.29    5.80
   4  10   0   71.59    9.90
  -4 -10   0   75.39    8.20
   4 -10   0   82.09    8.60
   4  10   0   58.59   12.90
   4 -10   0   79.49   12.40
  -4  10   0   66.69    6.50
   4  10   0   72.69    6.00
  -4  10   0   75.19   17.60
   4 -10   0   83.39    9.40
  -4  10   0   71.69    6.20
   4  10   0   88.79    7.40
  -4  10   0   68.09    5.50
   4  10   0   73.89    5.50
  -4 -10   0   65.39    7.90
  -4 -10   0   87.89    6.60
  -4  10   0   86.59    8.60
  -4 -10   0   80.59    9.70
   4  10   0   65.69   13.60
  -4 -10   0   80.99   21.20
   4 -10   0   93.29   10.60
   5  10   0   11.10    4.70
   5  10   0   14.80    5.00
   5  10   0   17.20    4.10
  -5  10   0   15.40    3.10
  -5  10   0   13.30    3.90
   5  10   0   10.60    3.40
   5  10   0   14.10    4.90
   5  10   0   15.40    4.00
   5  10   0   12.70    3.50
   5  10   0   21.60   10.80
   5  10   0   14.70    4.20
   5 -10   0   11.90    2.70
   5  10   0   16.90    3.10
  -5  10   0   13.80    4.20
   5 -10   0   11.50    3.10
  -5 -10   0   11.60    7.30
   5 -10   0   13.30    2.90
  -5 -10   0   11.30    3.70
  -5 -10   0   10.60    5.70
   5  10   0   11.90    3.40
   5 -10   0    6.70    5.90
   5 -10   0   11.90    3.20
   5  10   0   12.60    2.70
  -5 -10   0   12.20    3.00
  -5 -10   0    8.90    3.00
  -5  10   0   16.50    3.50
  -5  10   0   15.30    4.00
   5  10   0    8.80    6.60
   5  10   0    6.70    4.10
   5 -10   0   19.70    5.80
   6 -10   0    6.10    2.70
   6  10   0    5.40    3.40
   6 -10   0    5.20    3.00
   6  10   0   -1.70    2.10
   6  10   0   -4.60    3.50
  -6  10   0    9.10    2.70
  -6 -10   0    6.00    1.90
   6  10   0   -3.20    3.70
  -6  10   0    5.90    3.10
   6  10   0    3.60    3.40
   6  10   0    7.00    3.70
   6 -10   0    5.90    2.40
  -6 -10   0    0.50    2.50
   6 -10   0    1.40    1.70
   6 -10   0    5.80    2.10
   6  10   0    2.90    1.70
  -6  10   0    2.10    2.50
  -6 -10   0    4.70    2.00
   7 -10   0   23.00    2.90
  -7  10   0   24.30    3.20
   7  10   0   22.40    2.80
  -7 -10   0   21.70    2.40
   0  11   0    0.80    2.80
   0 -11   0   -0.20    1.80
   0  11   0    2.10    2.70
   0  11   0    1.90    1.90
   0 -11   0   -3.70    3.10
   0  11   0    5.30    3.30
   0 -11   0   -1.00    2.20
   0  11   0    1.10    4.70
   0 -11   0   -1.70    1.80
   0  11   0   -0.10    2.80
   0  11   0    0.10    3.20
   0  11   0    0.30    3.10
   0 -11   0    0.40    1.70
   1  11   0   16.20    6.50
   1  11   0    9.00    4.00
  -1  11   0    9.10    4.10
  -1 -11   0    5.20    4.40
  -1  11   0    8.60    5.10
   1  11   0   16.90    5.50
   1 -11   0    9.70    3.00
  -1 -11   0    8.80    3.00
   1 -11   0    8.40    3.10
   1  11   0   12.40    4.00
  -1  11   0   13.60    3.80
  -1 -11   0   11.00    3.20
  -1 -11   0    8.80    2.80
   1 -11   0    7.70    4.40
   1 -11   0   10.80    3.00
  -1 -11   0   11.70    3.60
   1  11   0   11.90    4.90
   1 -11   0   14.40    2.70
  -1  11   0    9.70    3.80
   1  11   0    9.90    5.00
  -1  11   0    6.10    5.50
   1  11   0    9.80    3.10
   1  11   0    6.70    5.10
   1 -11   0    4.10    2.90
  -1  11   0   13.50    3.70
   1  11   0    8.10    4.50
   1  11   0   11.70    3.70
  -1  11   0   10.30    3.90
  -2  11   0    8.00    4.30
  -2  11   0    5.20    2.60
  -2  11   0    7.00    6.30
   2  11   0    3.20    2.60
   2  11   0    6.40    2.80
   2  11   0    7.10    4.40
  -2 -11   0    8.40    2.90
   2 -11   0    7.90    3.50
  -2  11   0    9.10    3.60
  -2  11   0    8.00    6.80
   2  11   0   10.80    5.30
   2  11   0   12.60    4.10
  -2 -11   0   10.80    3.60
   2 -11   0    1.90    3.90
   2 -11   0    7.60    3.10
  -2 -11   0    6.60    3.50
   2  11   0   12.20    4.60
  -2  11   0    8.70    3.50
  -2  11   0   12.10    3.70
  -2  11   0    7.50    4.00
   2  11   0    7.80    5.10
   2  11   0    9.00    4.10
   2  11   0    6.30    5.50
   2 -11   0    9.50    3.70
   2 -11   0    6.60    2.20
   2 -11   0    3.60    3.80
   2 -11   0   12.50    4.20
  -2 -11   0    9.90    3.20
  -2 -11   0    4.00    4.40
  -2  11   0   14.90    4.00
   2  11   0   12.70    6.50
   3  11   0   87.49    8.50
  -3 -11   0   82.39   12.60
   3  11   0   77.69   13.20
  -3 -11   0   88.39    7.70
   3 -11   0   98.29    8.30
  -3  11   0   90.79    7.10
  -3 -11   0   85.19    9.10
  -3 -11   0   91.49    6.50
  -3  11   0  100.59    6.90
   3  11   0   78.79    8.60
  -3  11   0  102.49   12.00
  -3 -11   0  108.29   10.60
   3  11   0   92.79   15.30
   3 -11   0   97.69    9.90
  -3 -11   0   91.59    8.10
  -3  11   0   93.79    9.60
   3  11   0   74.79   11.40
   3 -11   0  102.79   10.40
   3  11   0  104.89   11.80
   3 -11   0  102.69    6.30
   3  11   0  100.99    7.80
  -3  11   0   94.59   17.90
  -3  11   0   95.89    7.90
   3 -11   0  110.09    9.30
   3 -11   0  105.19   14.60
   3 -11   0  120.99   12.10
   3  11   0   82.39    9.70
  -4  11   0   64.19    6.20
   4  11   0   61.09    8.00
   4  11   0   57.39    6.50
   4 -11   0   67.59    8.00
   4  11   0   71.59    6.40
  -4  11   0   62.39    6.40
   4  11   0   56.79    7.10
   4  11   0   51.19    5.30
   4  11   0   67.69   14.90
  -4  11   0   74.49   10.70
  -4 -11   0   57.49    8.50
  -4 -11   0   56.09    5.90
   4  11   0   62.69    6.90
   4  11   0   63.99    5.90
   4 -11   0   65.69    5.30
  -4  11   0   67.99    6.20
   4 -11   0   63.09    9.00
   4  11   0   55.19    7.40
  -4  11   0   53.39    6.10
   4  11   0   57.29    6.90
   4 -11   0   72.19    9.30
   4  11   0   58.29    8.20
   4  11   0   61.79    5.50
  -4  11   0   68.39    6.60
  -4 -11   0   49.20   14.90
   4 -11   0   60.69    5.20
   4 -11   0   67.99    7.20
  -4  11   0   57.09    6.70
  -4  11   0   43.50    7.20
  -4  11   0   64.29    7.00
   4 -11   0   42.90   11.70
  -4  11   0   65.49    5.40
  -4  11   0   61.79    7.50
   4  11   0   52.79    9.30
   4 -11   0   51.49    9.10
  -4 -11   0   61.19    8.00
   4  11   0   66.69    8.20
  -4 -11   0   55.69    8.60
   4  11   0   64.49    5.20
   4 -11   0   62.99    6.10
  -4  11   0   74.59    7.70
   4  11   0   59.49   11.50
   4 -11   0   61.99    5.30
  -4 -11   0   65.39    6.50
   4 -11   0   58.29   12.80
  -4 -11   0   61.89    6.00
  -4 -11   0   49.20    7.10
   4  11   0   70.79    9.40
  -5  11   0   21.80    6.30
   5  11   0   24.50    3.40
   5  11   0   21.70    3.10
   5  11   0   26.80    5.00
   5  11   0   31.10    3.90
  -5  11   0   29.00    4.20
  -5 -11   0   14.10    4.30
   5  11   0   22.20    4.40
   5 -11   0   28.10    3.60
   5 -11   0   28.50    6.30
   5  11   0   22.10    8.10
   5  11   0   28.10    5.70
   5 -11   0   21.40    3.70
  -5  11   0   25.50    5.10
   5  11   0   23.10    3.70
   5 -11   0   23.00    7.40
   5  11   0   24.70    5.50
   5 -11   0   22.70    3.80
   5  11   0   32.10   11.80
  -5  11   0   31.10    4.40
  -5  11   0   24.20    3.70
   5  11   0   25.50    4.60
  -5 -11   0   30.50    3.90
   5 -11   0   22.60    4.50
   5  11   0   28.70    5.60
  -5 -11   0   24.70    6.50
  -5  11   0   28.90    4.10
  -5 -11   0   22.10    4.00
  -5  11   0   26.20    4.50
  -5 -11   0   31.80    6.40
  -5 -11   0   22.80    3.70
   5 -11   0   25.00    3.40
   5  11   0   27.40    4.20
   5  11   0   36.20    8.20
   5  11   0   28.30    5.60
  -6 -11   0   41.20    4.40
   6 -11   0   41.10    5.90
  -6 -11   0   34.90    3.60
   6 -11   0   50.99    4.90
   6  11   0   53.59    6.50
  -6 -11   0   28.00    3.90
  -6  11   0   37.90    4.50
   6  11   0   20.60    5.90
   6  11   0   36.60    4.60
   6 -11   0   42.50    3.90
  -6  11   0   41.70    3.60
   6  11   0   37.10    4.50
   6  11   0   44.30    5.60
  -6  11   0   39.50    4.60
   6  11   0   40.50    3.30
   6 -11   0   46.20    4.00
   6  11   0   38.80    4.60
   6  11   0   39.70    3.40
   6 -11   0   40.70    4.40
   0  12   0  132.39   17.40
   0  12   0  150.48   11.70
   0 -12   0  129.79    7.90
   0 -12   0  125.89   14.40
   0 -12   0  131.99    8.60
   0  12   0  137.89    8.00
   0  12   0  118.79    9.40
   0  12   0  144.59   11.90
   0  12   0  126.89   10.50
   0 -12   0  121.99    8.30
   0 -12   0  124.89    8.90
   0 -12   0  123.99    7.80
   0  12   0  117.59   16.30
   0  12   0  133.89   12.80
   0  12   0  135.09    9.30
  -1  12   0    1.90    2.90
   1  12   0    1.50    3.40
  -1  12   0   10.80    7.20
  -1  12   0    1.50    3.50
   1 -12   0    9.20    3.40
   1 -12   0    0.80    3.50
   1  12   0   -2.00    3.30
   1  12   0   -2.60    4.50
  -1  12   0    2.30    3.00
  -1  12   0    0.10    2.40
   1  12   0   -2.40    2.00
   1  12   0    0.50    2.10
   1 -12   0   -0.10    2.40
   1 -12   0    6.20    2.90
   1 -12   0    4.60    2.40
  -1 -12   0    3.80    3.10
  -1  12   0   -3.80    2.70
  -1 -12   0    7.00    4.60
  -1 -12   0   -1.80    1.90
   1  12   0    2.10    3.90
   1  12   0    5.20    4.10
   1 -12   0    5.40    2.80
  -1  12   0    1.90    5.40
   1  12   0    0.70    4.60
  -1  12   0   -1.10    3.30
  -1 -12   0    0.90    2.50
   1  12   0    1.00    3.60
   2 -12   0  222.98   13.40
   2  12   0  201.38   14.00
  -2 -12   0  218.28   11.90
  -2  12   0  170.78   24.00
  -2  12   0  217.38   15.40
  -2  12   0  216.28   11.40
   2 -12   0  202.68   11.50
   2  12   0  237.38   14.10
  -2  12   0  207.88   13.10
   2 -12   0  206.58   11.40
   2  12   0  185.58   22.10
  -2  12   0  201.08   10.50
   2 -12   0  223.18   12.90
   2 -12   0  194.98    9.60
   2  12   0  219.28   12.00
  -2  12   0  204.88   13.00
   2  12   0  215.08   11.40
   2 -12   0  218.18   13.40
   2  12   0  190.38   20.20
  -2  12   0  213.98   11.90
  -2 -12   0  214.48   13.10
   2  12   0  156.98   18.00
  -2  12   0  232.08   13.40
   2  12   0  192.68   15.60
   2  12   0  216.58   12.80
   2  12   0  208.48   22.10
   2 -12   0  188.88   28.80
  -2 -12   0  187.58   14.40
  -3 -12   0   17.60    3.60
   3 -12   0    8.40    5.10
   3  12   0   17.50    5.60
   3 -12   0   16.10    4.90
   3  12   0   14.50    3.10
  -3 -12   0   16.70    4.30
  -3 -12   0   15.40    7.60
   3  12   0   15.90    5.20
   3 -12   0   11.00    4.40
   3  12   0   25.70    8.60
   3  12   0   18.50    3.20
   3 -12   0   18.00    4.90
  -3 -12   0   15.20    4.70
  -3  12   0   13.50    5.60
  -3  12   0   16.50    4.50
  -3  12   0   -6.60    8.20
  -3  12   0   14.30    3.80
  -3 -12   0   19.00    4.70
  -3  12   0   11.00    4.60
   3 -12   0   20.40    3.30
   3 -12   0   16.00    4.60
   3  12   0   16.80    3.20
  -3  12   0   18.60    6.70
  -3  12   0   15.30    4.30
  -3  12   0   17.80    3.20
  -3  12   0   19.20    4.10
   3  12   0   27.30    9.40
   3  12   0   16.80    4.00
   3  12   0   15.00    3.90
  -3 -12   0   18.10    5.10
   3 -12   0    6.80    4.90
   3  12   0   24.70    5.00
   3  12   0   22.70    7.60
   3 -12   0    7.40    6.60
   3  12   0   16.40    4.90
  -3  12   0   23.50    6.90
   3  12   0   20.80    5.90
   3  12   0   18.30    5.60
   3 -12   0   23.10    8.30
  -3  12   0   22.80    5.20
  -4  12   0   31.80    4.40
   4 -12   0   32.00    4.20
   4  12   0   36.00    5.70
   4  12   0   35.00    6.40
  -4  12   0   35.60    7.50
  -4  12   0   38.30    4.90
  -4 -12   0   29.10    6.10
  -4  12   0   37.10    4.80
   4  12   0   31.70    4.30
   4  12   0   35.30    7.90
   4 -12   0   32.50    4.10
  -4  12   0   35.20    5.90
  -4  12   0   24.60    4.70
   4  12   0   22.20    5.80
   4  12   0   29.10    4.60
   4 -12   0   31.20    5.00
   4  12   0   29.90    4.10
   4  12   0   32.60    5.50
  -4  12   0   32.60    4.90
  -4 -12   0   34.60    4.80
  -4 -12   0   36.10    7.10
   4  12   0   28.60    5.40
  -4  12   0   35.10    4.30
   4 -12   0   38.10    8.90
   4 -12   0   11.80    4.50
   4  12   0   31.30    4.50
   4  12   0   34.70    6.20
   4  12   0   33.10    9.40
   4 -12   0   33.30    6.60
   4 -12   0   43.60    7.60
  -4 -12   0   27.80    5.20
  -4  12   0   38.70    6.20
   4  12   0   18.60    9.00
  -4 -12   0   32.80    4.40
   4 -12   0   31.30    4.50
   4 -12   0   27.20    3.80
   4  12   0   30.50    3.90
  -4 -12   0   30.70    6.00
  -4  12   0   28.40    5.80
   4  12   0   27.20    5.80
  -4  12   0   30.90    5.00
  -4  12   0   34.00    5.00
  -4 -12   0   42.00    7.60
  -5  12   0   27.60    4.60
   5  12   0   28.90    5.80
  -5  12   0   20.10    3.80
   5  12   0   25.20    5.40
   5  12   0   20.50    3.00
   5 -12   0   30.30    6.40
   5  12   0   26.50    4.50
   5  12   0   23.00    6.70
  -5 -12   0   26.80    4.90
  -5 -12   0   18.60    3.40
  -5  12   0   29.40    4.00
  -5 -12   0   17.00    6.30
   5 -12   0   25.90    3.30
   5  12   0   19.50    5.70
  -5  12   0   16.20    4.60
   5 -12   0   29.20    4.10
  -5 -12   0   26.30    6.30
   5  12   0   26.90    4.80
   5 -12   0   18.80    3.40
  -5 -12   0   19.40    3.30
  -5  12   0   20.90    3.50
   5 -12   0   22.00    3.20
   5  12   0   21.80    4.80
   5 -12   0   27.50    4.80
   5  12   0   23.30    3.20
   5  12   0   22.30    8.60
  -5 -12   0   25.70    4.70
   5  12   0   20.50    3.60
  -5  12   0   21.80    4.90
   5  12   0   20.80    3.50
  -5  12   0   11.40    4.90
   5  12   0   16.10    7.00
   5  12   0   26.60    3.50
   6  12   0   11.70    2.00
   6  12   0   16.10    2.80
   6  12   0   15.10    3.70
   6  12   0   11.80    3.70
   6  12   0   11.20    4.80
  -6  12   0   20.00    3.70
   6 -12   0   14.40    2.80
  -6 -12   0   15.80    3.00
   6 -12   0   16.10    2.60
   6 -12   0   17.60    2.60
   6  12   0   10.90    3.50
  -6 -12   0   13.60    2.50
   6 -12   0   21.80    3.40
  -6  12   0   10.10    2.50
   0  13   0    2.30    2.30
   0  13   0    2.40    5.70
   0  13   0    5.00    3.40
   0  13   0    2.70    2.90
   0 -13   0    1.90    2.60
   0  13   0    2.40    3.30
   0 -13   0   -4.00    2.10
   0  13   0    0.00    3.50
   0 -13   0    0.30    2.30
   0 -13   0   -3.30    2.10
   0  13   0   -2.90    1.90
   0  13   0   -0.10    5.10
   0 -13   0    0.70    2.80
   0  13   0    0.70    3.40
   0  13   0    0.60    4.30
   0  13   0   -1.40    3.40
   0 -13   0    3.80    4.30
   0 -13   0    0.20    1.80
  -1 -13   0  391.86   17.10
   1 -13   0  404.66   17.00
   1 -13   0  362.66   15.10
   1  13   0  350.26   26.90
   1  13   0  394.86   21.00
  -1  13   0  405.96   16.10
  -1  13   0  351.26   26.10
   1  13   0  411.06   19.50
  -1  13   0  427.56   20.60
  -1  13   0  393.46   17.70
   1  13   0  392.36   16.70
   1  13   0  353.56   22.70
   1  13   0  393.36   27.40
   1  13   0  367.56   18.60
   1 -13   0  392.76   18.40
   1  13   0  453.35   23.10
   1  13   0  404.86   17.30
  -1 -13   0  394.86   17.40
  -1  13   0  411.16   19.50
  -1 -13   0  391.46   23.40
   1  13   0  436.36   22.50
  -1  13   0  403.16   22.20
  -1 -13   0  358.46   15.20
   1 -13   0  414.66   18.00
  -1 -13   0  393.76   16.90
  -1 -13   0  402.36   21.40
  -1 -13   0  389.26   18.80
  -1  13   0  415.76   17.70
   1  13   0  362.26   23.10
   1 -13   0  415.66   17.90
   2 -13   0  100.89   10.90
  -2  13   0   70.39   15.40
   2 -13   0   94.69   10.10
   2 -13   0   86.99   14.00
   2  13   0   74.39   13.00
  -2 -13   0   86.69    9.10
   2  13   0   57.69   12.40
   2 -13   0   96.19    6.30
  -2  13   0   82.09    8.00
   2  13   0   98.29   12.60
   2  13   0   95.79   11.30
  -2  13   0  105.79   10.70
   2 -13   0   90.59    8.90
  -2  13   0  100.99   10.50
  -2  13   0   95.29    7.00
   2  13   0   87.09    7.30
  -2 -13   0   93.19   11.90
   2  13   0   80.59    7.80
  -2 -13   0   86.69    9.80
  -2 -13   0   87.89    6.60
  -2  13   0   80.99    9.00
  -2  13   0   93.19    7.50
   2 -13   0  113.59   10.50
  -2  13   0   89.19   11.90
   2  13   0   70.29   12.10
   2  13   0  105.09    9.00
   2 -13   0   88.59    7.50
  -2 -13   0   89.59    7.90
  -3  13   0   18.40    4.10
  -3  13   0   29.20    3.90
  -3 -13   0   22.60   11.00
   3  13   0   25.20    6.00
  -3  13   0   28.70    5.90
   3 -13   0   27.90    4.20
   3 -13   0   28.30    5.80
   3 -13   0   33.10    4.20
  -3 -13   0   30.20    4.30
  -3  13   0   21.70    4.00
   3  13   0   32.60    4.40
  -3  13   0   29.10    5.10
  -3 -13   0   24.60    5.50
   3  13   0   29.80   10.00
  -3  13   0   30.70    5.30
  -3  13   0   32.10   13.20
  -3 -13   0   35.30    5.80
   3 -13   0   32.00    6.20
   3  13   0   27.80    3.70
   3  13   0   29.80    5.20
   3  13   0   28.90    7.10
  -3 -13   0   27.60    6.40
  -3  13   0   31.10    6.70
  -3 -13   0   34.20    7.00
  -3  13   0   29.80    4.90
   3  13   0   27.60    8.00
   3 -13   0   28.80    9.30
   3  13   0   27.40    5.40
  -3 -13   0   31.20    6.00
   3 -13   0   30.30    6.40
   3  13   0   21.00    6.00
   3  13   0   33.20    6.20
  -3  13   0   27.00    4.40
  -3  13   0   28.10    6.10
   3  13   0   28.70    5.10
  -3  13   0   26.90    7.50
  -3  13   0   24.70    4.00
  -3  13   0   25.90    4.90
   3 -13   0   28.00    4.10
   3  13   0   29.80   10.90
   3  13   0   29.80    5.50
   3  13   0   26.40    4.00
   3 -13   0   28.30    7.00
  -3  13   0   42.30    5.80
   4  13   0   11.20    2.80
  -4 -13   0   10.60    3.50
   4 -13   0    7.90    4.70
   4  13   0   11.60    3.30
   4 -13   0   12.30    3.80
  -4  13   0    6.20    5.40
   4  13   0   10.30    4.00
  -4  13   0   10.80    4.50
   4  13   0   12.80    3.70
  -4  13   0   14.70    4.20
   4 -13   0    8.40    2.60
  -4  13   0    7.70    3.00
  -4 -13   0   15.70    5.20
   4  13   0    4.10    4.30
   4 -13   0   12.50    3.80
  -4 -13   0    8.90    4.70
  -4 -13   0    7.90    5.30
  -4  13   0    8.70    4.00
   4  13   0    5.20    6.40
   4  13   0   13.30    3.20
  -4  13   0    9.60    2.60
   4 -13   0   13.20    3.70
  -4  13   0    7.80    3.20
   4  13   0   10.60    4.80
  -4  13   0    1.90    3.70
  -4 -13   0    7.50    4.50
   4 -13   0    9.10    2.70
   4  13   0   19.00   10.00
  -4  13   0    9.90    3.80
  -4 -13   0    7.20    3.00
  -4  13   0    9.50    3.30
   4  13   0   13.20    4.90
   4 -13   0   14.10    5.00
   4  13   0   13.90    3.60
   4  13   0   12.70    3.30
  -4  13   0   16.20    4.70
   4  13   0   10.70    4.70
   4  13   0    9.60    4.30
   4 -13   0   12.40    3.30
   4 -13   0   12.60    5.50
  -4 -13   0   19.30    4.60
  -4  13   0    8.70    3.90
   4  13   0    6.00    5.20
  -4 -13   0   10.10    3.60
   5  13   0   52.69    4.30
   5  13   0   60.09    9.30
   5 -13   0   52.09    4.20
   5  13   0   48.40   10.40
   5  13   0   46.10    5.60
   5 -13   0   47.10    7.80
   5  13   0   54.99    7.60
  -5  13   0   52.49    5.20
   5 -13   0   49.50    6.30
  -5 -13   0   39.10    7.60
  -5  13   0   54.39    5.20
  -5  13   0   42.40    4.60
  -5 -13   0   45.50    7.20
  -5  13   0   51.39    5.10
   5  13   0   54.89    4.70
  -5  13   0   57.19    6.90
  -5  13   0   42.20    5.40
  -5 -13   0   52.49    6.20
   5  13   0   41.60    5.50
  -5 -13   0   43.90    5.80
   5  13   0   45.00    6.70
   5 -13   0   49.60    4.30
  -5 -13   0   51.39    5.20
   5  13   0   32.50    6.30
  -5 -13   0   49.80    5.40
   5  13   0   44.60    5.00
   5  13   0   46.00    5.40
   5 -13   0   48.30    4.90
   5  13   0   44.90    5.40
   5  13   0   59.79    5.10
   5  13   0   50.99    4.60
   6 -13   0   22.80    3.40
  -6  13   0   27.70    3.60
   6  13   0   24.90    3.90
   6  13   0   27.90    2.50
   6  13   0   25.00    4.20
  -6 -13   0   25.30    2.70
   6 -13   0   28.20    3.00
  -6 -13   0   20.10    2.90
  -6  13   0   28.50    2.50
  -6 -13   0   26.80    3.40
   6 -13   0   19.40    3.00
   6 -13   0   28.70    3.00
   6  13   0   26.70    3.90
   6  13   0   27.60    2.60
   0  14   0    8.60    3.50
   0  14   0    1.60    6.70
   0  14   0   -7.10    2.40
   0  14   0   -5.60    3.00
   0 -14   0    4.60    2.70
   0 -14   0   -3.50    2.20
   0 -14   0    1.00    2.80
   0  14   0    2.40    4.00
   0  14   0   -1.10    2.60
   0  14   0   -1.30    2.00
   0  14   0    6.30    4.50
   0  14   0   -4.20    6.50
   0 -14   0    1.00    2.10
   0  14   0    4.10    4.80
   0 -14   0    3.20    3.10
   0 -14   0   -1.00    2.60
   0 -14   0   -3.30    6.70
   1  14   0  262.57   18.90
  -1  14   0  230.18   12.60
   1  14   0  230.58   16.00
   1  14   0  229.78   13.00
   1 -14   0  242.28   13.70
   1  14   0  219.68   12.50
  -1 -14   0  222.58   10.70
   1  14   0  205.48   13.40
   1  14   0  242.78   16.70
   1 -14   0  206.58   10.90
  -1  14   0  212.68   26.60
  -1 -14   0  227.28   13.90
  -1  14   0  245.88   17.20
  -1  14   0  180.28   22.30
   1 -14   0  223.08   22.20
  -1  14   0  218.08   12.70
   1  14   0  230.28   14.20
  -1  14   0  227.88   11.90
  -1 -14   0  247.48   13.20
   1 -14   0  227.58   10.50
  -1  14   0  236.18   14.60
   1  14   0  238.18   12.40
  -1 -14   0  241.08   12.30
   1  14   0  195.78   23.40
  -1  14   0  241.98   14.70
  -1 -14   0  200.98   25.20
   1 -14   0  229.38   12.40
   1 -14   0  226.28   12.90
  -1  14   0  239.98   15.30
   1  14   0  227.58   11.80
   1 -14   0  226.68   11.40
   1 -14   0  244.38   13.60
  -2  14   0  389.06   15.50
  -2 -14   0  363.06   23.10
  -2 -14   0  395.56   18.80
   2  14   0  394.76   18.70
  -2  14   0  374.26   17.40
  -2  14   0  390.86   17.60
   2 -14   0  387.26   19.70
  -2  14   0  358.86   16.00
  -2  14   0  387.06   18.40
   2  14   0  370.36   17.20
   2  14   0  411.56   24.00
  -2 -14   0  396.96   16.00
  -2  14   0  428.06   23.80
   2 -14   0  400.06   20.30
   2 -14   0  363.86   20.00
   2  14   0  354.96   26.90
  -2  14   0  368.56   17.40
  -2 -14   0  401.96   20.30
   2 -14   0  408.06   19.30
  -2  14   0  400.36   22.40
  -2  14   0  365.66   17.10
   2  14   0  402.66   19.10
   2  14   0  377.76   17.50
   2 -14   0  391.76   17.90
   2 -14   0  394.56   26.60
   2  14   0  413.16   18.40
   2 -14   0  405.56   15.70
  -2 -14   0  401.06   17.90
   2  14   0  434.06   21.40
   2  14   0  387.46   18.00
  -2  14   0  385.06   17.00
  -2  14   0  393.16   16.20
   2  14   0  384.16   15.40
   2  14   0  414.86   19.00
  -2  14   0  358.16   15.20
   2  14   0  349.47   26.20
   2  14   0  386.56   15.70
  -2  14   0  395.06   20.00
   2  14   0  385.26   17.90
  -2 -14   0  390.66   17.80
   2  14   0  416.16   27.00
   2  14   0  377.16   15.80
  -2  14   0  390.86   20.00
   3  14   0   68.09    5.70
  -3 -14   0   79.69   10.00
  -3 -14   0   56.69    5.70
   3  14   0   46.00    6.40
   3  14   0   64.19    6.90
  -3  14   0   61.69    6.00
   3  14   0   57.89    5.30
  -3  14   0   62.29    5.80
   3  14   0   62.59    5.70
   3 -14   0   66.49    9.10
   3 -14   0   57.29    5.70
   3  14   0   68.89    8.20
  -3  14   0   59.49    5.30
  -3  14   0   66.79    8.90
  -3  14   0   67.99    7.50
  -3  14   0   63.09    7.20
   3 -14   0   60.79    8.00
  -3  14   0   61.09    7.00
   3  14   0   49.20   10.50
   3 -14   0   58.39    5.60
  -3 -14   0   50.49    5.80
   3  14   0   59.19    7.90
  -3  14   0   75.69    7.60
   3  14   0   54.09    9.10
  -3 -14   0   59.39    9.30
  -3  14   0   65.19    6.30
  -3  14   0   68.79    6.80
   3 -14   0   68.29    5.40
   3 -14   0   58.79    8.40
  -3  14   0   63.29    6.80
   3  14   0   54.19    5.80
  -3 -14   0   57.29    8.00
  -3 -14   0   64.69    8.00
  -3  14   0   50.79    6.30
  -3  14   0   61.59    6.40
   3  14   0   53.79    6.50
  -3 -14   0   72.89    8.00
   3  14   0   60.99   17.20
  -3  14   0   74.89   11.10
   3  14   0   61.19    7.30
   3  14   0   63.79    7.60
   3  14   0   50.49    6.60
   3 -14   0   61.19    6.90
  -4 -14   0   16.90    3.40
   4  14   0    6.20    3.90
  -4 -14   0   17.60    3.60
  -4 -14   0   17.10    5.30
   4  14   0   12.00    4.50
   4 -14   0   17.30    6.20
   4 -14   0   21.20    3.80
   4  14   0   23.50    6.70
   4  14   0   12.80    2.90
   4  14   0   21.20    4.80
   4  14   0   13.70    3.70
  -4  14   0   14.60    3.30
   4  14   0   10.80    2.90
  -4 -14   0    9.10    5.30
  -4  14   0   13.30    3.40
   4  14   0    7.50    2.70
  -4  14   0    9.80    3.20
  -4  14   0   14.30    3.80
  -4  14   0   12.90    2.80
  -4 -14   0   15.20    5.50
  -4  14   0    7.90    3.50
  -4  14   0   22.20    4.30
  -4  14   0   14.30    4.40
   4 -14   0   16.20    3.20
   4 -14   0   16.40    3.70
  -4  14   0   11.00    3.50
  -4  14   0   13.90    4.00
  -4  14   0   12.00    5.80
   4  14   0   15.20    4.70
   4  14   0   16.20    3.00
   4 -14   0   17.40    5.20
   4  14   0   20.70   15.60
   4 -14   0   16.40    3.60
   4  14   0   13.80    3.20
   4 -14   0   13.70    2.80
   4  14   0    8.10    4.40
   4  14   0    8.00    9.50
   4  14   0    9.70    4.10
  -4 -14   0   11.70    4.00
   4 -14   0   11.30    3.00
   4 -14   0   17.30    3.00
  -4  14   0   19.10    4.40
   4 -14   0   21.50    6.30
  -4  14   0   20.40    3.90
   5 -14   0    6.10    2.10
   5  14   0    6.70    3.10
   5  14   0    8.50    3.60
  -5 -14   0    9.50    2.50
  -5 -14   0    4.50    3.00
   5  14   0   10.80    3.30
   5 -14   0    7.80    2.60
  -5 -14   0    6.00    2.30
  -5  14   0    5.90    2.70
   5 -14   0    7.80    2.40
  -5 -14   0    5.70    2.20
   5 -14   0   12.10    3.60
  -5  14   0    6.60    2.90
  -5  14   0    3.00    2.40
   5 -14   0    9.90    2.50
   5  14   0    7.70    2.30
  -5  14   0   10.80    4.30
   5  14   0    5.80    1.90
  -5  14   0    9.50    2.60
  -5  14   0   10.00    3.00
   5  14   0   -1.00    4.30
   5  14   0    7.10    3.30
   5  14   0   10.00    2.80
   5  14   0    7.00    2.00
   5 -14   0    8.40    2.10
   5  14   0    7.80    2.90
   5  14   0    9.40    3.70
   5  14   0    8.50    3.30
   6 -14   0   15.80    2.10
  -6  14   0   16.70    2.70
   6  14   0   18.60    3.20
   6  14   0   12.60    3.30
   6  14   0   13.40    1.70
   6 -14   0   17.50    2.40
  -6 -14   0    8.90    1.90
  -6 -14   0   14.50    1.90
   6 -14   0   15.90    2.80
   0 -15   0   -0.90    2.30
   0  15   0   -0.20    4.00
   0 -15   0    0.30    2.80
   0 -15   0   -1.20    3.00
   0 -15   0    4.30    2.20
   0  15   0   -4.70    3.10
   0  15   0  -15.90    6.30
   0  15   0   -0.30    2.70
   0 -15   0    1.80    2.90
   0  15   0    0.20    4.20
   0  15   0   -3.70    2.80
   0  15   0    0.20    2.00
   0 -15   0    0.40    2.20
   0 -15   0    5.20    6.60
   0  15   0   -0.90    3.40
   0  15   0   -3.20    3.80
   1  15   0  670.03   26.40
  -1  15   0  642.74   25.00
   1 -15   0  647.44   26.30
  -1  15   0  641.44   42.80
   1  15   0  671.23   28.00
   1 -15   0  659.53   25.60
   1 -15   0  628.84   23.50
  -1  15   0  689.33   29.70
  -1 -15   0  627.04   27.50
   1  15   0  669.83   25.40
   1  15   0  531.45   32.50
   1 -15   0  648.64   35.70
  -1  15   0  597.94   22.40
   1  15   0  630.64   23.00
   1  15   0  620.64   26.00
  -1  15   0  630.04   25.20
   1 -15   0  621.64   27.00
   1  15   0  608.64   24.70
  -1  15   0  644.64   24.70
   1  15   0  696.63   33.90
   1  15   0  695.33   26.00
  -1 -15   0  652.53   25.20
  -1 -15   0  640.74   26.70
  -1 -15   0  666.23   23.90
  -1  15   0  664.63   32.00
   1  15   0  616.04   29.50
   1 -15   0  635.44   23.90
  -1  15   0  627.34   25.40
   1  15   0  642.34   24.20
  -1 -15   0  558.04   32.70
   1 -15   0  635.74   22.90
  -1  15   0  649.64   28.50
   1  15   0  556.24   37.00
  -1  15   0  618.84   23.60
   1  15   0  658.73   24.50
   1  15   0  627.54   22.90
  -1 -15   0  640.94   25.10
   1  15   0  679.73   31.10
  -1  15   0  643.84   25.50
  -1 -15   0  645.24   26.20
   1  15   0  650.43   26.80
  -1  15   0  677.43   26.20
   1  15   0  603.94   24.00
  -1  15   0  615.94   24.50
   1 -15   0  627.64   26.00
   1  15   0  737.13   26.60
  -1  15   0  649.34   23.20
   1 -15   0  621.54   28.90
  -1  15   0  622.54   23.90
  -1  15   0  707.23   28.60
   1  15   0  616.04   25.20
   2  15   0  160.68    8.50
   2  15   0  154.18    8.50
   2  15   0  152.08   11.10
   2  15   0  146.89    8.90
   2  15   0  150.18   18.30
  -2  15   0  176.48   11.00
   2 -15   0  148.09    8.80
   2 -15   0  154.58   12.10
  -2 -15   0  159.78   19.60
  -2  15   0  142.59   10.00
   2  15   0  177.18   12.30
   2  15   0  137.19   19.70
  -2  15   0  161.08    8.60
  -2  15   0  156.58   10.20
   2 -15   0  159.08   20.30
  -2  15   0  145.19    8.60
  -2  15   0  142.19    9.00
  -2  15   0  160.98   12.20
  -2 -15   0  153.08    8.80
   2  15   0  171.48   13.10
   2  15   0  164.98   10.60
  -2  15   0  161.28   24.70
  -2  15   0  140.79   10.40
   2  15   0  175.38   14.30
   2 -15   0  149.49   10.50
   2  15   0  163.68   10.00
  -2  15   0  152.18    9.40
   2  15   0  147.89   10.30
   2  15   0  165.28   11.30
  -2  15   0  151.68   10.00
   2 -15   0  144.89   12.20
   2  15   0  117.99   17.40
   2 -15   0  163.18   13.00
  -2  15   0  147.59    9.20
  -2 -15   0  164.88   10.80
  -2  15   0  181.88   23.50
   2  15   0  136.69    8.40
   2 -15   0  154.38    8.70
  -2 -15   0  148.19   10.10
   2  15   0  164.18   11.40
  -2 -15   0  155.38   10.80
   2 -15   0  150.78   18.60
  -2  15   0  182.88   15.10
  -2  15   0  166.28    9.60
  -2  15   0  168.08   11.00
   2  15   0  155.78   10.40
   3 -15   0    5.80    6.50
  -3  15   0   -1.50    3.10
  -3  15   0    0.30    4.00
   3  15   0   -2.10    3.90
   3  15   0   -1.40    2.30
  -3  15   0    3.50    2.70
  -3  15   0    1.20    2.20
   3  15   0    1.70    3.70
   3 -15   0   -2.10    3.80
   3 -15   0   -0.60    3.90
   3 -15   0    0.60    1.90
  -3 -15   0    0.30    2.50
   3 -15   0    1.70    2.40
   3 -15   0    3.70    2.70
   3 -15   0    9.20    5.90
   3  15   0    6.10    7.50
   3  15   0    3.10    3.90
   3  15   0    1.90    2.60
  -3  15   0    1.20    2.90
  -3  15   0    4.50    2.90
  -3  15   0    2.00    2.90
   3  15   0    1.00    4.10
  -3  15   0    1.90    3.90
  -3 -15   0    4.20    4.20
  -3 -15   0   -0.70    3.50
   3  15   0    1.90    2.30
   3  15   0   -0.40    3.20
   3 -15   0    3.70    3.20
   3  15   0   -1.40    2.20
  -3  15   0    6.60    3.40
  -3  15   0    2.70    3.60
   3  15   0    5.50    2.40
  -3 -15   0   -2.50    2.10
  -3  15   0    3.10    2.90
   3  15   0    0.30    3.60
   3  15   0    5.10    4.50
  -3 -15   0    6.50    4.50
   3  15   0    4.90    6.10
  -3  15   0    2.30    2.50
  -3  15   0   -7.50    3.60
  -3 -15   0    2.00    3.50
   3 -15   0   -2.00    4.00
   3  15   0    0.30    2.30
  -3 -15   0    1.50    3.20
  -3  15   0    1.30    2.80
   4 -15   0    1.20    2.10
  -4 -15   0   -1.60    2.50
  -4  15   0    0.10    4.10
  -4  15   0    4.00    2.70
  -4  15   0    2.10    2.30
   4 -15   0   -1.20    2.20
   4  15   0    1.30    1.80
   4  15   0    2.20    3.10
   4 -15   0    1.00    6.90
  -4  15   0    1.50    3.50
   4 -15   0    0.60    1.80
   4  15   0   -2.10    2.00
  -4  15   0    1.20    3.10
  -4  15   0   -3.10    2.30
   4 -15   0   -5.40    4.50
   4 -15   0    0.20    1.70
   4 -15   0    0.60    2.20
   4 -15   0    4.70    4.50
   4  15   0   -0.60    2.20
   4  15   0   -7.10    2.70
   4  15   0   -3.60    1.90
  -4  15   0    0.50    2.20
  -4 -15   0    0.20    4.10
   4  15   0    3.90    3.60
  -4  15   0    2.20    3.10
   4  15   0   -1.30    1.80
   4  15   0   -2.80    3.30
  -4  15   0    1.00    2.20
  -4 -15   0    8.10    4.80
   4  15   0    0.60    4.50
  -4 -15   0   -0.70    4.40
  -4  15   0    2.70    3.30
  -4  15   0   -0.70    1.70
   4  15   0    9.50    7.00
   4 -15   0    0.70    2.40
   4  15   0    1.50    2.60
   4  15   0   -2.00    3.70
  -4  15   0   -0.10    2.30
   4  15   0   -0.70    3.30
  -4 -15   0    1.40    2.10
  -4 -15   0   -1.50    2.20
  -4  15   0    3.50    5.40
   5 -15   0    1.40    1.80
  -5  15   0    0.70    2.40
   5  15   0    2.70    2.50
   5  15   0    1.70    3.90
   5  15   0    0.30    2.50
   5  15   0    1.00    2.80
   5  15   0   -3.10    2.20
  -5 -15   0   -3.00    1.90
   5  15   0    0.30    1.50
  -5  15   0    0.20    2.50
   5 -15   0    1.50    2.00
  -5 -15   0    3.40    3.10
  -5 -15   0   -0.30    1.80
   5  15   0   -1.50    1.80
  -5  15   0    0.70    2.10
   5  15   0   -3.10    3.80
   5  15   0    3.80    2.20
  -5 -15   0    3.90    1.90
   5  15   0    0.00    1.40
   5 -15   0    4.00    2.30
   5  15   0    8.00    3.40
  -5  15   0    2.20    2.20
   5 -15   0    1.70    1.50
  -5  15   0   -0.60    1.70
   5  15   0    6.00    2.90
  -6 -15   0    0.50    1.20
  -6 -15   0   -0.70    1.80
   6  15   0    4.50    2.00
   6 -15   0    1.70    1.20
   6  15   0   -1.70    1.10
  -6  15   0   -0.10    1.40
   0  16   0    2.20    3.30
   0 -16   0    2.00    3.60
   0  16   0    4.70    5.40
   0  16   0    1.20    2.50
   0  16   0   -7.20    3.90
   0 -16   0   -0.80    3.20
   0  16   0   -2.00    3.10
   0 -16   0    0.50    3.60
   0  16   0    8.20    3.90
   0  16   0    5.70    5.70
   0  16   0    1.40    3.90
   0  16   0   -1.20    2.80
   0 -16   0    5.70    8.20
   0  16   0    1.70    4.00
   0  16   0    2.10    5.30
   0  16   0    3.20    3.20
   0 -16   0    2.50    3.70
   0  16   0    8.80    5.10
   0 -16   0   -1.30    2.00
   0  16   0    3.70    2.50
   0  16   0    0.80    3.70
   0  16   0    0.90    9.20
   0 -16   0   -4.30    2.80
   0 -16   0    3.50    2.30
   0 -16   0   -0.40    4.10
   0  16   0    7.70    5.40
   0  16   0   -3.10    2.60
   1  16   0   18.70    5.00
   1  16   0   12.80    3.80
   1  16   0   11.70    4.40
   1 -16   0   24.70    6.10
  -1 -16   0   17.50    5.00
  -1  16   0   20.30    4.80
  -1 -16   0   17.90    4.50
  -1  16   0   18.20    3.40
   1  16   0   23.90    3.50
   1  16   0   20.60    3.80
   1  16   0   17.30    4.70
  -1  16   0   19.30    5.70
   1  16   0   23.20    5.30
   1 -16   0   20.00    5.00
  -1  16   0   20.80    4.40
   1  16   0   18.50    7.40
   1 -16   0   26.70   10.10
   1  16   0   17.60    3.70
  -1  16   0   19.80    4.70
  -1  16   0   16.60    4.10
   1 -16   0   18.40    3.40
   1  16   0   15.70    7.20
  -1 -16   0   11.90    3.50
   1 -16   0   17.20    3.50
  -1  16   0   15.00    4.50
  -1  16   0   16.80    6.10
  -1  16   0    7.80    3.80
  -1  16   0   17.60    4.60
  -1  16   0   16.40    7.80
  -1  16   0   19.40    4.50
  -1  16   0   23.10    4.50
   1  16   0   15.30    9.50
  -1  16   0   20.90   12.10
   1  16   0   14.90    5.20
   1 -16   0   18.60    4.60
   1 -16   0   22.20    6.90
   1 -16   0    7.40    4.60
  -1  16   0   13.70    4.70
   1  16   0   18.10    4.40
   1 -16   0   14.20    4.10
   1  16   0    6.30    4.60
   1  16   0   24.60    5.30
  -1 -16   0   -9.50    8.10
   1  16   0   23.20    4.20
  -1 -16   0   16.10    3.40
  -1  16   0   13.30    3.40
  -2  16   0   49.90    6.20
  -2 -16   0   51.89    5.50
   2  16   0   51.09    6.70
  -2 -16   0   56.69    7.20
   2  16   0   48.80    6.90
  -2  16   0   50.39   10.10
  -2  16   0   47.20    7.80
   2  16   0   53.29    6.50
   2  16   0   52.79    4.90
   2  16   0   55.69   11.30
   2  16   0   49.00    8.10
   2 -16   0   51.99    7.00
  -2 -16   0   50.89    6.60
  -2  16   0   53.99    5.20
   2  16   0   52.79    7.10
   2 -16   0   54.39    5.20
  -2  16   0   47.30    5.30
  -2  16   0   53.59    6.70
   2  16   0   53.79   10.60
  -2  16   0   51.39    8.20
   2  16   0   44.80    5.20
   2  16   0   49.00    6.00
   2 -16   0   52.29    8.10
  -2  16   0   51.29    5.60
  -2  16   0   48.40    6.50
  -2 -16   0   52.19    7.30
  -2  16   0   68.09    6.40
  -2 -16   0   41.70    6.80
   2  16   0   51.39    5.20
  -2  16   0   53.79    7.00
  -2 -16   0   52.99    8.30
  -2  16   0   52.39    6.00
  -2  16   0   47.80    5.60
   2  16   0   55.49    7.30
  -2  16   0   46.70    5.10
   2  16   0   45.20    5.80
   2  16   0   52.99    6.50
  -2  16   0   53.99    6.80
   2 -16   0   63.69    8.90
   2 -16   0   56.49    8.80
  -2 -16   0   51.69    5.50
  -2 -16   0   46.30    5.70
   2 -16   0   51.89    8.50
   2  16   0   51.79    7.20
   2  16   0   59.79    5.20
   2 -16   0   52.19    5.70
   3 -16   0   14.00    8.40
   3 -16   0   23.10    3.70
   3  16   0   18.10    4.70
   3 -16   0   17.70    6.20
  -3 -16   0   17.00    3.60
  -3  16   0   18.90    3.80
   3  16   0   12.90    3.90
  -3  16   0   24.40    4.30
   3  16   0   14.70    3.30
  -3  16   0   22.70    7.10
  -3 -16   0   20.90    7.50
  -3  16   0   19.90    6.40
   3  16   0   11.70    4.20
   3  16   0   20.90    4.20
  -3  16   0   17.90    4.00
  -3  16   0   15.10    4.20
   3 -16   0   16.70    3.10
   3  16   0   13.70    7.20
   3  16   0   18.60    5.00
  -3  16   0   24.00    4.70
   3  16   0   11.80    5.30
  -3  16   0   20.30    3.50
  -3 -16   0   18.10    3.50
  -3  16   0   18.20    4.30
  -3 -16   0   30.40    6.70
   3 -16   0   20.00    5.90
   3 -16   0   20.50    3.40
   3  16   0   17.20    3.10
  -3  16   0   18.80    3.70
  -3 -16   0   16.10    3.90
   3  16   0   17.40    3.50
  -3  16   0   22.20    4.40
   3  16   0   19.70    3.30
   3 -16   0   14.10    5.00
  -3  16   0   19.40    3.60
  -3  16   0   18.40    3.80
   3  16   0   18.80    4.40
  -3 -16   0   23.20    6.30
   3  16   0   24.10    9.70
   3 -16   0   21.80    8.50
   3  16   0   18.80    5.10
  -4  16   0   61.59    6.90
  -4  16   0   37.70   10.20
  -4  16   0   75.29    5.80
   4 -16   0   53.09    6.60
   4 -16   0   52.89    8.40
   4  16   0   55.59    7.20
  -4  16   0   66.79    6.20
  -4  16   0   55.39    6.20
   4  16   0   51.29   11.40
  -4  16   0   57.59    5.70
   4 -16   0   61.59    5.70
  -4  16   0   51.69    4.90
   4  16   0   49.20    5.40
  -4  16   0   63.49    5.10
  -4 -16   0   54.19    6.40
   4  16   0   62.89    6.30
  -4 -16   0   60.39    5.20
   4  16   0   60.69    4.50
   4  16   0   53.79    4.80
   4  16   0   60.79    6.40
   4  16   0   60.79    5.10
  -4  16   0   55.19    7.00
  -4 -16   0   58.79    8.50
   4 -16   0   50.49    4.70
   4  16   0   53.29    6.80
   4  16   0   48.20    7.90
   4 -16   0   58.59    5.40
  -4  16   0   56.19    8.40
   4 -16   0   63.09    7.20
  -4 -16   0   63.19    5.10
   4  16   0   50.99    5.90
   4  16   0   51.69    5.50
   4  16   0   60.39    6.80
  -4 -16   0   58.79    5.30
  -4  16   0   53.09    6.20
   4  16   0   49.00    5.90
   4 -16   0   62.99    6.20
  -5 -16   0    5.90    2.10
   5  16   0    6.80    1.70
  -5  16   0    7.70    2.70
   5  16   0    6.60    4.20
  -5 -16   0    6.80    1.80
  -5  16   0    3.90    1.80
   5  16   0   10.20    2.90
  -5  16   0    2.60    2.10
  -5 -16   0    5.50    1.80
   5 -16   0    5.30    2.10
   5  16   0    3.30    2.90
   5  16   0    6.90    1.80
   5  16   0    6.60    2.00
   5  16   0    3.00    2.20
  -5  16   0    7.10    2.20
   5  16   0   12.00    4.50
  -5  16   0    0.00    2.30
   5  16   0    5.30    2.10
   5 -16   0    3.60    1.90
   5  16   0    6.80    2.40
   5  16   0    2.40    1.80
   5 -16   0    4.80    1.60
   5 -16   0    5.00    2.30
   0  17   0   -5.90    3.70
   0  17   0    2.60    4.70
   0  17   0    0.50    2.30
   0 -17   0   -2.70    4.10
   0 -17   0   -3.20    2.90
   0  17   0    0.10    2.40
   0 -17   0   -0.50    3.80
   0  17   0    2.30    3.10
   0  17   0    2.40    3.20
   0 -17   0    5.10    3.50
   0  17   0   -1.20    3.70
   0  17   0   -1.20    3.50
   0  17   0   -5.20    2.90
   0  17   0   -3.80    2.80
   0 -17   0    0.60    2.20
   0  17   0    4.70    4.80
   0  17   0    3.40    3.50
   0  17   0   -1.40    5.00
   0 -17   0    1.90    2.70
   0  17   0    4.50    2.90
   0 -17   0    0.70    2.00
   0  17   0    1.70    4.00
   0  17   0    0.80    2.30
   0 -17   0   -1.80    3.60
   0  17   0   -7.00    4.80
   1  17   0   92.09    7.00
   1  17   0   88.69    8.40
   1 -17   0   93.59   10.50
  -1 -17   0   77.69    7.50
   1  17   0   93.79    8.80
  -1  17   0   95.99    9.50
  -1  17   0   83.89   10.30
   1  17   0   81.29    8.50
   1  17   0   83.99    6.00
   1  17   0   76.89    6.40
  -1 -17   0   97.79    9.00
  -1  17   0   84.79    7.10
  -1 -17   0   91.69    9.90
   1 -17   0   84.59    7.00
  -1  17   0   86.29    7.70
  -1  17   0   96.09    9.20
  -1  17   0   87.39    7.40
  -1  17   0   80.89    7.60
  -1  17   0   87.19    7.20
   1  17   0   83.69    7.40
   1 -17   0   92.89    6.30
   1  17   0   87.19   11.70
  -1  17   0   95.29    7.70
   1 -17   0   77.49    6.80
   1 -17   0   76.49    6.40
   1  17   0   69.79    7.60
  -1  17   0   82.59   10.10
  -1  17   0   83.19    6.30
  -1  17   0   93.09    8.60
   1  17   0   83.59    6.50
  -1 -17   0   93.29    6.60
  -1  17   0   84.89   11.00
   1  17   0   67.29   11.30
  -1  17   0   86.69    8.10
  -1 -17   0   75.39    9.40
   1  17   0   81.89    9.50
   1 -17   0   91.49   10.30
   1 -17   0   86.29    8.10
  -1 -17   0   94.59   10.30
  -1  17   0   79.99   12.10
   1  17   0   94.49    8.80
   1  17   0   91.09   12.80
   1 -17   0   71.69    8.50
  -1 -17   0   93.19    7.30
  -1  17   0   79.69    6.30
   1  17   0   80.09    8.20
   1  17   0   85.29    7.20
   1 -17   0   75.79   10.50
   1  17   0   74.49    9.20
  -1 -17   0   82.99    8.00
   2  17   0  139.99    7.60
  -2 -17   0  127.69   11.30
  -2 -17   0  117.59   11.90
   2  17   0  145.39   10.40
  -2  17   0  143.09   11.90
  -2  17   0  144.29    8.60
   2 -17   0  146.89   12.20
  -2 -17   0  149.39    8.90
  -2  17   0  133.59   15.50
   2  17   0  156.48   10.30
  -2 -17   0  144.69   10.40
  -2  17   0  138.89   11.40
   2  17   0  144.19   10.60
  -2  17   0  150.28    9.30
  -2  17   0  138.09    8.50
  -2  17   0  140.29    7.90
   2  17   0  138.59    7.70
  -2  17   0  131.59    9.60
   2  17   0  142.59    8.30
  -2 -17   0  148.39   10.10
   2  17   0   98.09   14.90
  -2  17   0  145.29   10.00
   2  17   0  156.38   10.70
   2  17   0  152.48    9.30
  -2  17   0  137.39    9.60
  -2  17   0  132.59    9.00
  -2 -17   0  122.49    8.30
   2 -17   0  141.49   18.50
   2 -17   0  146.39   12.70
   2  17   0  164.68   16.60
  -2  17   0  141.99    8.10
   2  17   0  153.78    8.50
  -2 -17   0  144.29   10.80
   2 -17   0  143.79   10.30
   2  17   0  150.18    9.30
  -2  17   0  137.99    8.50
   2 -17   0  136.89    8.20
   2  17   0  130.19   10.20
   2  17   0  116.59   11.90
   2 -17   0  143.99   13.90
   3  17   0    6.80    4.50
   3 -17   0   10.10    5.00
  -3  17   0    7.30    2.90
  -3  17   0   16.90    4.80
  -3 -17   0   10.70    3.10
  -3  17   0   12.30    3.40
  -3  17   0   14.40    3.60
   3 -17   0   13.80    2.80
  -3 -17   0   13.20    3.80
  -3 -17   0   12.10    4.70
  -3  17   0    1.50    4.90
  -3  17   0    9.60    2.90
  -3  17   0    9.30    3.00
   3 -17   0    9.90    2.70
  -3  17   0    4.90    3.40
   3  17   0   11.40    2.60
   3 -17   0    8.90    5.20
  -3  17   0    7.50    2.70
   3 -17   0   15.00    3.30
  -3  17   0    5.50    3.30
  -3 -17   0   16.20    5.40
   3  17   0   13.60    3.80
   3  17   0    7.00    6.20
   3  17   0   11.50    3.50
   3  17   0    8.80    2.60
  -3 -17   0   10.50    4.80
   3 -17   0    8.90    7.50
   3  17   0   12.40    2.90
  -3  17   0    8.80    3.20
   3  17   0   11.30    4.10
   3  17   0    8.90    3.30
  -3  17   0   10.70    2.60
  -3  17   0   10.60    3.10
  -3  17   0   14.10    4.30
  -3 -17   0   12.20    3.00
   3 -17   0    8.20    3.20
   3  17   0    9.20    4.10
  -3 -17   0   10.70    2.90
   3  17   0   11.80    2.70
   3  17   0    6.10    4.20
   3  17   0   10.10    3.70
   3  17   0    8.30    2.80
   4 -17   0    5.80    1.90
  -4 -17   0    3.80    2.80
  -4  17   0    5.60    2.70
   4  17   0    3.30    2.90
  -4 -17   0    3.80    2.20
   4  17   0    7.40    3.40
  -4  17   0    2.40    3.30
  -4  17   0    3.50    2.30
   4 -17   0    5.00    2.40
  -4 -17   0    6.40    2.30
   4  17   0    8.40    3.30
   4  17   0    1.00    2.80
  -4  17   0    5.00    2.40
  -4  17   0    4.10    3.10
  -4  17   0    2.40    2.60
   4  17   0    5.30    3.40
  -4  17   0    7.10    2.00
   4 -17   0    1.40    2.50
   4  17   0    4.30    1.90
   4  17   0    3.00    2.10
   4 -17   0    9.10    2.70
   4  17   0    1.70    2.10
  -4 -17   0    6.20    2.30
  -4  17   0    1.30    1.90
   4  17   0    9.10    2.70
  -4 -17   0    5.90    4.70
  -4  17   0    5.90    2.70
  -4 -17   0    4.60    2.50
  -4  17   0    5.30    2.50
   4  17   0    4.50    2.10
   4 -17   0   12.10    2.80
   4  17   0    4.60    4.20
   4 -17   0    2.30    1.60
   4  17   0    5.80    1.90
   5  17   0    5.20    2.60
   5  17   0    3.70    2.30
   5  17   0    2.50    2.00
  -5 -17   0    1.30    1.40
   5 -17   0    3.90    1.40
   5  17   0    1.60    1.80
  -5 -17   0    2.70    1.90
  -5  17   0   -0.70    1.70
   5  17   0    4.80    1.40
  -5  17   0    3.60    1.90
  -5 -17   0    3.00    1.60
   5  17   0    4.00    2.20
   5 -17   0    7.20    2.10
  -5  17   0    3.60    1.60
   5  17   0    3.00    1.50
  -5  17   0    3.50    2.30
   5 -17   0    3.70    1.70
  -5 -17   0    0.90    1.40
   0 -18   0   18.90    4.90
   0  18   0   21.70    5.10
   0 -18   0   20.60    4.10
   0  18   0   12.70    4.20
   0 -18   0   22.20    3.60
   0  18   0   29.80    6.30
   0  18   0   21.70    7.10
   0 -18   0   27.60    4.70
   0  18   0   18.70    4.80
   0  18   0   25.00    6.30
   0 -18   0   24.00    5.80
   0 -18   0   18.00    5.50
   0  18   0   20.00    5.50
   0  18   0   31.30    8.20
   0  18   0   24.70    3.70
   0  18   0   18.10    3.70
   0  18   0   21.00    6.50
   0 -18   0   27.50    4.60
   0  18   0   23.70    5.50
   0 -18   0   22.90    4.30
   0  18   0   27.30    5.20
   0  18   0   24.40    4.20
   0  18   0   25.30    5.20
  -1  18   0    1.10    4.50
   1  18   0    0.60    2.10
  -1  18   0   -5.20    4.90
   1  18   0   -0.40    2.50
   1  18   0   -3.20    3.50
   1  18   0   -1.70    3.80
   1 -18   0    0.70    3.50
   1  18   0    2.30    4.00
   1  18   0    0.70    3.20
   1 -18   0   -0.90    2.40
   1 -18   0   -3.00    5.50
   1 -18   0    3.30    2.60
  -1  18   0   -0.70    2.10
  -1  18   0   -1.20    2.70
  -1  18   0    3.40    3.70
  -1  18   0    2.10    3.40
  -1 -18   0    5.70    3.80
   1  18   0    4.90    2.40
  -1  18   0    2.80    3.60
  -1  18   0   -0.20    2.90
  -1 -18   0    4.10    2.60
  -1 -18   0    0.70    2.10
   1  18   0    2.20    2.80
   1  18   0   -2.60    2.30
  -1 -18   0    4.30    7.80
   1 -18   0   -5.20    5.10
  -1 -18   0    1.40    2.90
  -1 -18   0    4.90    4.20
  -1 -18   0    3.90    3.40
   1  18   0    6.10    6.70
  -1  18   0    2.80    2.90
  -1 -18   0   -1.40    2.40
   1 -18   0    2.00    2.10
  -1  18   0    0.60    3.30
  -1  18   0   -0.40    5.20
   1  18   0    5.30    3.80
  -1  18   0    2.60    2.40
  -1  18   0    4.60    3.80
   1  18   0    2.60    3.10
   1  18   0    0.20    2.30
   1  18   0    1.80    5.30
  -1  18   0   -1.90    2.70
   1 -18   0    7.50    3.90
   1 -18   0    5.70    5.30
   1  18   0   13.60    8.50
  -1  18   0    6.30    3.30
  -1  18   0   -1.20    3.00
   1  18   0   -3.20    3.40
  -2  18   0   25.10    6.90
  -2  18   0   26.30    3.90
   2  18   0   28.40    4.60
   2 -18   0   32.90    5.90
  -2 -18   0   36.60    5.80
   2 -18   0   34.50    4.10
   2  18   0   31.90    4.50
  -2  18   0   37.40    4.80
  -2  18   0   32.20    5.10
  -2  18   0   26.90    4.80
  -2  18   0   28.10    6.30
  -2 -18   0   33.80    5.00
   2  18   0   33.20    4.10
   2  18   0   39.50    5.10
  -2 -18   0   37.60    4.60
   2  18   0   35.10    5.70
  -2  18   0   26.10    4.30
  -2 -18   0   41.80    6.30
  -2  18   0   34.00    4.20
  -2  18   0   34.60    4.50
  -2 -18   0   28.50    6.00
  -2  18   0   37.30    4.90
   2 -18   0   27.90    6.60
   2  18   0   30.90    5.40
  -2 -18   0   32.50    6.80
   2  18   0   31.40    5.20
   2  18   0   37.30    5.60
   2 -18   0   28.30    7.20
   2 -18   0   31.00    4.10
   2  18   0   27.70    8.20
   2  18   0   35.50    4.30
  -2  18   0   34.70    5.60
   2  18   0   30.10    6.30
   2  18   0   27.80    9.40
  -2  18   0   37.90    5.10
   2 -18   0   23.70    7.30
   2  18   0   32.40    3.90
   2  18   0   33.70    5.60
   2 -18   0   37.30    4.10
  -2  18   0   35.60    5.50
  -2  18   0   34.30    4.30
  -2 -18   0   38.60    4.70
  -2  18   0   30.00    6.30
   3  18   0   -2.20    1.60
  -3 -18   0    1.50    4.90
  -3  18   0    0.50    2.80
  -3 -18   0   -3.40    3.90
   3 -18   0    1.10    2.30
  -3  18   0   -1.40    2.60
  -3  18   0    0.20    2.10
  -3  18   0    1.40    2.40
   3  18   0    4.80    2.10
  -3  18   0   -0.40    2.10
  -3  18   0   -1.20    2.90
   3  18   0   -2.00    3.10
  -3 -18   0    4.00    2.60
   3 -18   0   -0.70    4.50
   3  18   0    5.40    8.10
   3 -18   0   -0.20    5.10
  -3  18   0    1.10    2.70
   3  18   0    7.80    3.60
  -3  18   0    2.70    4.80
   3 -18   0   -0.40    1.70
   3  18   0    0.60    1.70
  -3 -18   0   -1.50    2.20
  -3 -18   0    2.30    2.20
  -3 -18   0    1.30    2.00
  -3  18   0    2.50    2.60
   3  18   0    0.20    2.50
   3  18   0    2.90    2.50
  -3 -18   0   -3.00    3.80
   3 -18   0    2.20    2.90
  -3  18   0    0.70    3.10
  -3 -18   0   -3.00    2.30
   3  18   0    0.50    3.20
  -3  18   0    0.90    2.40
   3  18   0   -0.60    2.60
  -3  18   0    0.40    2.70
   3  18   0   -0.60    2.80
   3  18   0    5.50    4.20
  -3  18   0   -1.80    3.90
   4 -18   0   69.49    5.10
   4  18   0   72.29    6.20
   4  18   0   76.89    6.50
   4  18   0   75.49    5.00
   4  18   0   60.59    7.70
   4  18   0   74.49    7.10
  -4  18   0   69.09    5.20
  -4  18   0   70.89    5.90
  -4 -18   0   58.39    5.00
  -4  18   0   75.89    4.90
  -4  18   0   78.19    5.20
  -4  18   0   73.19    6.40
   4 -18   0   74.79    4.20
   4  18   0   63.59    5.10
  -4 -18   0   71.19    5.80
   4  18   0   69.49    4.90
  -4 -18   0   69.49    4.70
   4  18   0   68.59    4.60
  -4  18   0   77.99    5.60
   4  18   0   72.49    5.40
  -4 -18   0   77.09    4.70
   4  18   0   71.79    4.60
  -4  18   0   70.99    5.00
  -4 -18   0   71.79    5.00
  -4  18   0   73.99    5.60
   4 -18   0   63.09    5.50
   4 -18   0   77.99    6.50
   4 -18   0   74.39    4.60
  -4  18   0   77.19    4.60
   4  18   0   80.99    6.40
   5  18   0   18.10    1.90
  -5 -18   0   18.60    2.00
  -5  18   0   13.20    1.80
   5  18   0   11.00    2.20
   5  18   0   15.70    1.90
  -5  18   0   17.90    2.20
  -5  18   0   16.70    3.00
   5 -18   0   16.60    1.90
  -5 -18   0   13.40    1.90
  -5 -18   0   19.80    2.10
   5 -18   0   18.30    2.40
   0 -19   0   -2.10    4.30
   0  19   0    0.70    2.60
   0 -19   0   -2.10    1.90
   0 -19   0   -7.20    5.50
   0  19   0    3.50    5.30
   0  19   0    6.00    3.40
   0  19   0    6.30    3.70
   0  19   0    2.10    2.70
   0  19   0    4.50    2.70
   0  19   0    5.30    2.80
   0  19   0    4.40    6.00
   0  19   0   -1.00    2.80
   0 -19   0    1.60    2.60
   0 -19   0   -0.20    3.50
   0 -19   0    0.20    1.90
   0  19   0    0.50    5.80
   0  19   0    0.70    2.10
   0  19   0   -1.60    2.90
   0 -19   0    1.90    2.90
   0  19   0   -0.60    3.20
   0 -19   0    2.50    3.00
   0 -19   0    1.90    4.80
   0  19   0   -1.90    4.10
   0  19   0    2.50    2.10
  -1  19   0   39.10    5.90
   1 -19   0   49.60    8.40
   1  19   0   46.50    4.70
   1  19   0   43.20    6.80
   1  19   0   48.00    5.70
  -1 -19   0   44.60    4.80
   1  19   0   40.00    5.90
   1  19   0   41.20    4.10
   1 -19   0   39.90    4.50
  -1  19   0   43.10    7.00
  -1  19   0   41.60    5.00
  -1  19   0   39.00    5.20
  -1 -19   0   40.30    4.70
  -1  19   0   35.10    4.10
   1  19   0   42.80    8.40
  -1  19   0   42.30    5.20
   1 -19   0   38.50    4.70
  -1  19   0   44.80    5.50
  -1 -19   0   41.90    6.40
   1  19   0   43.40    5.00
  -1 -19   0   37.30    7.10
  -1  19   0   39.30    5.20
   1  19   0   43.30    5.80
  -1 -19   0   47.60    5.10
   1 -19   0   48.50    5.20
   1 -19   0   37.90    6.00
  -1  19   0   40.10    4.90
  -1 -19   0   45.60    6.00
  -1  19   0   49.60    5.20
  -1  19   0   43.00    5.90
   1 -19   0   30.20    5.10
   1  19   0   42.30    5.90
   1  19   0   45.40    6.00
  -1  19   0   32.70    7.20
  -1  19   0   47.50    8.80
  -1  19   0   43.70    4.70
  -1 -19   0   35.50    4.90
   1  19   0   43.70    4.50
   1  19   0   44.80    5.40
  -1  19   0   43.70    6.00
   1  19   0   42.00    4.80
  -2  19   0    0.30    2.70
   2 -19   0    3.10    2.10
  -2  19   0   -0.20    1.80
   2  19   0   -0.40    1.90
   2  19   0    0.60    2.10
  -2  19   0    2.70    2.80
   2 -19   0    1.90    1.80
  -2 -19   0    2.10    2.10
   2  19   0    0.70    1.90
  -2 -19   0   -2.30    4.00
  -2 -19   0    1.70    2.00
   2  19   0   -0.30    3.30
  -2  19   0   -1.60    2.20
   2  19   0    4.60    2.50
  -2  19   0   -1.90    3.50
  -2 -19   0   -3.00    3.50
   2 -19   0   -3.40    3.80
   2 -19   0    2.80    4.60
   2  19   0    0.30    5.30
  -2 -19   0    0.80    3.60
  -2  19   0    0.90    2.90
  -2 -19   0   -1.70    2.20
   2  19   0   -4.90    3.10
  -2  19   0   -1.20    2.10
  -2  19   0   -2.40    3.10
   2 -19   0   -4.10    6.40
   2  19   0    1.40    3.70
   2  19   0   -0.60    2.90
   2  19   0    1.80    3.40
  -2  19   0    0.20    2.60
  -2  19   0    4.60    5.00
   2  19   0   -1.60    2.50
  -2 -19   0   -5.00    3.90
   2  19   0   -3.50    3.50
  -2  19   0    2.00    3.30
  -2  19   0    0.00    2.60
   3 -19   0   82.99    5.30
  -3 -19   0   81.19    6.70
   3  19   0   83.19    6.70
  -3  19   0  102.59    6.80
  -3 -19   0   88.99    6.30
   3  19   0   94.09    5.90
  -3  19   0   89.29    5.60
   3 -19   0   85.59    6.70
  -3  19   0   86.49    5.90
  -3  19   0   94.29    6.10
   3  19   0   84.59    5.50
  -3  19   0   93.19    9.20
   3 -19   0   91.09    5.30
   3  19   0   71.19    7.10
   3  19   0   68.69    8.20
   3 -19   0   90.79    5.70
   3  19   0   89.59    5.30
   3 -19   0   86.79    5.90
  -3  19   0   91.39    5.40
  -3  19   0   91.99    6.20
   3  19   0   91.99    6.30
   3  19   0   96.89    7.20
  -3  19   0   93.19    6.80
  -3 -19   0   86.29    5.90
   3  19   0  103.09    7.60
  -3  19   0   76.79    5.30
   3  19   0   87.89    5.70
  -3  19   0   91.29    6.30
  -3 -19   0   80.79    5.50
   3  19   0   90.69    6.20
  -3 -19   0   83.49    8.20
  -3  19   0   82.29    6.90
  -3 -19   0   95.59    5.60
   4 -19   0   -0.40    1.70
  -4  19   0    2.70    1.90
   4  19   0   -0.40    2.30
  -4  19   0    1.70    2.00
   4  19   0   -2.60    2.20
   4  19   0    2.20    1.70
   4  19   0   -0.70    1.60
  -4  19   0   -0.50    1.80
   4  19   0   -3.40    2.00
  -4  19   0   -0.50    2.20
  -4  19   0   -3.00    2.90
  -4 -19   0   -0.50    1.70
   4 -19   0    1.00    1.30
   4  19   0    0.50    2.70
   4  19   0   -3.90    2.00
  -4 -19   0    1.60    1.50
   4  19   0   -0.30    1.90
  -4 -19   0   -1.70    1.60
   4 -19   0    0.80    1.20
   4  19   0   -0.20    1.30
   4  19   0    1.90    1.50
  -4 -19   0    2.40    1.70
  -4  19   0    2.30    1.70
  -4 -19   0   -1.40    1.40
   0 -20   0  102.59    7.10
   0  20   0  108.79    7.80
   0  20   0   89.89   15.00
   0  20   0  111.39    6.70
   0  20   0  115.29    8.20
   0  20   0  113.79    8.60
   0 -20   0  118.79   13.20
   0 -20   0  118.99    7.10
   0  20   0  124.49   12.40
   0  20   0  131.49    7.20
   0  20   0  107.59   10.10
   0 -20   0  107.79    7.70
   0 -20   0  120.49    9.30
   0  20   0  102.69   10.90
   0  20   0  105.09    8.50
   0 -20   0  107.69   10.30
   0 -20   0  118.99    6.90
   0  20   0  108.19    7.70
   0  20   0  123.29    7.50
  -1 -20   0   64.29    5.60
  -1  20   0   59.09    5.60
  -1  20   0   71.09    6.30
   1  20   0   45.90    5.90
  -1 -20   0   58.99    5.30
   1  20   0   53.89    5.70
   1  20   0   55.19    6.20
  -1  20   0   60.59   12.50
  -1  20   0   44.50    6.00
  -1  20   0   49.30    5.90
   1  20   0   52.59    5.60
  -1  20   0   59.79    6.90
  -1  20   0   55.19    5.10
   1 -20   0   49.00    8.90
   1  20   0   43.60    6.50
   1 -20   0   39.50    8.10
  -1 -20   0   61.59    6.30
  -1  20   0   44.20    7.10
  -1 -20   0   54.89    6.90
   1 -20   0   52.39    4.80
  -1  20   0   57.49    4.80
  -1 -20   0   56.99    4.90
  -1  20   0   57.09    9.80
  -1 -20   0   52.29    7.40
   1  20   0   63.19    5.20
   1  20   0   58.09    5.00
   1 -20   0   48.70    6.50
  -1 -20   0   56.79    5.10
  -1  20   0   47.60    4.70
  -1 -20   0   49.60    5.40
  -1  20   0   53.79    7.50
  -1  20   0   60.69    5.40
   1 -20   0   60.69    5.10
   2  20   0   85.09    6.80
  -2  20   0   94.49    6.30
  -2  20   0   85.19    5.60
  -2  20   0   78.39    6.50
   2 -20   0   90.09    5.60
   2  20   0   93.69    6.40
  -2 -20   0   88.79    6.90
   2  20   0   86.19    5.70
  -2 -20   0   88.39    5.80
   2  20   0   86.19    7.10
   2 -20   0   85.99    5.50
  -2 -20   0   89.59    5.80
   2 -20   0   94.19    5.70
   2 -20   0   67.59    8.00
  -2 -20   0   82.49    5.70
  -2  20   0   85.89    6.60
  -2  20   0   90.69    5.60
   2  20   0   87.59    7.00
  -2  20   0   90.39    6.20
   2  20   0   75.99    5.00
  -2  20   0   90.49    6.00
   2  20   0   84.09    6.70
   2  20   0   85.09    6.20
  -2  20   0   85.19    5.40
  -2  20   0   85.19    5.90
  -2  20   0   76.29    8.20
   2  20   0   77.59    8.60
   2  20   0   94.49    7.60
  -2  20   0   79.59    6.70
  -2 -20   0   85.79    7.90
   2  20   0   85.19    5.90
  -2  20   0   85.59    6.90
  -2  20   0   94.49    6.30
  -2 -20   0   80.59    6.20
   2  20   0   86.49    5.60
  -3 -20   0    5.90    2.00
  -3  20   0    6.00    1.80
  -3  20   0    6.40    4.30
   3  20   0    2.90    2.70
   3  20   0    1.30    2.30
   3 -20   0    0.90    2.10
  -3 -20   0    4.60    2.60
   3  20   0    6.20    2.00
   3 -20   0    6.50    2.20
   3  20   0    4.80    2.50
   3  20   0   -4.40    3.30
  -3  20   0    6.80    2.20
  -3  20   0    2.70    2.40
  -3  20   0    3.00    2.00
  -3  20   0    7.40    2.40
  -3  20   0    3.80    1.90
  -3 -20   0    6.70    3.20
   3  20   0    4.90    1.80
  -3  20   0    7.30    2.30
  -3 -20   0    3.90    2.00
  -3  20   0    4.20    2.50
   3  20   0    8.50    2.30
   3  20   0    1.50    3.90
   3  20   0    3.30    3.30
   3  20   0    5.60    3.00
  -3 -20   0    4.00    2.00
   3 -20   0    2.20    1.60
   3  20   0    1.60    1.90
  -3  20   0    7.70    2.60
   4 -20   0    2.40    1.30
   4  20   0    5.80    1.90
   4  20   0    2.50    1.60
   4  20   0    2.60    2.00
  -4 -20   0    7.00    2.20
  -4  20   0    5.10    1.90
  -4  20   0    2.10    2.40
  -4  20   0    4.00    1.80
   4  20   0    6.20    2.10
  -4  20   0    4.50    2.50
  -4 -20   0    2.10    1.50
   4 -20   0    1.50    2.20
  -4 -20   0    1.30    1.90
   0  21   0   -0.90    2.30
   0 -21   0   -1.60    3.70
   0  21   0    1.20    3.10
   0  21   0    3.40    2.80
   0 -21   0   -1.20    2.80
   0  21   0   -1.10    4.20
   0  21   0   -3.70    1.50
   0  21   0    2.10    2.30
   0  21   0    0.30    2.50
   0  21   0    3.80    3.10
   0  21   0    2.50    2.90
   0  21   0   -5.20    2.30
   0 -21   0   -2.20    1.80
   0 -21   0    1.10    1.80
   0 -21   0   -1.70    1.80
   0  21   0   -1.90    1.60
   1  21   0   13.70    3.30
  -1 -21   0   20.20    4.60
   1  21   0   17.20    3.90
  -1  21   0   13.50    3.20
  -1  21   0   15.20    3.50
  -1  21   0   21.10    3.20
  -1  21   0   13.10    3.80
  -1  21   0   16.90    3.10
  -1  21   0   15.10    3.20
   1  21   0   23.40    3.90
  -1 -21   0   11.10    3.30
  -1  21   0   20.90    3.80
   1  21   0   14.20    3.70
   1 -21   0   16.80    2.80
  -1 -21   0   20.50    3.00
  -1 -21   0   22.50    3.10
   1  21   0   11.50    3.80
  -1 -21   0   14.30    3.00
   1  21   0   18.20    3.40
  -1  21   0   20.70    3.00
   1  21   0   19.20    3.00
   1 -21   0   21.80    3.00
   1 -21   0   19.10    4.50
  -1  21   0   17.00    3.30
  -1  21   0   20.30    2.80
  -1 -21   0   18.80    3.20
  -1  21   0   18.20    3.20
   1  21   0   23.10    3.00
  -1  21   0   16.20    4.60
   1 -21   0   18.90    2.80
   1  21   0   17.30    3.60
   1  21   0   18.30    2.90
  -2  21   0   44.00    3.70
  -2  21   0   35.80    3.50
   2  21   0   38.30    4.30
  -2  21   0   39.80    4.50
  -2  21   0   44.30    4.30
   2 -21   0   42.40    3.60
  -2  21   0   39.80    4.70
  -2 -21   0   44.00    5.00
  -2 -21   0   37.70    3.90
  -2  21   0   34.90    4.60
   2  21   0   43.50    4.70
   2  21   0   36.20    4.00
   2  21   0   44.70    5.00
  -2 -21   0   43.40    4.50
   2  21   0   42.30    6.00
  -2 -21   0   44.50    4.00
   2 -21   0   45.40    4.40
  -2 -21   0   37.10    3.70
  -2  21   0   36.00    5.30
  -2 -21   0   47.30    5.80
  -2  21   0   40.70    4.00
  -2  21   0   43.80    4.10
  -2  21   0   49.40    4.30
  -2 -21   0   47.80    3.90
  -2  21   0   40.00    4.40
  -2  21   0   27.80    5.20
   2 -21   0   26.90    4.70
   2 -21   0   42.80    3.70
   2  21   0   34.50    4.20
   2  21   0   38.00    5.90
   2  21   0   39.30    3.70
   2  21   0   44.40    4.90
   3  21   0   13.10    2.70
   3 -21   0    3.70    2.30
  -3  21   0    5.20    1.80
   3  21   0    3.80    2.30
   3 -21   0    6.40    1.70
  -3 -21   0    4.40    2.00
  -3  21   0    5.00    2.00
   3  21   0    9.70    2.00
   3  21   0    7.10    2.60
   3  21   0    3.70    1.50
   3  21   0    7.80    2.60
  -3  21   0    7.50    1.70
   3 -21   0    7.70    1.50
  -3  21   0    5.30    2.10
  -3 -21   0    6.30    2.00
   3 -21   0   10.50    2.20
  -3  21   0    4.40    2.00
  -3  21   0    9.70    2.30
  -3 -21   0    8.80    1.90
   3  21   0    7.10    2.10
  -3  21   0    4.70    2.00
  -3 -21   0    4.40    1.80
  -3 -21   0    5.50    1.70
   3  21   0    5.60    1.80
   0  22   0   46.00    4.40
   0 -22   0   51.89    4.20
   0  22   0   47.40    4.20
   0  22   0   46.90    4.40
   0  22   0   47.20    4.80
   0 -22   0   45.40    4.00
   0  22   0   41.90    4.90
   0 -22   0   40.80    4.00
   0  22   0   52.49    4.80
   0 -22   0   45.20    5.90
   0  22   0   45.90    5.00
   0  22   0   47.00    4.30
   0  22   0   54.59    4.10
  -1 -22   0    1.70    2.10
  -1  22   0    5.70    2.30
   1  22   0    0.90    2.50
  -1 -22   0    1.00    1.70
   1  22   0    4.50    2.30
   1 -22   0    2.80    1.70
  -1  22   0    5.90    2.60
   1  22   0    3.40    3.90
   1 -22   0    2.90    2.50
  -1  22   0   -0.90    2.80
  -1  22   0    4.60    1.90
   1  22   0    4.20    1.90
  -1  22   0    0.20    1.60
  -1  22   0   -0.10    3.20
  -1 -22   0    5.60    2.20
  -1  22   0    2.60    2.30
  -1  22   0   -0.10    2.10
   1  22   0    7.50    2.60
   1  22   0    1.70    2.20
   1  22   0    0.00    2.40
   1  22   0    1.30    2.30
   2  22   0   65.99    4.80
  -2  22   0   56.59    4.30
  -2 -22   0   63.99    4.10
   2  22   0   77.19    4.70
  -2 -22   0   66.19    4.00
  -2 -22   0   49.00    4.20
   2 -22   0   62.99    3.70
  -2  22   0   63.79    4.70
   2  22   0   60.99    4.10
  -2 -22   0   65.19    4.10
  -2  22   0   70.59    5.10
  -2  22   0   67.59    5.10
   2 -22   0   64.19    4.20
  -2  22   0   68.39    4.00
   2  22   0   69.69    5.20
   2  22   0   65.09    4.10
   2  22   0   66.69    4.10
  -2  22   0   69.29    4.70
  -2  22   0   67.09    4.00
   2  22   0   62.19    4.90
  -2 -22   0   64.19    4.30
  -2  22   0   66.49    4.90
  -2  22   0   61.89    4.70
   2  22   0   55.29    4.50
   3  22   0   35.80    3.40
  -3 -22   0   35.20    2.90
  -3 -22   0   34.00    2.30
   3 -22   0   40.50    3.10
   3  22   0   35.80    2.50
   3 -22   0   29.60    2.30
  -3  22   0   38.00    3.10
  -3  22   0   33.20    2.50
  -3  22   0   25.20    2.50
  -3  22   0   34.90    3.10
   3  22   0   28.60    3.00
   3  22   0   31.40    2.70
   3  22   0   35.30    2.70
  -3 -22   0   25.40    2.50
   0 -23   0   -0.90    1.20
   0  23   0    2.50    1.50
   0 -23   0   -1.20    1.40
   0  23   0    4.30    2.10
   0  23   0   -0.90    1.70
   0  23   0   -1.20    2.70
   0  23   0   -2.50    2.00
   0  23   0    1.30    1.50
   0  23   0    3.10    1.60
   0  23   0   -5.00    2.20
   0 -23   0    0.70    1.40
   1 -23   0   34.80    2.80
   1  23   0   32.60    3.10
  -1  23   0   36.20    3.60
   1  23   0   34.60    3.30
   1  23   0   29.40    3.30
  -1  23   0   28.40    2.80
   1 -23   0   35.00    3.30
   1  23   0   39.70    3.10
   1  23   0   28.40    3.10
  -1  23   0   32.10    2.80
  -1  23   0   30.40    2.80
   1 -23   0   41.60    3.10
  -1  23   0   27.90    4.30
  -1  23   0   34.80    3.50
  -1 -23   0   37.20    3.00
   1  23   0   36.90    3.60
  -2 -23   0   11.30    2.40
   2 -23   0   14.50    1.60
  -2 -23   0   15.20    1.60
   2  23   0   12.20    2.10
   2 -23   0   13.50    1.40
   2  23   0   12.20    2.30
  -2  23   0   11.80    2.10
  -2  23   0   12.20    1.70
   2 -23   0   16.20    2.50
   2 -23   0   17.00    2.10
  -2  23   0   16.70    2.10
   2  23   0   11.80    1.80
   2  23   0   12.10    1.70
   0  24   0    4.20    1.60
   0 -24   0    9.70    1.50
   0  24   0    5.00    1.20
   0  24   0    4.70    1.70
   0  24   0    7.70    1.80
   0 -24   0    4.80    1.20
   0  24   0    7.50    1.40
   0   0  -1    0.60    0.40
   0   0   1    0.10    0.30
   0   0   1    0.20    0.30
   0   0   1    0.10    0.40
   0   0  -1    0.10    0.30
   0   0  -1    0.40    0.30
   0   0   1   -0.10    0.30
   0   0  -1    0.00    0.30
   0   0   1   -0.30    0.20
   0   0  -1    0.20    0.30
   0   0  -1    0.50    0.40
  -1   0   1    8.70    1.70
  -1   0   1   10.80    1.40
   1   0   1    7.20    2.00
  -1   0   1    9.10    2.00
   1   0  -1    6.30    1.80
   1   0  -1    9.30    2.10
  -1   0   1   11.20    1.40
  -1   0  -1    8.70    1.90
   1   0   1    9.60    1.60
  -1   0  -1   12.20    2.00
   1   0   1   11.60    2.00
  -1   0   1    7.90    1.90
  -1   0  -1    9.60    2.00
  -1   0   1   11.20    2.00
   1   0  -1   10.50    2.10
  -1   0  -1    8.50    1.70
   1   0  -1   11.40    1.40
   1   0  -1    8.30    1.70
   1   0   1   11.20    2.50
  -2   0  -1  385.76   15.20
   2   0   1  386.46   14.10
  -2   0   1  353.76   14.50
   2   0  -1  367.86   14.00
  -2   0   1  405.16   16.20
   2   0  -1  374.66   16.00
   2   0   1  355.36   13.80
   2   0   1  341.37   15.70
   2   0  -1  355.86   15.70
  -2   0   1  393.36   14.90
  -2   0  -1  358.56   15.60
  -2   0  -1  375.86   13.90
   2   0   1  376.76   15.90
   2   0  -1  380.36   15.80
  -2   0  -1  364.66   15.20
  -2   0   1  361.36   13.20
   2   0   1  374.26   15.30
  -2   0   1  365.46   13.40
   2   0   1  383.46   13.90
  -2   0  -1  348.67   14.50
   2   0  -1  352.46   13.10
   2   0   1  358.96   14.40
   3   0  -1   14.20    4.10
   3   0  -1   13.00    4.00
  -3   0  -1   12.30    3.40
   3   0   1   13.70    3.80
   3   0   1   14.70    4.20
   3   0   1   11.50    4.20
   3   0   1   14.20    4.10
  -3   0  -1   12.60    3.00
  -3   0  -1   15.20    3.00
   3   0   1   12.30    3.20
  -3   0   1   13.30    3.40
   3   0   1   16.00    5.10
  -3   0  -1   10.70    3.00
  -3   0  -1   14.70    2.90
  -3   0   1   12.60    3.20
   3   0   1   15.80    3.50
   3   0  -1   20.00    4.40
   3   0   1   13.20    2.70
  -3   0  -1   11.60    3.20
  -3   0   1    9.70    2.60
   3   0  -1   15.10    4.40
  -3   0   1   11.20    3.50
  -3   0  -1   20.30    4.70
  -3   0   1   11.50    2.70
  -3   0   1   16.70    4.70
   4   0  -1   -4.30    4.30
  -4   0   1    2.20    2.50
  -4   0   1   -1.80    2.90
   4   0   1    0.50    2.10
   4   0  -1   -1.60    3.20
   4   0   1    0.50    2.30
   4   0  -1    1.30    1.90
   4   0  -1   -2.60    2.80
   4   0   1   -1.50    2.20
   4   0  -1    2.80    3.70
  -4   0   1    0.40    3.70
   4   0   1    2.40    3.80
  -4   0  -1    1.90    3.60
  -4   0   1   -2.50    3.00
  -4   0   1   -0.70    2.00
   4   0  -1    0.00    2.20
  -4   0   1   -4.40    3.60
   4   0   1    4.60    3.70
   4   0  -1   -0.50    2.30
  -4   0  -1    3.30    2.90
   4   0  -1   -1.00    1.80
  -4   0  -1    3.10    2.70
  -4   0  -1   -1.50    1.80
  -4   0   1    1.80    3.50
   4   0   1   -0.40    3.60
  -4   0   1   -2.10    2.10
   4   0   1   -2.70    1.70
   5   0  -1   66.39    6.40
   5   0   1   60.89    9.80
   5   0   1   71.69    6.50
  -5   0  -1   47.70    8.50
  -5   0  -1   71.29    8.90
  -5   0   1   66.89    6.50
   5   0  -1   65.69    6.20
   5   0  -1   66.59    7.30
  -5   0   1   64.89    8.30
  -5   0   1   71.19   11.60
   5   0  -1   64.39    7.30
  -5   0  -1   56.99    6.20
  -5   0   1   68.19    8.30
   5   0   1   67.29    7.00
  -5   0   1   60.19    5.00
   5   0   1   73.29    9.70
   5   0   1   49.50   10.30
  -5   0   1   75.49   13.40
  -5   0  -1   24.80    9.40
   5   0   1   56.99    7.70
   5   0  -1   77.69   12.80
   5   0  -1   66.59    8.00
  -5   0   1   78.89   10.80
  -5   0  -1   60.39    4.90
   5   0   1   61.39    5.90
   5   0  -1   90.29   10.90
   5   0   1   63.29    7.20
   5   0  -1   60.29    9.60
  -5   0  -1   57.09    7.70
  -5   0  -1   77.29   10.30
   5   0  -1   65.59    5.80
  -5   0  -1   70.49    6.30
   5   0  -1   61.19    5.60
   5   0   1   73.89    6.10
   6   0  -1  158.78   21.00
   6   0  -1  198.98   11.40
  -6   0   1  208.98   24.40
  -6   0  -1  200.48   10.70
   6   0   1  158.48   24.50
  -6   0   1  218.38   12.90
   6   0   1  210.78   12.90
  -6   0  -1  207.38   10.30
  -6   0   1  194.68   10.50
   6   0   1  194.78   10.30
  -6   0  -1  209.38   13.30
  -6   0   1  203.38   13.30
   6   0  -1  182.88    9.80
   6   0  -1  188.88   10.30
   6   0  -1  197.58   11.60
   6   0   1  195.18   10.60
   6   0   1  186.78   11.50
  -6   0   1  210.48   13.40
   6   0  -1  201.88   12.90
   6   0  -1  223.48   25.50
   6   0   1  197.08   11.40
   6   0  -1  204.88   10.90
  -6   0  -1  207.48   13.40
  -6   0  -1  201.48   12.50
  -6   0   1  209.48   10.30
  -7   0  -1    0.80    2.50
   7   0   1    4.90    4.50
  -7   0  -1    1.20    1.50
   7   0   1    2.00    3.00
   7   0  -1    9.60    3.50
  -7   0  -1    2.20    2.60
  -7   0  -1    2.30    2.80
   7   0  -1    2.30    2.60
   7   0   1    0.80    2.90
   7   0  -1    4.30    3.40
   7   0   1    3.70    2.10
  -7   0   1    3.10    2.70
  -7   0   1   -0.10    1.40
   7   0  -1   -0.70    2.30
  -7   0   1    2.50    3.40
  -7   0  -1   -8.10    2.50
  -7   0   1    1.90    2.50
   7   0  -1   -1.40    1.90
  -7   0   1    0.70    2.50
   7   0   1   -1.70    2.20
   0   1  -1   94.39    3.70
   0   1  -1   87.19    3.90
   0   1  -1   87.89    3.60
   0   1   1   98.79    4.20
   0   1   1   90.79    3.70
   0   1  -1   96.89    3.60
   0  -1  -1   89.79    3.90
   0  -1  -1   90.09    3.40
   0   1  -1   94.19    4.30
   0  -1   1   95.69    4.00
   0  -1  -1   97.09    3.50
   0   1   1   95.89    3.50
   0  -1  -1   89.09    4.00
   0   1   1   90.29    3.90
   0   1  -1   92.59    3.80
   0  -1   1   89.79    3.60
  -1  -1  -1  926.41   29.40
   1  -1   1  939.41   29.10
  -1   1   1  989.60   30.60
  -1   1   1  979.20   29.50
  -1   1   1  922.11   29.60
   1   1  -1  975.50   30.70
   1   1  -1  911.81   29.70
  -1   1   1  921.11   30.10
   1   1  -1  926.11   30.30
  -1  -1  -1  960.70   30.90
  -1  -1  -1  937.21   29.50
   1  -1   1  963.60   28.80
  -1  -1  -1  902.01   30.10
   1  -1   1  939.01   30.50
   1   1   1  976.30   31.20
  -1   1  -1  906.31   28.00
  -1   1  -1  964.20   28.40
   1  -1  -1  951.10   29.40
  -1   1  -1  971.00   30.40
  -1  -1   1  932.51   32.20
   1  -1  -1  919.41   29.70
   1   1   1  906.31   29.90
   1   1   1 1005.50   30.60
  -1   1  -1  932.01   30.50
  -1  -1   1  910.41   30.30
  -1   1  -1  952.70   30.00
   1  -1  -1  931.71   29.50
  -1  -1   1  935.21   28.60
   1  -1  -1  955.60   30.40
   1   1   1  953.60   31.20
   1  -1  -1  996.80   31.00
  -1  -1   1  956.60   30.50
  -2   1   1  469.75   18.20
  -2  -1  -1  481.95   18.20
   2   1  -1  487.35   19.00
  -2   1   1  491.35   17.10
   2  -1   1  464.95   17.40
  -2  -1  -1  487.35   17.10
  -2  -1  -1  509.05   18.50
   2  -1   1  483.75   18.10
  -2   1   1  503.45   18.10
  -2   1   1  500.15   20.00
   2   1  -1  502.95   18.00
   2  -1   1  524.15   19.90
   2   1  -1  499.85   20.10
  -2  -1  -1  500.75   19.00
   2  -1   1  496.85   17.60
   2  -1   1  538.55   20.40
   2   1  -1  502.65   19.70
   2  -1   1  495.95   18.20
   2   1  -1  470.45   19.30
   2   1  -1  472.25   17.50
   2   1   1  542.85   19.90
  -2   1  -1  496.35   16.70
   2   1   1  478.45   19.40
   2   1   1  476.55   18.00
   2   1   1  456.65   17.40
  -2  -1   1  484.85   16.90
  -2   1  -1  489.65   19.10
  -2   1  -1  487.95   18.30
  -2   1  -1  529.75   19.60
  -2  -1   1  480.95   16.00
  -2  -1   1  484.15   19.50
   2  -1  -1  524.25   20.10
   2   1   1  503.25   19.70
  -2  -1   1  485.65   18.90
  -2   1  -1  480.75   16.90
  -2   1  -1  545.15   21.00
  -2  -1   1  506.45   17.10
   2  -1  -1  535.25   20.00
   2   1   1  481.25   17.80
   2  -1  -1  448.46   17.80
   2   1   1  512.05   18.50
  -2  -1   1  454.55   18.00
   2  -1  -1  485.75   17.40
   2  -1  -1  487.15   18.60
   3   1  -1  347.27   17.50
   3  -1   1  352.76   16.20
   3  -1   1  316.17   17.50
   3   1  -1  369.16   18.20
   3   1  -1  317.07   13.90
   3   1  -1  370.96   18.20
  -3   1   1  328.67   14.60
  -3  -1  -1  375.26   16.60
  -3   1   1  344.87   17.90
   3  -1   1  348.87   14.90
   3  -1   1  349.17   18.00
  -3  -1  -1  348.37   15.40
  -3   1   1  331.67   14.00
  -3  -1  -1  339.37   14.70
  -3   1   1  346.07   15.50
  -3   1   1  372.06   16.50
  -3  -1  -1  328.07   14.20
  -3  -1  -1  357.56   15.30
   3  -1   1  337.87   13.80
   3   1  -1  382.56   21.20
  -3  -1  -1  358.66   17.20
  -3   1   1  355.66   16.00
   3   1  -1  307.47   15.50
   3  -1   1  378.96   15.60
   3   1  -1  360.66   15.90
   3  -1   1  354.76   16.20
  -3  -1  -1  345.87   14.20
  -3   1  -1  349.67   13.80
  -3   1  -1  350.86   16.30
  -3  -1   1  355.46   14.10
   3  -1  -1  340.37   15.70
   3  -1  -1  345.27   14.00
   3   1   1  301.47   15.30
  -3   1  -1  300.77   14.10
  -3  -1   1  334.17   14.50
  -3  -1   1  348.77   16.20
   3   1   1  330.97   17.50
  -3  -1   1  337.97   14.10
   3  -1  -1  324.47   17.40
  -3  -1   1  352.96   16.20
  -3  -1   1  358.96   17.70
   3   1   1  335.97   17.30
   3  -1  -1  314.87   17.40
   3  -1  -1  364.26   16.50
   3   1   1  341.47   17.40
   3   1   1  327.17   15.80
   3  -1  -1  354.36   15.00
  -3   1  -1  352.46   17.60
   3   1   1  330.67   14.70
  -3   1  -1  339.87   14.10
   3   1   1  362.06   15.60
   3   1   1  368.76   15.40
   3   1   1  321.27   13.40
  -3   1  -1  365.46   16.00
   3  -1  -1  309.27   14.80
  -4   1   1   48.60    6.30
   4   1  -1   48.50    5.80
   4   1  -1   44.10    7.60
   4  -1   1   42.20    6.10
   4  -1   1   47.30    5.80
   4   1  -1   38.80    6.60
   4   1  -1   39.60    4.70
  -4  -1  -1   47.10    8.30
   4   1  -1   36.20    7.50
  -4   1   1   46.70    9.10
   4  -1   1   36.30    4.60
   4  -1   1   53.49    9.00
   4  -1   1   31.30    7.20
   4   1  -1   45.30    6.50
   4  -1   1   43.10    7.00
  -4   1   1   37.70    6.20
  -4   1   1   43.70    7.00
  -4   1   1   51.89    6.60
  -4  -1  -1   51.99    6.40
   4   1  -1   38.60    7.90
   4   1  -1   45.10    8.30
  -4   1   1   36.00    6.40
  -4  -1  -1   43.20    7.10
   4   1  -1   39.30    7.40
   4  -1   1   52.99    7.30
  -4  -1  -1   39.90    5.90
  -4  -1   1   44.10    4.60
   4   1   1   46.70    6.60
  -4   1  -1   35.80    7.40
  -4  -1   1   52.19    9.20
   4   1   1   33.00    6.00
   4  -1  -1   43.90    6.20
   4  -1  -1   41.90    8.60
   4  -1  -1   39.50    8.10
  -4   1  -1   37.00    6.20
  -4  -1   1   45.50    6.00
  -4  -1   1   49.70    6.60
   4   1   1   42.30    8.40
  -4  -1   1   39.90    5.50
   4   1   1   32.30    7.40
  -4  -1   1   37.80    6.30
   4  -1  -1   46.20    5.70
  -4  -1   1   44.80    7.10
   4   1   1   41.00    5.30
   4  -1  -1   42.90    6.70
   4   1   1   47.90    5.30
   4  -1  -1   38.90    4.70
  -4   1  -1   39.10    5.60
  -4  -1   1   39.90    6.10
  -4   1  -1   51.79    6.70
  -4  -1   1   50.69    6.50
   4   1   1   50.09    8.90
   4  -1  -1   40.30    7.30
   5   1  -1   12.40    4.30
   5  -1   1   10.10    4.00
  -5  -1  -1   20.70    6.60
  -5   1   1   14.90    7.90
   5  -1   1   12.00    3.30
   5  -1   1   11.70    6.80
  -5   1   1   19.70    3.70
   5   1  -1   12.60    5.10
  -5  -1  -1   10.00    4.60
  -5  -1  -1    4.90    3.20
   5   1  -1   15.00    7.10
   5   1  -1   10.20    3.60
  -5  -1  -1   16.90    3.70
  -5  -1  -1   10.70    2.70
   5   1  -1   14.40    4.20
  -5   1   1   15.50    4.60
   5  -1   1   18.80    5.20
  -5  -1  -1   11.50    4.40
  -5   1   1   12.30    5.10
   5  -1   1   21.60    5.50
  -5   1   1   11.40    4.80
   5  -1   1   15.20    3.60
   5   1  -1   18.50    3.50
   5   1  -1   13.70    3.20
   5  -1   1   19.50    3.50
   5   1  -1   16.60    3.80
   5   1  -1   13.00    3.30
   5  -1   1    9.10    3.20
  -5   1   1   14.60    6.00
  -5  -1  -1    3.20    6.40
   5   1  -1   20.30    6.30
  -5  -1  -1   10.50    4.50
  -5   1   1   14.50    2.90
   5  -1  -1   13.90    5.60
   5  -1  -1   13.10    2.90
  -5   1  -1   14.10    3.80
   5  -1  -1   16.40    4.90
   5   1   1   10.50    3.70
  -5  -1   1   15.20    5.20
   5  -1  -1   13.00    3.40
  -5  -1   1    8.70    4.00
  -5   1  -1   14.20    3.60
  -5  -1   1    9.10    6.80
  -5  -1   1   14.80    5.10
  -5  -1   1   16.30    3.60
  -5   1  -1   12.70    5.10
  -5  -1   1   10.30    5.10
  -5   1  -1   10.40    4.10
   5   1   1   20.20    7.60
   5   1   1   15.80    3.40
  -5   1  -1    8.00    4.40
   5   1   1    9.10    5.00
  -5  -1   1   11.80    2.90
   5   1   1   12.80    3.60
   5  -1  -1   14.00    6.90
  -5   1  -1    6.60    7.80
   5  -1  -1    6.00    3.60
   5   1   1    5.70    3.00
   5  -1  -1   14.70    3.30
   5  -1  -1   14.20    3.20
   5   1   1   14.80    6.00
   5   1   1    6.30    4.80
   5  -1  -1    5.10    3.00
   5  -1  -1   11.60    4.20
   5   1   1   12.10    4.50
  -6  -1  -1   59.79    7.30
  -6  -1  -1   56.79    7.90
  -6   1   1   56.29    5.90
   6  -1   1   67.89    8.40
  -6   1   1   45.90   12.30
   6   1  -1   46.20   12.70
   6  -1   1   80.69   15.10
   6  -1   1   59.99    7.00
  -6  -1  -1   49.20    7.10
   6  -1   1   60.79   12.80
  -6  -1  -1   57.89    6.10
   6   1  -1   60.19    5.70
   6   1  -1   57.99    6.50
   6   1  -1   55.09    6.50
   6  -1   1   57.49    6.10
  -6   1   1   57.59    7.90
  -6   1   1   52.59    7.20
   6   1  -1   55.59   10.40
  -6  -1  -1   53.29    5.30
  -6   1   1   52.49    5.50
   6  -1   1   58.09    5.60
   6   1  -1   63.59    7.10
  -6   1   1   55.29    8.10
   6  -1   1   59.79    6.70
   6   1  -1   62.19    8.30
   6   1  -1   68.89    5.80
   6   1   1   49.99    6.60
   6  -1  -1   54.99    5.30
   6   1   1   63.69    6.40
  -6  -1   1   54.29    7.00
   6   1   1   63.49    7.00
  -6   1  -1   54.99    5.90
  -6   1  -1   49.40    7.40
   6  -1  -1   42.40   10.30
  -6   1  -1   57.59    7.40
  -6   1  -1   74.69   14.40
  -6   1  -1   48.90    7.00
   6   1   1   61.59    5.80
   6  -1  -1   61.19    8.00
   6  -1  -1   57.69    6.70
   6  -1  -1   41.50    9.20
  -6   1  -1   60.99    5.50
   6   1   1   80.39   16.00
   6  -1  -1   49.10    5.60
  -6  -1   1   52.49    5.70
  -6  -1   1   54.29    7.80
   6  -1  -1   54.29    6.70
   6   1   1   57.39    7.70
  -6  -1   1   61.79    8.30
  -6  -1   1   59.29   14.70
  -6  -1   1   62.99    5.90
   6   1   1   45.20   11.60
   6  -1  -1   58.49    6.00
  -7   1   1    3.90    3.50
   7  -1   1   10.80    4.30
   7   1  -1    0.40    3.40
   7  -1   1    9.80    3.20
  -7  -1  -1    5.00    2.00
  -7   1   1    2.90    2.70
   7  -1   1    3.70    2.10
   7  -1   1    3.40    3.10
  -7   1   1    4.80    1.80
   7   1  -1    3.60    2.40
  -7  -1  -1    8.10    3.00
  -7  -1  -1    1.10    2.50
  -7   1   1    5.40    2.90
   7   1  -1    1.50    2.70
   7  -1   1    8.70    2.80
   7   1  -1    8.40    3.10
   7   1  -1    8.30    3.70
  -7   1   1    5.10    2.70
  -7  -1  -1    6.80    3.70
   7  -1  -1    7.30    3.30
  -7   1  -1    3.40    2.80
   7  -1  -1    5.40    2.80
   7  -1  -1    6.40    3.80
  -7   1  -1    7.50    2.00
   7   1   1    6.60    3.40
  -7   1  -1    6.70    3.00
   7   1   1    6.00    2.70
   7   1   1    0.00    3.10
   7  -1  -1    6.40    2.40
  -7   1  -1    0.10    3.00
   7   1   1    4.40    2.30
  -7   1  -1    3.00    2.60
  -7  -1   1    4.70    1.90
   7  -1  -1    7.00    2.70
  -7  -1   1    4.40    3.00
  -7  -1   1    0.60    2.40
  -7  -1   1    0.90    3.20
   0   2  -1    8.30    1.20
   0  -2  -1    9.10    1.90
   0   2  -1    6.80    1.30
   0   2   1    6.80    1.90
   0   2   1    6.90    1.30
   0  -2  -1    8.60    1.60
   0  -2  -1    9.20    1.10
   0   2  -1    9.50    1.80
   0   2   1    8.50    0.90
   0   2   1    5.90    1.70
   0   2  -1    9.60    1.80
   0  -2   1    9.20    1.10
   0   2   1    9.10    1.00
   0   2  -1    7.30    1.10
   0  -2  -1    8.20    0.90
   0   2  -1   10.40    2.30
   0  -2   1    9.00    1.90
  -1  -2  -1 1466.75   48.30
  -1  -2  -1 1513.85   47.30
   1   2  -1 1401.36   45.70
  -1   2   1 1536.65   45.90
  -1   2   1 1492.65   47.00
   1   2  -1 1498.15   47.40
  -1  -2  -1 1547.35   45.60
  -1   2   1 1491.75   46.10
   1  -2   1 1482.05   44.00
  -1  -2  -1 1474.35   44.80
  -1  -2  -1 1450.05   46.10
   1  -2   1 1511.25   45.30
   1  -2   1 1549.05   46.80
   1   2  -1 1489.25   45.50
   1   2  -1 1553.94   47.50
   1   2  -1 1503.15   47.30
   1  -2  -1 1598.54   47.60
   1   2   1 1528.75   48.20
  -1   2  -1 1483.25   47.80
  -1   2  -1 1524.35   47.60
  -1  -2   1 1495.75   49.10
  -1   2  -1 1504.95   45.20
  -1  -2   1 1523.85   46.90
  -1  -2   1 1578.24   44.90
  -1  -2   1 1549.24   45.20
   1  -2  -1 1510.15   47.20
   1   2   1 1490.65   46.30
   1   2   1 1532.65   47.70
   1  -2  -1 1484.25   46.30
   1  -2  -1 1514.85   46.90
   1   2   1 1548.05   48.60
  -1  -2   1 1549.84   47.80
  -1   2  -1 1486.65   46.90
   1   2   1 1518.65   47.70
   1  -2  -1 1544.05   45.70
   1   2   1 1461.25   46.20
   2  -2   1    5.80    2.00
   2  -2   1    2.00    1.60
   2  -2   1    1.40    1.80
   2  -2   1    2.60    2.10
   2  -2   1    1.60    2.20
   2  -2   1    7.10    2.20
   2   2  -1    0.30    1.80
   2   2  -1    1.60    2.00
   2   2  -1    1.10    1.70
  -2   2   1    0.50    1.40
  -2  -2  -1    2.30    2.00
  -2   2   1    2.10    1.50
   2   2  -1    2.10    2.00
  -2   2   1    2.70    2.00
  -2  -2  -1    6.40    2.30
  -2   2   1    0.90    2.20
   2   2  -1    0.30    1.70
  -2  -2  -1   -0.10    1.20
  -2  -2  -1    0.50    1.60
   2   2  -1   -0.50    2.00
   2   2   1    0.50    1.80
  -2  -2   1    6.90    2.60
  -2   2  -1   -0.10    1.70
   2  -2  -1    4.90    2.80
   2  -2  -1    2.40    2.10
  -2  -2   1    2.90    1.80
   2   2   1    0.00    1.60
   2  -2  -1    1.70    1.50
   2   2   1    2.00    2.00
   2  -2  -1    0.90    1.30
   2   2   1    3.00    2.20
   2  -2  -1    0.80    1.40
  -2  -2   1    0.90    1.30
  -2  -2   1    1.70    1.30
   2   2   1    3.50    2.30
  -2   2  -1    2.80    1.50
   2  -2  -1    0.60    2.00
   2  -2  -1    1.40    2.00
  -2   2  -1    0.60    1.90
  -2   2  -1    1.80    1.20
  -2   2  -1    3.30    2.40
   3  -2   1   41.60    5.70
  -3  -2  -1   34.40    5.10
   3   2  -1   29.80    4.10
   3  -2   1   33.80    6.30
  -3  -2  -1   33.90    4.40
  -3   2   1   34.30    4.40
  -3   2   1   30.60    4.80
   3  -2   1   30.70    5.10
   3   2  -1   36.30    6.60
  -3  -2  -1   34.90    4.30
   3   2  -1   31.80    5.40
  -3  -2  -1   36.80    4.90
   3   2  -1   34.70    5.40
   3  -2   1   32.90    6.50
  -3  -2  -1   46.80    6.50
  -3  -2  -1   34.60    5.30
   3   2  -1   36.90    6.10
  -3   2   1   30.90    4.20
  -3   2   1   29.80    4.50
   3  -2   1   45.40    5.40
   3  -2   1   35.60    4.90
   3  -2   1   37.10    4.20
   3   2  -1   38.50    5.20
  -3   2   1   45.90    7.40
  -3  -2  -1   31.00    4.70
   3   2  -1   23.80    5.20
   3  -2   1   41.60    5.00
   3   2  -1   37.30    5.40
  -3   2   1   37.70    5.60
  -3   2  -1   38.40    5.60
   3   2   1   39.60    6.70
   3  -2  -1   29.20    4.70
  -3  -2   1   33.80    6.10
   3   2   1   42.30    5.90
  -3   2  -1   30.80    5.50
   3   2   1   42.00    5.70
   3  -2  -1   35.80    4.20
   3  -2  -1   32.50    4.90
  -3   2  -1   38.10    4.60
  -3  -2   1   33.70    4.30
  -3  -2   1   23.50    3.70
   3  -2  -1   31.50    4.80
   3  -2  -1   27.90    5.70
   3   2   1   36.70    6.00
   3   2   1   41.50    7.00
   3  -2  -1   38.00    5.30
   3  -2  -1   28.80    5.90
  -3   2  -1   45.20    7.90
  -3   2  -1   32.70    4.40
  -3   2  -1   33.60    6.20
  -3  -2   1   33.80    5.60
   3  -2  -1   33.80    5.30
  -3  -2   1   37.20    4.80
   3   2   1   34.30    4.70
   3   2   1   35.00    5.00
  -3  -2   1   37.70    4.90
  -3   2  -1   29.30    3.80
   3   2   1   40.50    6.20
   3   2   1   31.20    4.20
   3  -2  -1   35.10    4.80
  -3  -2   1   30.10    5.00
  -4   2   1   71.29    7.80
   4  -2   1   66.99    8.30
   4   2  -1   83.99   11.50
   4   2  -1   68.19    6.00
  -4  -2  -1   75.49   10.90
  -4   2   1   72.99    8.00
   4   2  -1   75.09    7.40
  -4  -2  -1   73.89    8.40
   4   2  -1   57.39    9.00
  -4   2   1   64.19   10.60
   4  -2   1   81.89    7.70
   4   2  -1   70.89    9.10
   4   2  -1   78.09    8.80
  -4  -2  -1   74.99    7.80
   4  -2   1   82.89   12.10
   4  -2   1   76.49    5.80
  -4  -2  -1   74.99    7.80
  -4   2   1   78.19    9.30
   4   2  -1   76.69    9.10
  -4  -2  -1   87.59    9.60
  -4  -2  -1   67.89    8.20
   4  -2   1   68.89   10.60
   4  -2   1   74.09    8.10
   4   2  -1   66.89    7.30
  -4  -2  -1   79.19    8.30
   4   2  -1   78.39   11.10
  -4  -2  -1   74.29    7.70
  -4   2  -1   75.89    8.10
   4  -2  -1   66.49    7.50
   4   2   1   70.89    5.90
  -4   2  -1   76.89    7.90
   4  -2  -1   50.29    9.10
   4  -2  -1   72.49    8.50
  -4  -2   1   60.39    5.10
  -4  -2   1   64.39    7.20
  -4  -2   1   67.79   10.20
  -4   2  -1   75.89    9.10
  -4  -2   1   81.39    8.20
  -4  -2   1   68.09    7.30
  -4  -2   1   63.49    8.20
  -4  -2   1   66.59    7.10
  -4   2  -1   73.39   11.40
   4   2   1   50.79    8.80
   4   2   1   74.79    9.30
   4   2   1   73.09   10.50
   4  -2  -1   70.89    5.70
   4   2   1   63.89    9.50
   4   2   1   74.39    8.50
   4   2   1   76.49    9.20
   4  -2  -1   72.99    8.70
   4  -2  -1   69.29   10.80
  -4  -2   1   76.59    7.90
   4  -2  -1   76.99    7.20
  -5  -2  -1   89.39   10.40
   5  -2   1   82.79    7.60
   5   2  -1   84.99    7.40
  -5   2   1   87.89   15.10
   5   2  -1   70.59   12.40
   5   2  -1   85.79    8.60
   5   2  -1  121.79   14.80
  -5   2   1   98.59   11.50
  -5   2   1   97.89   14.10
   5   2  -1   93.79    7.60
  -5  -2  -1   84.89    5.80
  -5  -2  -1   99.29    9.10
  -5   2   1   87.69    5.70
  -5  -2  -1   53.79   11.10
   5  -2   1   97.09   10.70
  -5   2   1   97.09    8.90
   5  -2   1   87.99    6.80
   5  -2   1   84.69    6.30
   5   2  -1   79.39   13.30
   5   2  -1   93.89   11.30
   5   2  -1   86.49    6.50
   5  -2   1  113.79   12.30
  -5  -2  -1  100.59    9.00
  -5   2   1   94.39    8.50
  -5  -2  -1   85.59   10.70
   5  -2   1   89.19    7.10
   5  -2  -1   83.09    7.50
  -5   2  -1  109.79    9.50
   5   2   1   98.99    7.90
   5   2   1  101.49   14.30
   5  -2  -1   83.59    6.50
  -5   2  -1   94.49   13.60
   5  -2  -1  106.99   11.40
   5   2   1   80.59    8.40
  -5  -2   1   83.89   10.40
  -5  -2   1   89.89    6.60
   5  -2  -1   94.59   10.00
  -5   2  -1   88.59    8.10
  -5   2  -1   71.49   14.10
   5   2   1   72.99    7.20
   5  -2  -1   94.09    6.50
  -5   2  -1   80.59    7.10
   5  -2  -1   95.99    7.20
   5  -2  -1   86.99   11.10
  -5  -2   1   91.69    8.80
  -5  -2   1   95.09    9.90
   5   2   1   90.69    7.40
  -5   2  -1   68.99   10.90
   5   2   1  110.89   13.90
   5   2   1   82.09   10.50
  -5   2  -1   99.29   12.10
  -5  -2   1   51.79   11.30
  -6   2   1   10.20    2.90
   6  -2   1   10.80    3.60
   6   2  -1   16.60    4.30
   6   2  -1   15.00    4.00
   6  -2   1   18.50    3.50
   6   2  -1   20.90    6.40
  -6  -2  -1   18.50    6.20
  -6  -2  -1   14.80    4.60
  -6   2   1   12.50    4.30
  -6   2   1   17.10    3.90
  -6  -2  -1   11.20    4.50
  -6  -2  -1   15.30    4.40
  -6  -2  -1   12.00    3.10
  -6   2   1   11.80    4.20
  -6   2   1   16.70    6.50
   6  -2   1   16.20    4.50
   6  -2   1   16.80    5.60
   6   2  -1   13.60    3.10
  -6   2   1   23.60    4.60
   6   2  -1   11.70    3.50
   6   2  -1   15.10    4.60
   6  -2   1   14.20    4.20
   6   2  -1    4.60    7.10
  -6   2   1   12.60    4.40
   6   2  -1   10.00    4.20
   6  -2   1   18.60    7.20
   6  -2   1   15.70    3.60
  -6  -2  -1   17.70    3.70
  -6   2  -1   16.00    4.70
   6   2   1   16.40    6.50
   6   2   1   21.90    4.90
   6  -2  -1   15.60    4.10
   6  -2  -1   14.20    4.30
  -6   2  -1   18.90    4.80
  -6  -2   1   16.70    4.60
   6  -2  -1   17.60    4.10
   6  -2  -1   19.40    6.00
  -6   2  -1   21.60    5.10
   6  -2  -1   16.00    3.40
  -6   2  -1   11.10    3.40
   6   2   1   16.80    3.90
  -6  -2   1   21.10    4.80
  -6  -2   1    8.40    5.20
   6  -2  -1   25.50    8.00
  -6  -2   1   12.60    3.20
   6   2   1   20.20    5.40
  -6   2  -1   16.90    5.90
   6   2   1   18.80    3.70
  -6  -2   1    6.20    3.10
  -6  -2   1   12.40    2.50
   6  -2  -1   17.50    3.60
   6   2   1   28.70    8.90
  -6  -2   1   22.70    5.40
  -6   2  -1   15.10    4.50
   6   2   1   17.30    4.20
  -6   2  -1   18.70    3.30
   7  -2   1   61.69    5.30
  -7  -2  -1   46.80    6.30
  -7  -2  -1   55.89    5.60
   7   2  -1   67.19    5.40
   7   2  -1   58.09    5.70
   7  -2   1   58.19    6.90
   7  -2   1   59.89    6.00
  -7   2   1   59.19    4.30
   7   2  -1   62.69    6.00
  -7   2   1   58.99    5.50
  -7  -2  -1   42.20    5.40
  -7   2   1   49.20    6.20
  -7   2   1   50.19    6.70
  -7  -2  -1   52.19    4.20
   7   2  -1   56.49    6.20
   7   2  -1   40.30    7.00
  -7  -2  -1   54.89    5.10
  -7   2   1   61.89    5.80
   7  -2   1   51.39    5.40
   7  -2   1   54.49    4.60
   7  -2  -1   57.69    5.60
   7   2   1   44.80    4.90
   7   2   1   49.60    5.80
  -7   2  -1   61.29    4.90
  -7   2  -1   47.20    6.10
  -7  -2   1   53.69    4.20
   7  -2  -1   58.49    5.10
  -7  -2   1   49.30    6.30
  -7  -2   1   47.50    5.00
  -7   2  -1   46.00    5.10
  -7  -2   1   41.30    5.30
  -7  -2   1   56.89    5.60
  -7   2  -1   51.69    4.20
   7  -2  -1   56.59    5.50
   7  -2  -1   56.09    5.00
  -7   2  -1   46.80    6.20
   7   2   1   53.99    5.20
   7   2   1   38.20    6.10
   0  -3   1   85.19    3.60
   0  -3   1   89.49    5.90
   0   3  -1   93.79    3.60
   0   3  -1  130.49   13.30
   0   3  -1   84.89    5.40
   0   3   1   96.99    6.20
   0  -3   1   82.59    5.20
   0   3   1   79.39    5.80
   0  -3  -1   79.19    5.70
   0   3  -1   86.89    5.70
   0  -3   1   90.79    4.00
   0   3   1   90.69    4.70
   0  -3   1   88.29    3.70
   0   3  -1   94.69    4.70
   0  -3  -1   88.99    3.60
   0  -3  -1   86.49    4.10
  -1   3   1 2598.54   76.19
   1  -3   1 2456.95   78.39
  -1  -3  -1 2518.05   77.49
  -1   3   1 2500.25   76.69
  -1  -3  -1 2616.74   77.49
   1   3  -1 2676.33   80.09
   1  -3   1 2705.83   78.69
  -1  -3  -1 2665.83   76.49
   1   3  -1 2594.14   79.39
  -1   3   1 2522.85   77.49
   1  -3   1 2586.84   76.29
   1   3  -1 2683.83   80.29
   1   3  -1 2692.13   76.79
  -1   3   1 2527.05   79.49
   1  -3   1 2526.85   76.59
   1  -3  -1 2622.04   77.69
  -1   3  -1 2589.94   78.29
   1  -3  -1 2624.94   78.69
   1   3   1 2734.53   79.99
  -1   3  -1 2645.64   80.19
  -1  -3   1 2585.94   78.09
  -1   3  -1 2685.23   80.29
   1   3   1 2567.34   78.29
  -1  -3   1 2552.74   77.09
   1  -3  -1 2498.15   78.09
   1  -3  -1 2780.32   78.99
   1   3   1 2621.54   78.79
   1   3   1 2609.04   81.39
   1  -3  -1 2517.55   77.19
  -1   3  -1 2550.64   77.69
   1   3   1 2504.45   77.09
   1  -3  -1 2648.64   79.29
  -1  -3   1 2657.13   76.49
   2  -3   1  223.28    8.60
  -2  -3  -1  236.78    9.80
   2  -3   1  232.48   12.40
  -2  -3  -1  226.28   10.40
  -2   3   1  235.38   10.70
  -2   3   1  246.68   11.10
  -2  -3  -1  250.37   11.90
  -2   3   1  230.18    9.70
  -2  -3  -1  226.78    9.70
  -2   3   1  235.98   12.80
   2   3  -1  234.68   10.80
   2   3  -1  228.98   11.10
   2  -3   1  239.58   11.90
   2  -3   1  222.38   10.10
   2  -3   1  247.48   10.40
   2   3  -1  228.08   11.40
  -2  -3  -1  230.48   10.70
   2   3  -1  239.58   12.70
   2  -3   1  238.68   10.30
   2  -3   1  239.68   10.90
   2   3  -1  250.87   11.60
   2   3  -1  241.48   13.10
   2   3  -1  224.28   11.60
   2   3   1  228.68   12.50
   2   3   1  229.98   11.10
  -2  -3   1  227.88   10.70
  -2  -3   1  223.98    9.40
   2   3   1  240.48   11.20
  -2   3  -1  234.58   12.40
  -2   3  -1  232.78    9.50
  -2  -3   1  248.48    9.70
  -2   3  -1  235.68   10.60
  -2   3  -1  241.18   12.80
   2  -3  -1  236.88   12.30
   2  -3  -1  242.28    9.80
   2   3   1  249.88   12.00
   2   3   1  230.18   13.80
   2  -3  -1  226.68   10.70
   2  -3  -1  227.68   11.60
   2  -3  -1  232.88   10.10
   2  -3  -1  233.58   11.50
  -2  -3   1  234.88   12.20
   2   3   1  227.78   10.50
  -2  -3   1  227.98    8.60
  -2   3  -1  238.78    9.70
   3  -3   1   54.29    7.90
  -3   3   1   49.99    5.50
   3   3  -1   65.49    8.40
   3   3  -1   49.60    7.20
  -3   3   1   53.69    8.40
   3   3  -1   63.19    6.10
   3  -3   1   51.69    5.90
   3  -3   1   51.39    4.40
  -3  -3  -1   55.79    5.90
   3  -3   1   47.60    5.50
   3   3  -1   43.70    6.50
  -3   3   1   56.09    6.50
  -3   3   1   56.69    5.90
   3  -3   1   57.09    5.30
  -3  -3  -1   50.29    5.70
  -3   3   1   53.69    6.50
  -3   3   1   54.39    5.90
  -3  -3  -1   52.59    5.50
  -3  -3  -1   56.19    5.60
   3  -3   1   55.79    6.90
   3  -3   1   62.19    8.60
  -3  -3  -1   58.29    7.40
   3   3  -1   61.19    8.70
   3   3  -1   62.59    7.50
   3   3  -1   47.50    6.40
  -3  -3  -1   59.69    6.70
   3  -3   1   55.09    7.70
   3   3   1   46.50    5.20
   3   3   1   52.79    7.30
   3  -3  -1   62.99    7.00
  -3  -3   1   58.49    6.60
   3   3   1   68.09    8.10
   3  -3  -1   56.29    6.00
   3   3   1   58.09    6.60
  -3  -3   1   63.29    7.80
   3  -3  -1   59.69    6.00
  -3   3  -1   58.89    5.40
  -3   3  -1   55.39    8.40
  -3   3  -1   47.40    5.40
  -3   3  -1   59.79    7.80
  -3  -3   1   50.09    7.40
   3  -3  -1   47.90    4.70
   3  -3  -1   60.19    8.20
  -3  -3   1   60.69    6.00
  -3   3  -1   61.59    6.90
   3  -3  -1   39.00    5.60
  -3   3  -1   49.00    5.50
   3   3   1   58.59    7.60
   3  -3  -1   57.89    5.80
   3  -3  -1   60.29    7.10
   3  -3  -1   58.89    8.20
   3   3   1   53.89    6.80
   3   3   1   48.90    8.00
   3  -3  -1   50.19    6.50
  -3  -3   1   44.10    5.80
  -3  -3   1   45.10    5.00
  -3  -3   1   52.59    5.40
   4   3  -1   38.50    6.20
   4   3  -1   33.30    6.50
   4  -3   1   33.70    5.70
  -4  -3  -1   32.60    3.90
  -4  -3  -1   30.90    5.70
  -4  -3  -1   33.90    7.30
   4   3  -1   19.30    5.80
  -4  -3  -1   27.60    5.00
   4  -3   1   30.90    7.40
   4  -3   1   35.70    7.80
   4   3  -1   30.90    7.20
   4  -3   1   32.90    5.20
   4  -3   1   31.00    4.20
  -4  -3  -1   25.80    5.20
   4  -3   1   37.30    6.30
   4   3  -1   42.80    5.40
  -4   3   1   29.60    8.10
   4  -3   1   27.00    6.10
   4  -3   1   35.90    7.90
   4   3  -1   34.50    7.10
  -4  -3  -1   40.80    7.10
   4  -3   1   13.80    7.30
  -4  -3  -1   33.00    5.60
   4   3  -1   31.20    5.10
  -4  -3  -1   27.60    5.10
  -4   3   1   34.80    6.20
  -4   3   1   36.20    5.90
  -4   3   1   39.30    7.90
  -4  -3  -1   29.70    5.90
   4   3  -1   40.80    7.00
   4   3  -1   32.00    7.30
   4   3   1   29.90    5.90
   4   3   1   41.60    7.00
  -4  -3   1   34.50    5.60
   4   3   1   35.00    4.80
   4  -3  -1   31.30    4.20
  -4  -3   1   36.00    6.80
  -4  -3   1   21.90    6.70
   4   3   1   47.40    9.40
   4   3   1   32.50    7.10
   4   3   1   43.60    6.90
   4  -3  -1   45.00    6.60
  -4  -3   1   38.80    5.80
   4  -3  -1   31.80    7.40
   4  -3  -1   36.60    5.80
  -4  -3   1   29.70    4.90
  -4  -3   1   37.30    8.60
  -4   3  -1   40.40    6.20
   4   3   1   33.70    5.30
  -4  -3   1   42.70    4.50
   4  -3  -1   40.80    8.70
  -4   3  -1   37.60    6.50
  -4   3  -1   23.80    7.20
   4   3   1   30.90    7.30
  -5   3   1   10.00   14.00
  -5  -3  -1   39.40    6.70
  -5   3   1   33.30    5.10
  -5   3   1   29.50    6.10
  -5  -3  -1   33.60    7.70
   5  -3   1   31.10    4.40
   5  -3   1   35.60    9.60
  -5  -3  -1   24.70    4.70
  -5  -3  -1   26.30    5.40
  -5   3   1   39.10    6.30
   5  -3   1   32.90    3.70
   5  -3   1   34.10    5.00
   5  -3   1   29.20    6.90
  -5   3   1   40.60    6.80
   5   3  -1   31.80    4.50
   5  -3   1   29.30    4.70
   5  -3   1   33.90    5.20
   5   3  -1   32.50    4.00
   5  -3   1   35.20    4.60
  -5   3   1   35.50    5.40
   5   3  -1   40.50    9.80
  -5  -3  -1   44.40    6.70
   5   3  -1   41.00    5.40
  -5  -3  -1   14.50    8.60
   5   3  -1   34.00    7.50
  -5  -3  -1   39.10    6.70
  -5   3   1   30.20    7.30
  -5   3   1   37.40    5.30
  -5  -3  -1   31.60    6.30
   5   3  -1   27.30    4.90
   5   3  -1   36.20    6.10
   5   3  -1   37.10    9.00
   5  -3   1   39.90    7.40
   5  -3   1   31.30    4.30
   5   3  -1   23.90    9.00
   5   3  -1   23.60    4.50
   5   3  -1   20.10    6.20
   5   3   1   27.90    5.80
   5   3   1   24.80    9.40
   5  -3  -1   36.70    6.60
   5  -3  -1   30.70    6.00
   5  -3  -1   23.60    4.40
  -5   3  -1   16.30    9.60
   5  -3  -1   38.10    7.60
  -5   3  -1   44.20    7.10
  -5  -3   1   55.99    7.70
  -5   3  -1   42.10    5.30
  -5   3  -1   37.40    4.90
   5   3   1   32.30    7.20
  -5  -3   1   32.50    5.80
   5  -3  -1   34.50    6.00
   5   3   1   37.80    9.90
  -5   3  -1   31.90    6.10
  -5  -3   1   35.80   10.50
   5   3   1   24.90    3.80
   5   3   1   33.10    4.70
  -5  -3   1   37.70    7.50
  -5   3  -1   29.20    5.10
   5  -3  -1   32.90    6.50
   5   3   1   38.20    5.60
   5   3   1   25.80    5.40
  -5  -3   1   37.10    6.70
  -5  -3   1   34.90    4.30
  -5   3  -1   37.60    6.50
   5   3   1   34.10    4.70
   5  -3  -1   35.60    4.40
   5   3   1   30.80    5.20
  -5  -3   1   37.40    6.40
  -5   3  -1   30.90    7.20
   5   3   1   33.60    8.40
  -5   3  -1   30.60    4.70
  -5  -3   1   30.20    4.20
   5   3   1   28.00    4.40
  -5  -3   1   22.60    6.70
   6   3  -1   12.50    2.80
  -6  -3  -1   12.00    5.10
  -6  -3  -1    7.00    3.90
   6   3  -1   10.50    6.10
   6  -3   1   10.50    3.00
   6   3  -1   12.00    4.40
   6  -3   1    8.40    3.50
   6  -3   1   12.80    5.40
   6   3  -1   13.90    8.20
  -6  -3  -1   13.50    4.20
  -6  -3  -1   10.40    2.70
  -6  -3  -1   13.20    3.50
  -6   3   1    9.00    4.10
  -6   3   1    3.40    3.70
  -6   3   1    8.10    2.70
  -6  -3  -1   12.00    4.10
   6  -3   1    4.90    3.50
   6   3  -1    8.40    2.80
   6  -3   1    3.50    5.50
   6   3  -1    9.80    3.80
   6   3  -1    8.40    4.00
  -6   3   1   12.80    5.40
  -6   3   1   11.60    4.10
   6  -3   1   14.90    3.30
   6   3  -1    7.70    3.70
  -6  -3  -1    6.80    2.90
   6   3  -1   10.90    3.40
  -6   3   1   11.60    3.50
   6  -3   1   10.20    3.00
  -6   3   1   13.80    4.60
  -6   3  -1   11.10    4.10
  -6  -3   1    5.30    2.90
  -6   3  -1    7.80    4.00
  -6  -3   1    4.80    4.70
   6  -3  -1    8.00    3.20
   6  -3  -1    1.20    5.50
  -6  -3   1   15.90    4.30
   6  -3  -1    8.10    2.90
   6   3   1    5.60    2.60
   6   3   1   18.80    4.90
  -6   3  -1    7.50    2.60
  -6  -3   1    7.70    3.80
   6   3   1    6.60    7.10
  -6   3  -1   10.50    3.50
   6  -3  -1    9.30    3.90
   6  -3  -1   15.50    3.40
  -6   3  -1   15.70    4.30
   6  -3  -1    7.00    3.50
   6   3   1   11.60    3.20
  -6  -3   1    8.30    2.60
   6   3   1    0.90    4.10
   6   3   1    8.90    4.10
  -6  -3   1   13.90    2.60
  -6  -3   1   16.70    4.50
  -6   3  -1    4.30    3.50
  -6   3  -1    4.20    5.00
   6   3   1    8.90    6.00
   6  -3  -1   11.60    5.70
   6   3   1   13.70    4.10
  -7  -3  -1    5.90    4.60
  -7   3   1    1.80    4.40
   7   3  -1    2.10    2.40
   7  -3   1    0.60    1.90
  -7   3   1    2.50    2.60
   7  -3   1    4.30    4.10
  -7  -3  -1    1.70    1.80
   7  -3   1    6.30    2.60
   7  -3   1    1.70    3.80
  -7  -3  -1    7.80    3.00
   7  -3   1    3.50    2.30
  -7   3   1    0.80    2.40
   7   3  -1    1.00    2.60
  -7  -3  -1    0.50    3.00
   7   3  -1    4.10    3.60
   7   3  -1    0.60    2.90
  -7  -3  -1    2.50    2.40
  -7   3   1   -0.20    2.10
   7  -3  -1    2.00    2.30
  -7  -3   1    1.00    2.40
  -7   3  -1    4.50    2.70
   7  -3  -1    3.00    3.00
  -7   3  -1    4.50    2.60
   7   3   1    6.20    3.90
  -7  -3   1    1.10    3.00
   7  -3  -1    1.70    3.00
   7   3   1    4.30    2.40
   7   3   1   -2.00    3.70
  -7  -3   1    2.50    1.60
   7   3   1    2.50    2.90
  -7   3  -1    2.00    4.20
   7  -3  -1    4.50    3.10
  -7  -3   1    2.80    2.60
  -7  -3   1    4.70    4.60
  -7   3  -1    3.40    2.00
   7  -3  -1    0.30    2.80
   0  -4  -1  113.29    5.20
   0   4  -1  115.49    7.50
   0  -4  -1  106.59    4.30
   0   4  -1  111.29    8.00
   0   4   1  107.99    6.70
   0  -4   1  108.19    7.60
   0   4  -1  109.59    5.90
   0  -4   1  110.49    4.80
   0   4   1  107.79    6.00
   0   4  -1  115.19    7.10
   0   4   1  113.39    7.80
   0  -4  -1  109.69    6.80
   0  -4   1  113.09    4.20
   0  -4   1  111.29    6.80
   0  -4   1  112.59    4.30
   0   4   1  119.59    8.00
   1  -4   1 1221.98   42.10
   1   4  -1 1343.07   43.20
  -1   4   1 1253.47   39.10
   1   4  -1 1242.38   38.20
   1  -4   1 1277.87   40.50
   1   4  -1 1229.58   41.30
  -1  -4  -1 1275.37   40.30
  -1   4   1 1256.17   41.40
  -1  -4  -1 1278.57   39.40
   1  -4   1 1229.18   40.40
  -1   4   1 1266.87   38.20
   1   4  -1 1260.67   43.00
   1  -4   1 1250.47   38.80
   1  -4   1 1264.37   39.40
  -1  -4  -1 1269.07   38.60
  -1   4   1 1228.48   42.50
   1   4  -1 1293.67   41.90
  -1   4   1 1227.48   39.30
  -1  -4   1 1244.98   39.60
   1   4   1 1284.57   44.20
   1  -4  -1 1294.67   40.20
   1   4   1 1302.47   42.60
   1  -4  -1 1280.47   39.30
   1   4   1 1259.07   41.00
   1  -4  -1 1265.47   39.50
   1  -4  -1 1242.38   41.50
  -1  -4   1 1255.77   38.20
  -1   4  -1 1295.07   40.90
   1   4   1 1315.57   39.40
  -1   4  -1 1295.77   43.30
   1   4   1 1232.88   38.10
  -1   4  -1 1282.07   42.50
   1  -4  -1 1265.77   40.40
   1   4   1 1318.57   42.00
  -1  -4   1 1206.88   40.70
  -1   4  -1 1218.48   39.60
  -1   4  -1 1236.28   39.70
   2   4  -1  220.98   12.80
   2  -4   1  194.08    9.50
   2   4  -1  209.88   10.30
   2  -4   1  224.48   14.40
   2   4  -1  216.38   11.00
  -2  -4  -1  206.78   10.00
   2  -4   1  198.18   10.10
  -2  -4  -1  213.38   10.20
   2  -4   1  201.08   11.60
  -2  -4  -1  211.48   10.00
  -2  -4  -1  214.88   12.70
  -2   4   1  210.18   10.80
   2  -4   1  220.58    9.90
   2   4  -1  213.78   11.40
   2   4  -1  192.58   11.10
   2   4  -1  219.58   10.50
  -2   4   1  207.78   12.70
  -2  -4  -1  208.78    9.10
  -2   4   1  212.98    9.50
  -2   4   1  211.88   10.90
   2  -4   1  205.98    9.60
   2  -4   1  212.18   11.20
   2   4  -1  205.58   13.00
  -2   4   1  203.58    8.50
  -2   4   1  216.28   10.00
  -2   4  -1  214.58   10.30
   2  -4  -1  208.18   10.90
   2  -4  -1  203.58    9.90
   2   4   1  216.98   11.20
   2  -4  -1  203.88   10.10
  -2   4  -1  230.98   14.30
   2  -4  -1  205.88    9.50
   2   4   1  215.88   12.90
  -2  -4   1  202.78    9.90
  -2  -4   1  219.88   12.10
  -2   4  -1  215.28    9.90
   2  -4  -1  214.48   11.80
   2   4   1  211.18   10.70
  -2   4  -1  213.78   10.90
   2   4   1  204.78   12.60
  -2  -4   1  209.58    9.00
   2   4   1  213.08   10.20
  -2   4  -1  231.48   10.00
  -2   4  -1  200.78   12.60
  -2  -4   1  201.28    8.80
  -2  -4   1  207.08    8.50
   2  -4  -1  219.78   10.40
   2  -4  -1  206.98   11.40
   2   4   1  199.18   10.20
  -2   4  -1  212.98   10.00
   2   4   1  209.38   10.90
   3   4  -1   11.80    4.10
  -3  -4  -1   18.90    3.50
   3  -4   1   17.90    3.50
   3  -4   1   22.40    4.10
   3   4  -1   14.40    3.70
  -3   4   1   12.80    4.20
  -3   4   1   21.50    4.30
   3   4  -1   16.60    4.10
   3   4  -1    9.30    4.50
   3   4  -1   19.50    5.30
   3  -4   1   15.70    3.30
  -3  -4  -1   16.30    3.30
   3  -4   1   20.10    5.30
  -3  -4  -1   20.60    3.70
  -3  -4  -1   21.40    4.00
  -3  -4  -1   14.30    3.10
  -3   4   1   19.80    3.70
  -3  -4  -1   14.60    3.90
  -3   4   1   19.00    3.20
  -3  -4  -1   16.60    4.20
   3   4  -1   17.80    4.70
  -3   4   1   24.30    4.80
   3   4  -1   23.10    5.00
   3  -4   1   19.20    4.00
  -3   4   1   23.10    6.00
   3  -4   1   17.90    4.80
  -3   4   1   17.70    3.90
   3  -4   1   20.20    4.60
   3  -4  -1   25.30    4.90
   3  -4  -1   17.40    4.20
   3  -4  -1   16.60    4.30
   3   4   1   25.20    5.00
  -3  -4   1   20.90    4.20
   3  -4  -1   17.50    4.10
  -3  -4   1   18.70    3.40
  -3   4  -1   17.50    5.30
  -3  -4   1   16.90    3.20
  -3  -4   1   16.40    3.40
   3   4   1   17.20    4.50
   3   4   1   15.30    5.00
   3   4   1   18.60    4.90
  -3   4  -1   20.70    5.30
   3  -4  -1   22.30    3.50
   3   4   1   20.50    4.60
   3  -4  -1   24.30    5.50
  -3   4  -1   22.20    5.60
  -3   4  -1   19.60    3.70
  -3  -4   1   19.20    5.00
   3  -4  -1   22.40    4.40
   3   4   1   16.10    4.30
   3   4   1   14.50    4.20
   3  -4  -1   18.70    3.70
  -3   4  -1   15.10    4.00
  -3   4  -1   25.10    4.50
   3  -4  -1   18.50    3.10
   4  -4   1  196.48   13.60
  -4  -4  -1  217.38   13.50
  -4  -4  -1  203.68   11.80
   4  -4   1  226.68   17.20
   4  -4   1  226.98   11.20
  -4  -4  -1  206.78   12.20
   4  -4   1  199.28    9.20
   4   4  -1  226.28   15.70
   4   4  -1  232.18   14.10
  -4  -4  -1  197.08    9.50
   4  -4   1  209.08   12.80
   4  -4   1  224.88   15.30
  -4   4   1  224.78   13.80
  -4   4   1  191.88   12.00
  -4   4   1  219.28   13.30
   4  -4   1  197.38   16.10
   4   4  -1  214.48   12.20
  -4  -4  -1  234.18   15.80
   4   4  -1  229.68   12.30
   4   4  -1  198.68   19.60
   4  -4   1  260.97   17.70
   4   4  -1  198.78   14.90
   4  -4   1  196.98   14.90
   4   4  -1  203.88   14.90
   4   4  -1  187.28   18.20
  -4   4   1  185.88   19.30
   4  -4   1  193.48   11.50
   4   4  -1  180.28   14.50
  -4  -4  -1  212.58   12.10
  -4  -4  -1  223.58   12.50
  -4  -4  -1  236.38   15.50
   4  -4  -1  198.48   10.00
  -4   4  -1  213.28   12.20
   4  -4  -1  214.18   13.40
   4  -4  -1  197.28   15.90
   4   4   1  235.58   15.60
  -4  -4   1  199.68   13.10
  -4   4  -1  214.78   18.00
   4  -4  -1  199.48   12.40
   4   4   1  194.68   19.50
  -4  -4   1  218.58   13.40
   4  -4  -1  186.38   18.10
   4  -4  -1  202.78   10.70
  -4  -4   1  211.78   11.50
   4   4   1  209.98   13.00
   4   4   1  192.88   11.20
  -4  -4   1  204.48   12.10
   4   4   1  268.47   16.40
   4   4   1  207.28   11.80
  -4  -4   1  208.88   15.10
  -4   4  -1  211.38   13.60
  -4   4  -1  213.58   11.80
  -4  -4   1  218.28   12.10
   4   4   1  206.58   15.00
  -4   4  -1  213.28   12.20
  -4  -4   1  200.98   15.30
   4   4   1  198.98   15.90
  -5  -4  -1  229.48   12.10
  -5   4   1  265.37   14.80
  -5  -4  -1  245.08   14.50
   5  -4   1  219.18   14.90
  -5   4   1  229.28   11.10
  -5  -4  -1  227.18   13.80
   5   4  -1  227.18   14.30
  -5  -4  -1  257.97   11.50
   5   4  -1  243.98   13.00
   5  -4   1  237.48   11.20
  -5  -4  -1  246.88   11.50
   5   4  -1  211.88   21.90
  -5   4   1  282.47   18.20
   5  -4   1  258.77   13.30
   5   4  -1  237.18   11.00
   5   4  -1  232.78   11.30
  -5   4   1  182.48   24.00
   5  -4   1  251.17   12.40
  -5   4   1  239.48   11.70
  -5  -4  -1  241.78   17.70
  -5  -4  -1  249.48   16.70
   5  -4   1  244.68   10.30
   5  -4   1  259.67   17.70
   5   4  -1  222.58   11.90
   5  -4   1  251.27   25.00
  -5   4   1  259.27   14.60
   5   4  -1  289.97   20.50
  -5   4   1  230.08   13.50
   5   4  -1  215.98   18.40
   5  -4   1  244.28   16.10
  -5   4   1  223.98   15.50
  -5  -4  -1  230.48   10.40
  -5   4   1  251.47   14.70
   5   4  -1  237.68   13.00
   5   4  -1  216.18   14.00
   5  -4   1  234.88   11.30
   5   4   1  262.17   19.70
   5  -4  -1  278.77   16.90
   5  -4  -1  249.88   16.00
  -5  -4   1  231.78   11.10
   5  -4  -1  234.18   12.10
  -5   4  -1  210.08   13.10
   5  -4  -1  240.38   12.20
  -5   4  -1  221.38   11.50
   5   4   1  244.28   13.00
  -5  -4   1  247.28   14.20
   5   4   1  248.88   12.10
  -5  -4   1  237.48   10.80
   5   4   1  246.58   11.60
   5   4   1  236.38   14.30
  -5   4  -1  269.07   14.70
  -5   4  -1  221.58   13.80
   5  -4  -1  241.38   11.00
  -5  -4   1  229.08   14.30
  -5   4  -1  256.07   17.20
   5  -4  -1  246.48   13.00
   5  -4  -1  229.08   11.90
  -5  -4   1  222.48   19.10
   5   4   1  283.17   23.50
  -5  -4   1  228.58   11.00
  -5   4  -1  249.28   11.50
   5  -4  -1  228.98   11.10
   5   4   1  217.78   22.90
   5   4   1  232.68   11.70
  -5  -4   1  256.97   14.60
  -5  -4   1  203.18   21.60
  -5   4  -1  241.68   14.50
  -5  -4   1  260.37   16.80
   5  -4  -1  195.38   21.10
   6  -4   1   18.00    3.20
   6  -4   1   23.30    5.00
  -6  -4  -1   13.40    6.00
   6  -4   1   19.80    5.90
   6   4  -1   13.00    4.60
   6   4  -1   14.90    4.60
   6   4  -1   20.90    4.70
  -6   4   1   17.70    3.30
   6  -4   1   18.50    3.80
  -6   4   1   16.90    4.60
   6  -4   1   14.20    3.80
  -6  -4  -1   19.40    3.50
  -6   4   1    7.70    5.30
  -6   4   1   14.70    4.20
  -6  -4  -1   20.70    3.30
   6   4  -1   14.90    3.30
  -6   4   1   13.60    3.90
  -6  -4  -1   10.70    4.30
  -6  -4  -1   15.40    4.50
  -6  -4  -1   12.70    3.40
   6   4  -1   17.00    4.10
   6   4  -1   16.40    3.00
   6  -4   1   17.20    6.80
  -6  -4  -1   24.80    4.90
  -6   4   1   15.70    4.40
   6   4  -1   13.10    6.40
   6  -4   1   15.80    3.40
   6   4  -1   13.50    4.00
  -6   4   1    8.60    4.00
   6   4  -1   29.00    9.80
   6  -4  -1   20.80    3.90
   6   4   1   20.20    7.00
  -6  -4   1   13.80    4.10
   6   4   1   23.10    5.00
   6   4   1   16.80    5.20
   6  -4  -1   20.30   10.60
  -6   4  -1   10.40    3.90
   6   4   1    7.70    3.60
  -6   4  -1   14.20    4.30
  -6   4  -1   24.30    5.40
   6  -4  -1   13.30    3.00
  -6  -4   1   11.40    3.20
  -6  -4   1   23.20    3.60
  -6  -4   1   20.40    4.90
  -6   4  -1   18.50    3.40
   6   4   1   16.80    3.10
  -6  -4   1   21.00    3.00
   6  -4  -1   21.30    4.80
   6  -4  -1   20.00    4.10
  -6  -4   1   22.30    5.10
  -6   4  -1   17.60    4.70
   6   4   1   17.60    8.60
   6   4   1   18.80    5.20
  -6  -4   1   14.50    6.00
   6   4   1   16.10    3.90
   6  -4  -1   19.40    6.10
  -6   4  -1   15.70    3.90
   6   4   1   14.20    4.10
   6  -4  -1   23.00    3.80
  -6   4  -1   12.60    5.90
   7  -4   1   18.00    4.10
   7   4  -1   17.20    4.80
  -7  -4  -1   15.50    3.60
   7   4  -1   20.20    4.30
   7   4  -1   14.20    4.60
   7   4  -1   23.50    4.00
  -7   4   1   19.40    2.60
  -7   4   1   16.00    4.30
  -7   4   1   15.30    4.40
   7  -4   1   17.00    4.60
   7  -4   1   12.80    3.00
  -7  -4  -1   14.60    3.00
  -7  -4  -1   18.30    4.20
   7  -4   1   24.40    4.50
  -7   4   1   15.30    3.60
   7   4  -1   20.60    4.90
  -7  -4  -1   19.80    2.70
  -7  -4   1   17.60    4.20
  -7   4  -1   22.00    2.80
  -7  -4   1   14.70    2.90
   7  -4  -1   22.20    6.30
  -7   4  -1   13.50    3.70
  -7   4  -1    9.20    3.80
  -7   4  -1   18.00    4.10
   7   4   1   11.00    6.70
   7  -4  -1   17.70    3.40
   7   4   1   14.90    5.00
   7  -4  -1   22.20    3.40
  -7  -4   1   15.20    4.30
   7  -4  -1   22.40    3.90
   7  -4  -1   20.20    3.10
   7   4   1   20.20    4.20
  -7  -4   1   17.80    2.60
   0   5   1 7987.60  240.78
   0  -5   1 8108.89  241.28
   0   5  -1 8557.24  241.58
  -1   5   1 1082.79   35.30
   1   5  -1 1121.49   39.80
  -1   5   1 1130.29   40.00
   1  -5   1 1050.79   36.20
   1   5  -1 1112.99   40.00
  -1   5   1 1100.99   34.40
   1  -5   1 1089.29   34.30
   1   5  -1 1109.19   33.50
  -1   5   1 1151.48   39.00
  -1  -5  -1 1159.98   37.00
   1  -5   1 1128.39   36.50
   1  -5   1 1142.19   38.80
   1  -5   1 1139.99   34.90
  -1   5   1 1102.39   35.00
  -1  -5  -1 1078.49   34.30
   1   5  -1 1115.49   38.40
   1  -5   1 1077.49   35.90
  -1  -5  -1 1073.79   34.90
   1   5  -1 1108.79   38.20
   1  -5  -1 1180.68   36.30
   1   5   1 1191.08   35.90
  -1   5  -1 1186.38   41.70
  -1   5  -1 1181.08   40.40
   1  -5  -1 1155.58   37.40
  -1  -5   1 1091.79   36.20
   1  -5  -1 1141.09   36.50
   1   5   1 1057.39   38.70
  -1   5  -1 1126.59   36.40
   1  -5  -1 1128.49   35.90
  -1  -5   1 1168.98   37.30
  -1  -5   1 1193.78   35.40
   1   5   1 1135.29   42.00
  -1   5  -1 1146.99   38.80
  -1   5  -1 1143.09   36.90
  -1  -5   1 1160.78   35.10
   1   5   1 1167.98   40.70
   1  -5  -1 1140.39   39.10
   1   5   1 1129.69   39.10
  -2   5   1  193.58    7.60
   2  -5   1  177.08    8.50
   2   5  -1  203.28   12.00
  -2  -5  -1  194.98    9.00
  -2   5   1  192.38    9.40
  -2   5   1  187.78    9.50
  -2  -5  -1  194.68    9.50
  -2   5   1  202.68   11.40
   2  -5   1  189.88    9.50
  -2  -5  -1  190.88    8.70
   2  -5   1  191.88    9.40
   2   5  -1  181.18   10.30
   2   5  -1  202.18    9.70
   2   5  -1  183.38   12.50
  -2   5   1  209.38   12.50
   2  -5   1  177.38   11.20
   2  -5   1  191.88    9.90
  -2  -5  -1  203.58   11.70
   2   5  -1  208.18   10.70
   2  -5   1  193.98    9.50
   2  -5   1  203.48   10.80
   2   5  -1  179.68   12.20
  -2  -5  -1  193.58    9.80
   2   5  -1  172.78   10.60
  -2   5   1  211.18   13.60
   2   5  -1  192.38   12.30
   2  -5   1  202.78   12.50
   2  -5  -1  188.78   11.30
  -2  -5   1  192.18    8.60
  -2  -5   1  207.18   12.20
  -2   5  -1  190.08    9.40
  -2  -5   1  179.18    9.30
   2  -5  -1  190.78   11.50
   2  -5  -1  187.28   10.40
   2  -5  -1  197.98    9.30
   2   5   1  183.38    9.30
   2   5   1  207.08   10.80
  -2  -5   1  192.38    8.70
  -2   5  -1  200.08   10.90
   2  -5  -1  186.38    9.20
   2   5   1  185.38   11.70
  -2  -5   1  194.18    8.60
   2   5   1  191.58   11.40
  -2   5  -1  187.78   12.30
   2  -5  -1  177.48   10.20
   2   5   1  216.28   10.90
   2   5   1  187.48   12.90
  -2   5  -1  199.18   13.10
   2   5   1  190.18   12.60
   2   5   1  201.38   10.40
   2  -5  -1  201.28    9.70
  -2   5  -1  207.88   10.30
  -2   5  -1  191.68    9.60
  -3   5   1  106.89   12.70
   3   5  -1   94.19   11.90
   3   5  -1   99.79    7.40
   3   5  -1   92.79   10.00
   3   5  -1   88.19    7.40
   3   5  -1  102.69   11.50
  -3  -5  -1   91.59    6.70
  -3  -5  -1   86.29    6.70
  -3  -5  -1  101.09    7.80
  -3  -5  -1  111.39    8.30
  -3   5   1   98.49    8.00
   3   5  -1   98.89    8.30
  -3   5   1   98.29    6.70
  -3  -5  -1   99.59   10.50
   3  -5   1   98.09    6.20
   3  -5   1  104.39   11.90
  -3  -5  -1   97.99    6.70
   3  -5   1   92.99    8.10
  -3  -5  -1   96.89    7.40
   3  -5   1   99.99    7.10
   3  -5   1   95.39    7.70
   3   5  -1  108.29   12.30
  -3   5   1  101.89   10.30
   3   5  -1  113.19   10.20
   3  -5   1  102.49   10.70
  -3   5   1   98.69    7.10
   3  -5   1  104.89   11.60
   3  -5  -1  105.99   10.70
   3  -5  -1   98.49    7.10
   3  -5  -1   93.59    7.70
   3   5   1   81.59    6.80
   3   5   1  101.09    7.30
  -3   5  -1   97.79    7.00
   3  -5  -1  100.99    8.70
  -3   5  -1   97.49    7.80
  -3  -5   1  103.89    6.90
   3   5   1  100.99    8.20
   3   5   1  112.99   12.00
   3   5   1  106.79   10.80
   3  -5  -1   92.79    6.30
   3   5   1  113.99   16.80
   3  -5  -1  116.89    9.00
   3  -5  -1   95.49    7.30
  -3  -5   1   81.49   12.60
   3   5   1   98.99    9.30
  -3  -5   1  103.59    6.70
  -3  -5   1   91.99    6.80
  -3  -5   1   90.69    6.90
  -3   5  -1   95.99    6.40
   3   5   1   83.39   11.40
   3   5   1  106.39   11.70
   3  -5  -1  101.59   10.70
   3  -5  -1   99.09    7.00
  -3   5  -1  103.29   12.40
   3  -5  -1   87.99   10.50
  -4   5   1    9.80    2.80
   4   5  -1    5.40    3.70
  -4  -5  -1    7.80    2.50
   4  -5   1   11.50    7.20
   4   5  -1    3.80    3.20
   4   5  -1   10.70    4.70
   4  -5   1    8.20    2.60
  -4   5   1   14.20    6.70
  -4  -5  -1    4.60    3.10
  -4  -5  -1   13.70    4.10
  -4  -5  -1    6.30    4.30
  -4  -5  -1   11.30    5.10
   4   5  -1    1.90    2.60
   4   5  -1    0.40    3.40
   4  -5   1    5.40    5.50
   4  -5   1    7.50    3.00
   4   5  -1    6.20    5.10
   4  -5   1    8.10    2.60
   4  -5   1    3.80    2.80
  -4  -5  -1    6.70    4.00
   4   5  -1    1.60    4.00
  -4   5   1   -0.10    3.60
  -4   5   1    7.80    5.10
   4   5  -1    8.90    4.70
  -4   5   1    4.80    2.70
  -4  -5  -1   10.40    3.90
   4   5  -1    4.80    4.70
   4  -5   1    7.60    4.10
   4  -5   1   13.50    5.60
   4  -5   1   -5.90    4.60
  -4  -5  -1    2.30    2.70
   4   5  -1    6.90    4.60
  -4   5  -1    5.50    2.40
  -4  -5   1    7.10    3.00
   4   5   1    2.10    4.30
   4  -5  -1    5.40    2.40
  -4  -5   1    7.90    2.60
   4   5   1    5.10    4.20
   4  -5  -1   10.10    3.20
  -4  -5   1   11.20    6.00
   4   5   1    9.50    4.90
  -4  -5   1    7.90    4.80
  -4   5  -1    4.10    3.20
   4   5   1    9.20    4.10
   4   5   1   11.60    5.80
  -4  -5   1    5.30    2.90
  -4   5  -1    9.60    3.70
  -4  -5   1    8.80    3.70
   4  -5  -1    7.20    3.70
  -4   5  -1   18.70    7.50
  -4   5  -1   10.50    3.50
   4   5   1    8.10    3.10
   4   5   1    6.70    3.30
   4   5   1    8.40    3.60
  -4   5  -1    4.70    4.60
   4  -5  -1    5.30    5.80
   4  -5  -1    6.00    2.90
  -4  -5   1    3.00    3.80
   4  -5  -1    9.00    3.50
   4   5   1   17.30    5.00
  -4  -5   1    7.00    3.10
  -5   5   1    3.30    3.40
  -5   5   1    2.60    2.90
   5   5  -1    1.80    2.90
  -5   5   1   -4.50    9.00
   5   5  -1    0.90    4.20
  -5  -5  -1    2.30    3.40
   5  -5   1    2.30    3.10
   5   5  -1    6.60    5.80
   5  -5   1    1.30    2.50
  -5   5   1    7.50    5.30
   5  -5   1    1.70    3.40
  -5  -5  -1    5.00    7.60
   5   5  -1  -10.50    7.00
   5   5  -1    3.00    3.20
   5   5  -1    9.30    6.30
  -5  -5  -1    0.10    2.90
  -5  -5  -1   -2.80    4.50
  -5  -5  -1    3.10    2.50
   5   5  -1    5.80    3.20
  -5   5   1    3.70    3.30
   5  -5   1   -1.80    5.70
   5   5  -1    0.60    2.40
  -5  -5  -1    4.20    2.70
   5  -5   1    2.60    2.20
   5   5  -1    2.70    3.70
  -5   5   1    1.30    2.50
   5   5  -1   -7.60    3.30
   5  -5   1    4.70    2.60
   5   5  -1    9.30    4.50
  -5   5   1    6.50    4.30
  -5  -5  -1    1.50    2.90
   5  -5   1    3.80    2.20
   5  -5   1    3.20    2.50
  -5  -5  -1   -3.50    4.30
  -5  -5  -1    4.40    2.50
  -5   5   1    4.10    2.90
   5   5  -1    6.20    4.20
   5   5  -1    2.30    2.10
   5  -5   1   -2.90    2.80
  -5  -5   1    1.30    2.30
  -5   5  -1    5.50    2.80
   5   5   1    1.40    4.70
  -5  -5   1    4.10    2.40
   5  -5  -1   -1.90    2.70
  -5   5  -1    4.90    9.90
  -5   5  -1    0.00    2.50
  -5  -5   1    3.90    2.50
  -5  -5   1   -1.80    2.70
   5  -5  -1    2.70    2.50
  -5  -5   1    0.10    3.10
  -5   5  -1    3.60    2.90
   5   5   1    1.80    2.30
   5  -5  -1   -0.70    7.70
  -5  -5   1    8.90    6.00
   5   5   1   -6.50    3.80
   5   5   1   13.40    3.60
   5  -5  -1   -1.20    2.00
   5   5   1    1.10    4.30
  -5  -5   1    2.60    4.70
   5   5   1    3.70    2.60
  -5   5  -1    1.30    3.70
  -5   5  -1    8.70    5.00
   5   5   1    9.80    8.30
   5  -5  -1    3.40    3.80
  -5  -5   1    1.10    4.80
   5   5   1    1.70    2.80
   5   5   1   -1.10    2.80
   5  -5  -1    3.50    3.80
   5  -5  -1   -2.80    2.00
   5   5   1   -0.10    5.20
   5   5   1   -1.20    3.30
   5  -5  -1   -3.40    2.00
  -5  -5   1   10.80    7.70
  -5   5  -1   -2.00    3.30
  -5   5  -1    0.50    3.10
   5   5   1    1.60    2.80
  -6   5   1   21.00    4.80
  -6  -5  -1   24.00    3.40
   6  -5   1   19.70    3.60
   6   5  -1   16.80    4.40
  -6   5   1   14.70    3.20
  -6  -5  -1   20.30    4.90
   6   5  -1   22.70    5.10
  -6   5   1   21.30    4.10
   6  -5   1   19.20    4.00
  -6   5   1    8.70    5.50
  -6   5   1   19.50    5.10
   6   5  -1   23.00    4.40
  -6  -5  -1   22.10    4.60
   6  -5   1   20.50    4.50
   6   5  -1   20.00    4.80
   6  -5   1   16.80    3.40
   6   5  -1   18.80    5.40
  -6  -5  -1   14.30    5.80
  -6  -5  -1   22.80    5.10
  -6   5   1   16.60    4.60
   6   5  -1   20.20    3.40
   6  -5   1   22.60    6.10
   6  -5   1   12.10    3.30
   6   5  -1   21.40    3.30
   6   5  -1   21.30    7.30
  -6  -5  -1   19.70    3.90
   6   5   1   22.10    3.10
   6   5   1   15.50    6.80
   6  -5  -1   19.40    6.10
  -6  -5   1   17.30    4.50
   6  -5  -1   18.50    4.00
  -6   5  -1   18.20    3.20
  -6  -5   1   20.10    5.00
  -6   5  -1   18.00    4.60
   6   5   1   13.60    4.80
   6   5   1   24.20    6.00
  -6   5  -1   13.70    6.20
  -6  -5   1   21.00    3.70
   6  -5  -1   13.60    3.00
   6   5   1   20.90    4.70
  -6   5  -1   18.90    4.70
   6  -5  -1   18.00    3.90
  -6   5  -1   15.00    3.80
  -6   5  -1   21.70    4.60
   6   5   1   13.40    3.70
   6  -5  -1   19.70    4.70
   6  -5  -1   21.40    3.60
  -6  -5   1   14.20    6.00
  -6  -5   1   18.50    2.90
  -6  -5   1   25.10    5.10
  -6  -5   1   14.10    2.90
   6   5   1   19.90    4.80
  -7   5   1   79.29    6.00
  -7   5   1   68.39    6.00
   7   5  -1   78.89    5.90
  -7   5   1   78.99    4.70
   7  -5   1   79.39    5.20
   7  -5   1   76.09   10.00
  -7  -5  -1   62.19    5.80
  -7  -5  -1   77.09    4.60
  -7   5   1   82.29    5.70
   7  -5   1   72.69    5.70
   7  -5   1   75.29    4.90
  -7  -5  -1   64.79    4.90
   7   5  -1   65.99    8.10
  -7  -5  -1   71.29    5.20
   7  -5   1   75.29    7.20
   7   5  -1   65.39    6.00
   7   5  -1   65.69    6.80
  -7   5  -1   73.29    4.70
   7  -5  -1   85.79    5.10
  -7  -5   1   58.69    5.00
  -7   5  -1   71.89    6.10
   7   5   1   76.59    6.00
   7   5   1   65.09    7.80
   7   5   1   80.09   10.60
  -7  -5   1   63.99    5.90
  -7  -5   1   81.19    5.40
  -7   5  -1   65.99    5.80
  -7   5  -1   78.99    5.90
   7  -5  -1   80.49    6.30
  -7  -5   1   83.39    4.70
   7  -5  -1   88.09    5.90
   7  -5  -1   84.19    5.40
   0  -6  -1 1037.80   34.00
   0  -6   1 1050.39   32.90
   0  -6   1 1092.09   33.50
   0  -6   1 1093.89   37.60
   0   6   1 1112.49   40.40
   0  -6  -1 1081.39   37.40
   0   6  -1 1089.39   36.00
   0   6  -1 1075.89   39.50
   0   6  -1 1076.79   40.50
   0   6   1 1146.99   37.40
   0  -6  -1 1066.99   33.80
   0   6   1 1132.69   40.70
   0   6  -1 1118.59   37.70
   0   6   1 1079.49   36.10
  -1   6   1  436.06   20.60
   1   6  -1  358.06   16.80
  -1   6   1  403.56   17.10
  -1   6   1  422.26   15.50
  -1  -6  -1  421.66   17.10
   1  -6   1  387.96   14.30
   1   6  -1  416.76   19.90
  -1   6   1  389.56   15.30
   1   6  -1  420.46   18.90
  -1  -6  -1  392.46   14.30
  -1   6   1  379.76   15.30
   1  -6   1  380.26   18.30
  -1  -6  -1  421.76   14.80
   1   6  -1  411.96   19.90
   1  -6   1  395.56   14.80
   1   6  -1  387.36   14.80
  -1   6   1  413.86   19.10
   1  -6   1  396.56   15.90
   1   6  -1  396.76   16.60
  -1  -6   1  374.06   14.40
   1   6   1  388.86   16.00
   1  -6  -1  407.46   15.30
   1   6   1  408.06   19.40
  -1   6  -1  412.76   20.50
  -1   6  -1  415.76   14.90
   1   6   1  381.76   18.10
   1  -6  -1  408.86   14.20
   1  -6  -1  409.76   18.20
  -1   6  -1  385.96   16.90
  -1   6  -1  411.56   15.80
   1   6   1  405.36   14.10
  -1  -6   1  419.36   16.60
   1   6   1  393.36   18.80
   1   6   1  393.66   20.40
   1   6   1  361.56   16.50
  -1   6  -1  413.86   18.10
   1  -6  -1  400.76   15.70
  -1   6  -1  410.76   16.00
  -1  -6   1  409.16   14.00
   2   6  -1  723.33   25.40
  -2   6   1  720.33   25.80
   2  -6   1  752.62   26.30
   2  -6   1  752.62   26.50
   2  -6   1  775.52   26.80
  -2  -6  -1  730.83   25.30
  -2  -6  -1  754.62   27.10
  -2  -6  -1  725.03   29.40
  -2  -6  -1  728.13   25.50
   2  -6   1  734.03   27.20
  -2   6   1  789.82   32.80
   2   6  -1  736.93   30.90
   2   6  -1  716.63   30.70
   2   6  -1  780.62   27.60
   2  -6   1  770.42   29.00
   2   6  -1  723.93   29.90
  -2   6   1  726.53   28.20
  -2  -6  -1  670.83   25.40
   2   6  -1  749.82   28.20
   2   6  -1  759.12   31.90
  -2   6   1  764.12   26.20
   2   6  -1  724.33   28.10
   2  -6   1  761.12   26.20
   2  -6   1  757.92   30.70
  -2   6   1  781.42   30.20
   2   6   1  774.42   32.80
   2  -6  -1  775.72   29.30
   2  -6  -1  745.63   27.40
  -2   6  -1  772.82   26.30
  -2   6  -1  712.83   28.20
   2  -6  -1  726.13   26.20
  -2  -6   1  735.93   25.90
  -2  -6   1  750.42   30.40
   2   6   1  733.63   29.70
   2   6   1  721.13   27.20
  -2   6  -1  772.12   28.20
  -2   6  -1  781.22   26.80
  -2  -6   1  698.43   25.80
  -2  -6   1  765.42   25.20
   2   6   1  765.42   31.40
   2  -6  -1  750.82   29.80
   2   6   1  748.33   30.50
   2  -6  -1  743.93   27.10
  -2   6  -1  800.92   33.30
   2   6   1  764.32   27.90
   2  -6  -1  738.43   26.20
   2  -6  -1  738.03   26.40
   2   6   1  750.32   28.10
  -2  -6   1  773.12   25.40
   2   6   1  762.02   25.40
  -3  -6  -1   68.19    5.80
  -3   6   1   77.49    6.20
   3   6  -1   74.89   12.00
  -3  -6  -1   66.79    6.40
   3  -6   1   80.49    7.20
  -3   6   1   69.79    6.80
   3  -6   1   78.79    9.90
   3  -6   1   68.99    5.90
  -3  -6  -1   65.19    6.70
  -3   6   1   78.69    9.90
   3   6  -1   73.19    7.60
   3   6  -1   57.29    8.10
   3  -6   1   88.19   10.00
   3   6  -1   72.39    8.70
  -3   6   1   92.79   10.20
   3   6  -1   66.99   10.80
  -3  -6  -1   71.19    7.50
   3   6  -1   73.79    8.70
   3   6  -1   85.59    8.40
   3  -6   1   73.89    5.40
  -3  -6  -1   68.89    5.80
  -3   6   1   81.49    9.40
   3   6  -1   79.59   10.10
   3  -6   1   66.29    7.10
   3   6  -1   75.59    7.20
  -3   6   1   64.69    5.30
   3  -6   1   74.29   10.10
  -3   6   1   87.89   12.70
   3  -6   1   87.79    6.90
  -3  -6  -1   61.49   13.30
  -3   6  -1   72.79    6.10
   3   6   1   81.69    8.50
   3  -6  -1   84.09    6.60
   3  -6  -1   70.69    7.90
  -3  -6   1   82.49   10.10
  -3   6  -1   65.49    5.30
   3  -6  -1   60.69    6.20
   3   6   1   74.69    9.00
  -3  -6   1   77.19    5.90
   3   6   1   68.99    8.30
   3  -6  -1   73.79    9.60
   3   6   1   70.49    8.20
   3   6   1   69.99    7.80
   3   6   1   82.49    7.90
   3  -6  -1   82.69    9.40
  -3  -6   1   67.09    6.30
   3  -6  -1   72.19    5.40
  -3  -6   1   79.79    9.00
  -3   6  -1   84.39   12.30
   3  -6  -1   72.99    9.40
   3   6   1   73.59   11.10
  -3   6  -1   76.69    8.20
  -3   6  -1   67.99    7.70
   3   6   1   71.49   10.70
  -3  -6   1   68.69    6.60
  -3  -6   1   74.29    6.00
   3   6   1   83.19   10.20
  -3   6  -1   93.39    8.70
   3  -6  -1   75.29    6.30
  -4  -6  -1   51.79    9.00
   4   6  -1   67.89   11.30
  -4   6   1   87.89    9.50
  -4  -6  -1   72.49    7.90
  -4   6   1   66.19    7.40
  -4  -6  -1   74.19   11.30
  -4   6   1   78.89    6.90
   4  -6   1   70.79    7.10
  -4   6   1   79.29    8.40
  -4  -6  -1   73.89    8.00
   4  -6   1   69.59    5.10
  -4   6   1   59.19    6.60
   4  -6   1   50.89    8.70
   4  -6   1   71.19   10.70
   4   6  -1   66.79    7.30
  -4  -6  -1   79.09    8.20
  -4  -6  -1   78.79    8.80
  -4  -6  -1   62.59    7.60
  -4   6   1   77.59   13.90
   4   6  -1   68.59    8.40
  -4   6   1   57.39    7.20
   4   6  -1   93.49   16.40
   4  -6   1   67.69    8.30
   4   6  -1   66.99    7.40
   4   6  -1   59.19   11.20
  -4  -6  -1   75.89    9.20
  -4  -6  -1   68.49    5.60
   4   6  -1   76.59   10.20
   4  -6   1   69.29    5.70
   4  -6   1   70.29    8.10
   4   6  -1   69.59    7.80
   4  -6   1   64.29    8.70
   4  -6   1   72.89   10.90
   4   6  -1   77.19   10.00
  -4   6  -1   62.89    7.20
   4   6   1   61.49    8.10
  -4  -6   1   63.59   12.80
  -4  -6   1   79.09    9.40
   4   6   1   59.79   10.10
   4  -6  -1   71.99    7.00
  -4  -6   1   71.09    7.80
  -4   6  -1   65.49    6.30
   4   6   1   71.29    7.10
  -4   6  -1   73.89    9.00
   4   6   1   86.59   10.80
   4  -6  -1   73.19    5.70
  -4  -6   1   65.19    5.50
   4   6   1   61.79    6.80
  -4  -6   1   71.29    8.00
   4  -6  -1   82.39    9.20
  -4   6  -1   80.49    8.70
   4   6   1   76.49   13.00
  -4   6  -1   74.59   10.60
  -4   6  -1   68.09    7.80
   4   6   1   80.89   12.90
   4  -6  -1   71.59    8.40
   4   6   1   65.29    9.40
   4  -6  -1   59.79   10.30
   4   6   1   68.49    8.10
   4  -6  -1   56.39    5.20
   4   6   1   44.70    9.20
  -4   6  -1   64.49    6.40
   4  -6  -1   64.19   17.30
  -4  -6   1   68.19    7.60
  -4  -6   1   74.49    8.00
  -4  -6   1   80.59    8.40
   4   6   1   61.29    6.60
  -5   6   1  102.39    9.30
  -5   6   1  116.09    9.80
   5  -6   1  101.09   11.10
  -5  -6  -1  101.99    9.30
  -5   6   1   91.59    9.50
  -5  -6  -1  103.69    7.80
   5   6  -1   99.69    8.10
  -5   6   1  101.09    6.90
   5  -6   1  104.29    8.10
   5  -6   1  102.09    7.30
  -5  -6  -1   96.89    7.00
  -5  -6  -1   90.19    9.20
   5   6  -1   97.69    8.40
  -5  -6  -1  100.69    9.00
   5   6  -1  108.99    9.80
   5   6  -1   91.29    9.40
   5   6  -1   99.79    6.20
  -5  -6  -1   85.09    6.30
  -5  -6  -1  101.99    7.10
  -5   6   1   92.89    8.40
  -5   6   1   94.59    7.10
  -5   6   1  101.29   12.00
   5   6  -1  102.49    8.80
   5  -6   1   98.19    6.20
   5  -6   1   89.49    6.10
   5   6  -1   90.29   12.60
   5  -6   1  104.59    7.10
   5   6  -1   84.89    8.50
   5   6  -1   90.79    6.70
   5  -6   1   88.99    7.30
  -5  -6  -1   75.09   10.20
  -5  -6  -1   47.20   13.20
   5   6  -1   96.49    9.60
   5   6  -1   98.39    7.80
   5   6  -1   88.39   10.60
   5   6  -1   87.99    6.60
   5   6   1   87.59    9.00
   5   6   1   87.39    6.70
   5   6   1  105.39   13.50
  -5  -6   1   98.59    9.80
   5  -6  -1  101.19   16.40
   5  -6  -1   93.09    5.80
   5   6   1   99.69    7.80
   5  -6  -1   99.29    6.40
  -5  -6   1  111.49   12.20
  -5   6  -1   99.29    9.20
   5   6   1   92.89    6.90
   5  -6  -1   99.79    7.90
  -5   6  -1   80.39    8.10
  -5   6  -1  108.59   10.60
  -5  -6   1   93.39    6.80
  -5   6  -1  103.99   10.40
   5  -6  -1   88.89    7.30
   5   6   1  101.69   11.00
  -5   6  -1  100.39    7.10
  -5   6  -1  102.69   11.70
  -5  -6   1   91.09    6.80
  -5  -6   1   92.79   12.20
   5   6   1   92.29    7.80
  -5  -6   1   95.99    6.90
   5   6   1   90.19    9.10
  -5   6  -1  101.49    7.00
   5  -6  -1  107.89   11.30
   5  -6  -1  102.29    7.50
  -5  -6   1  102.49   10.00
   5   6   1   88.79    6.20
   5   6   1  111.99    7.70
   5  -6  -1  101.99    6.80
  -5  -6   1   97.89   10.20
  -5  -6   1   96.39    9.80
  -5  -6   1   99.89    9.60
   5   6   1   94.39    9.10
   6   6  -1  122.69    6.50
  -6   6   1  112.59    9.20
  -6  -6  -1  117.69    9.40
  -6  -6  -1  115.69   12.10
   6  -6   1  117.79    7.90
   6  -6   1  104.69    7.90
  -6   6   1  116.59    8.20
  -6  -6  -1  119.09    7.90
   6   6  -1  128.19    7.40
   6   6  -1  119.29    9.20
   6   6  -1  114.99    8.50
   6  -6   1  116.49    6.90
  -6   6   1  123.69    9.70
   6   6  -1  122.69    9.80
  -6  -6  -1  121.99    7.00
  -6   6   1  118.89    7.10
  -6  -6  -1  123.59    8.50
  -6   6   1   99.89   11.90
   6   6  -1   96.29   11.20
  -6  -6  -1  103.69   10.10
   6  -6   1  104.59   11.20
   6   6  -1  120.89    9.50
   6  -6   1  110.79    8.60
  -6   6   1  123.39    9.40
   6   6  -1  102.99   14.10
   6  -6   1  116.99    7.10
  -6  -6   1   94.79   11.00
  -6   6  -1  125.69    8.30
  -6  -6   1  114.09    8.60
  -6   6  -1  123.79   12.80
   6   6   1  117.29    6.70
   6   6   1  117.09   12.40
   6   6   1  130.49    9.70
  -6  -6   1  107.09    9.00
   6   6   1  122.29    7.80
  -6  -6   1  120.49    7.80
   6  -6  -1  127.69    9.10
   6   6   1  122.99   11.40
  -6  -6   1  107.49    9.40
   6   6   1  118.89    8.50
   6  -6  -1  119.89    8.00
  -6   6  -1  119.99    9.20
  -6   6  -1  109.79    9.50
  -6  -6   1  116.89    6.30
  -6   6  -1  119.59    7.10
   6   6   1  144.59   15.80
   6  -6  -1  113.09    6.90
   6  -6  -1  112.19    7.00
  -6   6  -1  120.19    9.60
  -6  -6   1  113.99    6.90
   6  -6  -1  102.29    7.80
   6  -6  -1  128.69   12.80
  -7  -6  -1    3.40    1.60
  -7  -6  -1   -2.00    2.10
   7   6  -1    4.10    3.00
   7  -6   1    4.80    3.60
   7   6  -1    4.90    3.70
  -7   6   1    6.60    2.60
   7  -6   1    9.00    2.50
   7  -6   1    3.10    1.90
  -7  -6  -1    4.90    2.20
  -7   6   1    4.10    2.80
  -7   6   1    3.10    1.80
  -7   6   1    3.10    2.30
   7   6  -1    2.50    2.40
   7  -6   1    1.60    2.10
   7  -6  -1    9.50    3.10
   7   6   1    4.90    2.90
   7  -6  -1    6.80    2.00
  -7   6  -1    4.90    2.30
   7  -6  -1    2.10    2.10
  -7  -6   1    5.10    2.30
  -7   6  -1    4.80    1.80
  -7   6  -1    4.30    2.40
  -7  -6   1    3.30    2.60
   7   6   1    0.30    2.30
  -7   6  -1    5.00    2.90
  -7  -6   1    8.20    1.90
   7  -6  -1    7.10    2.30
   0   7   1  654.93   28.00
   0  -7   1  596.14   20.50
   0  -7   1  604.24   19.30
   0   7   1  615.64   23.40
   0   7   1  581.74   26.00
   0  -7   1  578.14   24.40
   0   7  -1  604.64   22.00
   0   7  -1  608.24   23.30
   0  -7  -1  634.24   24.80
   0   7   1  607.84   23.00
   0   7  -1  626.64   23.20
   0  -7  -1  592.34   20.70
   0   7  -1  642.44   23.60
   0   7   1  637.14   23.50
   0   7  -1  633.64   24.70
   0   7  -1  656.33   27.30
   0  -7   1  612.64   21.50
   0   7   1  685.13   28.40
   0   7  -1  639.14   28.10
   0  -7  -1  624.34   21.10
   0  -7  -1  627.94   21.80
   1  -7   1 1205.08   37.00
  -1   7   1 1232.38   41.40
  -1  -7  -1 1184.98   38.90
  -1   7   1 1192.98   46.10
   1   7  -1 1199.88   45.20
   1  -7   1 1189.98   39.30
   1   7  -1 1223.68   37.10
   1   7  -1 1179.08   42.30
  -1   7   1 1166.18   38.10
   1   7  -1 1210.48   45.30
  -1   7   1 1188.18   36.90
   1  -7   1 1225.78   37.90
  -1  -7  -1 1145.59   36.80
   1  -7   1 1235.48   38.30
  -1  -7  -1 1195.98   41.20
  -1   7   1 1252.37   44.90
   1   7  -1 1172.68   41.40
   1   7  -1 1170.18   40.20
  -1  -7  -1 1164.98   37.60
   1   7  -1 1153.88   43.10
  -1  -7  -1 1166.78   37.90
   1  -7   1 1207.58   43.20
  -1   7  -1 1193.38   39.40
   1   7   1 1157.58   41.50
  -1   7  -1 1230.58   39.90
  -1   7  -1 1247.68   43.40
   1   7   1 1169.68   42.80
   1  -7  -1 1119.39   37.70
  -1   7  -1 1195.08   41.20
   1  -7  -1 1174.18   38.60
   1  -7  -1 1233.88   36.80
   1   7   1 1199.28   36.50
   1   7   1 1213.58   44.80
   1  -7  -1 1219.48   42.90
   1  -7  -1 1243.08   39.20
   1   7   1 1146.89   45.90
   1   7   1 1219.98   39.70
   1   7   1 1180.38   42.40
  -1   7  -1 1172.58   45.90
  -1  -7   1 1184.98   40.60
   1   7   1 1188.68   41.20
  -1  -7   1 1187.58   37.20
  -1  -7   1 1175.18   36.90
  -1   7  -1 1183.18   36.50
   1  -7  -1 1205.98   38.30
  -2   7   1  683.13   28.10
  -2   7   1  633.74   23.00
  -2  -7  -1  624.54   24.30
   2   7  -1  612.24   26.20
  -2  -7  -1  627.24   22.40
  -2   7   1  608.34   22.20
  -2   7   1  626.14   25.50
   2  -7   1  631.84   25.60
   2   7  -1  610.94   23.90
   2  -7   1  662.03   23.60
  -2  -7  -1  562.04   21.90
   2  -7   1  627.94   23.80
   2   7  -1  647.34   28.50
   2  -7   1  591.84   21.40
   2   7  -1  602.94   21.10
  -2  -7  -1  613.04   22.00
   2   7  -1  616.54   27.90
   2   7  -1  637.64   23.90
   2  -7   1  614.94   27.50
  -2  -7  -1  620.64   22.80
  -2   7   1  635.84   30.30
   2   7  -1  630.54   27.90
   2   7  -1  658.83   29.70
   2   7  -1  547.15   23.30
   2  -7   1  627.34   23.40
   2  -7  -1  588.64   21.30
   2   7   1  600.44   27.40
  -2   7  -1  633.24   24.00
   2  -7  -1  597.84   22.50
   2  -7  -1  616.94   25.00
  -2  -7   1  616.34   22.10
   2  -7  -1  622.44   26.80
  -2  -7   1  640.24   23.00
  -2   7  -1  612.24   22.20
   2  -7  -1  630.74   22.90
   2   7   1  568.44   28.80
   2   7   1  607.64   27.10
   2   7   1  592.54   20.30
   2  -7  -1  634.94   23.50
  -2   7  -1  622.14   30.20
  -2   7  -1  622.04   25.20
   2  -7  -1  608.44   22.80
   2   7   1  618.04   23.30
   2   7   1  617.74   24.30
   2   7   1  593.04   27.70
   2  -7  -1  603.64   23.30
  -2  -7   1  618.74   21.70
  -2   7  -1  632.04   25.40
   3   7  -1   22.80    4.70
   3  -7   1   21.50    5.60
   3  -7   1   20.10    3.80
   3   7  -1    9.60    3.70
  -3   7   1   21.80    4.50
   3   7  -1    4.40    4.50
  -3   7   1   14.00    3.10
   3   7  -1   12.20    3.40
   3  -7   1   14.00    3.30
  -3   7   1   21.60    3.80
   3   7  -1   11.20    4.90
   3  -7   1   10.90    3.60
   3  -7   1   22.50    6.20
   3   7  -1   17.00    5.90
  -3  -7  -1   21.80    4.50
  -3   7   1   19.40    5.80
  -3  -7  -1   18.50    3.50
  -3   7   1   11.90    3.70
   3  -7   1   15.10    4.80
   3   7  -1   17.60    4.70
  -3  -7  -1   15.80    4.30
  -3  -7  -1   14.00    3.90
   3  -7   1   19.70    4.90
   3   7  -1   13.40    5.20
  -3  -7  -1   20.10    4.00
   3  -7   1   12.80    2.80
  -3   7   1   10.50    4.10
  -3  -7  -1   12.40    3.20
  -3   7   1   17.60    6.90
  -3  -7  -1   15.40    4.90
   3  -7   1   17.10    3.80
   3   7  -1   11.30    4.40
  -3  -7   1   16.20    4.30
  -3  -7   1   22.30    4.10
   3   7   1   16.00    5.80
   3  -7  -1   13.90    3.40
  -3  -7   1   28.00    6.60
  -3  -7   1   14.70    3.30
  -3   7  -1   18.30    4.60
   3   7   1   16.30    5.60
   3  -7  -1   13.40    4.60
  -3   7  -1   12.50    3.90
   3  -7  -1   15.10    4.30
  -3   7  -1   30.50    8.60
   3   7   1   12.80    4.10
   3  -7  -1   16.00    4.20
  -3  -7   1   20.30    3.80
   3   7   1   16.90    4.50
   3  -7  -1   13.00    3.60
   3   7   1    5.80    4.10
  -3   7  -1   15.60    3.80
   3  -7  -1   22.20    4.10
  -3  -7   1   19.30    3.80
   3   7   1   12.60    3.30
   3   7   1   18.60    5.10
   3   7   1    8.50    4.00
   3  -7  -1   22.20    5.40
  -3   7  -1   21.70    3.70
  -3   7  -1   20.10    4.90
   3  -7  -1   17.50    3.30
  -4  -7  -1    7.30    4.40
  -4  -7  -1    9.70    2.80
   4   7  -1   -0.20    6.10
   4  -7   1    6.70    3.30
   4   7  -1    2.30    4.20
  -4   7   1   10.00    3.40
   4   7  -1   11.90    3.80
   4  -7   1    5.90    4.10
   4  -7   1   13.40    6.40
  -4  -7  -1   10.50    3.60
   4   7  -1    7.10    4.00
   4   7  -1    6.50    3.40
  -4  -7  -1    8.00    3.80
  -4   7   1    6.10    4.10
   4   7  -1    2.70    3.20
   4   7  -1    6.80    4.70
  -4   7   1    9.90    4.20
  -4  -7  -1    7.40    3.50
  -4  -7  -1    5.40    3.40
   4  -7   1    6.40    2.20
  -4   7   1    9.70    4.10
   4  -7   1    3.60    4.60
  -4   7   1    3.30    3.70
   4  -7   1   -0.20    6.20
   4  -7   1    9.80    3.10
  -4   7   1   12.40    4.40
   4   7  -1    4.70    5.90
   4  -7   1    9.90    2.80
   4   7  -1    4.20    5.30
   4  -7   1   14.30    5.80
   4   7  -1   10.60    5.60
   4  -7   1   10.80    3.90
  -4   7   1   10.40    2.90
   4  -7   1   11.70    5.30
  -4  -7  -1   15.80    4.40
  -4  -7  -1   10.20    4.40
  -4   7   1   16.40    8.00
  -4  -7  -1    8.00    5.60
   4   7   1   12.90    4.70
   4  -7  -1    5.00    6.50
   4   7   1    6.50    3.30
   4  -7  -1    8.60    3.50
   4  -7  -1   10.80    2.60
   4  -7  -1   11.40    2.80
   4  -7  -1    1.90    7.20
   4   7   1    7.20    3.40
  -4  -7   1    7.30    3.90
   4   7   1    0.90    4.60
  -4   7  -1   12.90    4.30
   4  -7  -1    6.30    3.10
  -4  -7   1   12.80    6.60
   4   7   1    8.90    6.10
   4  -7  -1    5.30    6.70
  -4  -7   1   10.60    3.40
  -4  -7   1    4.90    3.10
   4   7   1   12.10    5.20
  -4  -7   1    9.70    3.80
   4  -7  -1    1.80    3.90
  -4   7  -1   -1.50   10.90
   4   7   1    7.40    4.10
  -4   7  -1   11.30    4.30
  -4   7  -1    7.90    3.20
  -4  -7   1   12.00    4.20
   4   7   1    8.30    6.20
   4   7   1    7.00    3.20
  -4   7  -1    6.60    3.60
   4   7   1    7.80    6.60
  -4   7  -1    9.00    4.20
   4  -7  -1    9.80    3.00
  -4   7  -1    7.60    2.80
  -4  -7   1    8.60    4.10
  -4  -7   1   10.80    2.70
  -4   7  -1    9.50    4.40
  -5   7   1  150.78   10.90
   5   7  -1  149.29    8.60
  -5   7   1  117.89    8.40
   5   7  -1  141.79   10.90
   5   7  -1  130.69    9.40
   5   7  -1  145.79    7.80
  -5  -7  -1  151.98   10.70
  -5   7   1  132.99    8.40
   5   7  -1  129.59    9.50
   5  -7   1  147.49   12.40
   5   7  -1  159.88   10.50
  -5  -7  -1  150.98   10.70
   5   7  -1  127.49   17.60
   5  -7   1  147.19    9.70
   5  -7   1  149.49    7.70
  -5  -7  -1  124.89   12.70
   5  -7   1  140.59    8.80
   5   7  -1  143.59    8.70
  -5  -7  -1  150.78    8.40
   5   7  -1  129.99   15.90
  -5   7   1  140.99    8.50
  -5  -7  -1  142.59    9.00
   5  -7   1  144.29    7.80
   5  -7   1  140.69   11.60
   5   7  -1  124.99   10.90
   5   7  -1  123.39   12.70
   5   7  -1  136.19    9.80
  -5  -7  -1  147.59    8.60
   5  -7   1  143.19    8.70
   5   7  -1  144.99   12.20
   5   7  -1  149.88    8.10
   5   7  -1  139.89    9.40
  -5   7   1  152.18   10.60
  -5   7   1  141.79    9.80
   5  -7   1  146.59    8.50
   5   7  -1  140.09   10.70
  -5   7   1  161.58   13.10
  -5   7   1  141.49   10.70
  -5  -7  -1  128.69    7.70
   5   7   1  135.79    7.90
  -5   7  -1  142.19   10.50
  -5  -7   1  152.08    8.60
   5   7   1  148.59    9.10
  -5  -7   1  141.79    8.30
   5   7   1  124.79   10.80
   5  -7  -1  151.18    7.90
  -5  -7   1  161.98   12.00
  -5  -7   1  148.89   10.70
   5  -7  -1  145.19    8.30
   5  -7  -1  133.79    8.60
  -5   7  -1  122.89   10.30
  -5   7  -1  164.18   13.30
   5  -7  -1  141.99    8.90
   5   7   1  151.58   19.70
  -5   7  -1  153.68   11.00
   5   7   1  141.29    9.80
   5   7   1  129.09   13.10
  -5  -7   1  146.79   14.60
  -5   7  -1  152.58    9.90
  -5   7  -1  135.39   12.80
   5  -7  -1  129.69   10.90
   5  -7  -1  153.88   12.60
   5   7   1  140.39    8.50
   5   7   1  121.09   14.90
  -5  -7   1  137.69   11.60
   5   7   1  152.28   11.40
  -5  -7   1  143.59   14.00
  -5  -7   1  141.59    9.10
   5   7   1  152.78    8.00
  -5  -7   1  155.28   11.00
  -5  -7   1  140.99    8.30
   5   7   1  133.89    9.20
  -5  -7   1  149.29   11.40
   5   7   1  157.08   10.80
   5  -7  -1  147.49    9.60
  -5   7  -1  129.59    8.10
   5  -7  -1  142.89    7.10
  -5   7  -1  141.89    8.40
  -5   7  -1  142.69    8.60
  -6   7   1    7.10    2.40
   6   7  -1    6.90    6.70
   6   7  -1    0.20    3.80
  -6  -7  -1    8.40    3.60
   6   7  -1    7.10    3.50
   6  -7   1    7.10    3.20
  -6  -7  -1    8.70    2.50
   6   7  -1    2.70    3.30
   6  -7   1    4.40    3.00
   6   7  -1    2.50    2.70
  -6  -7  -1    5.20    2.60
   6  -7   1    0.20    3.80
   6   7  -1    2.80    2.30
  -6   7   1   -0.80    3.40
  -6   7   1    3.00    3.20
   6  -7   1    1.90    2.40
  -6   7   1   13.40    4.20
  -6  -7  -1    3.40    2.30
   6   7  -1   -2.50    3.70
  -6  -7  -1    8.80    4.10
   6  -7   1    6.60    2.50
   6   7  -1    5.20    4.20
  -6  -7  -1    5.10    2.10
   6   7   1    5.20    3.00
  -6  -7   1    8.70    2.90
   6   7   1    4.10    3.10
   6   7   1    8.80    2.30
   6   7   1    4.80    4.40
   6   7   1   13.20    5.10
   6   7   1    9.40    3.90
   6  -7  -1    2.70    2.20
  -6  -7   1    3.50    3.20
  -6   7  -1    9.70    2.60
   6  -7  -1    1.00    2.20
   6   7   1   15.60    6.70
  -6  -7   1    4.70    2.40
   6   7   1   11.50    4.30
  -6   7  -1    0.80    3.40
  -6  -7   1    1.00    3.50
  -6   7  -1    5.00    3.60
   6  -7  -1    3.00    4.30
   6  -7  -1    5.60    3.50
  -6   7  -1   -3.30    3.30
   7   7  -1    7.10    2.80
   7  -7   1   15.20    2.60
   7  -7   1    8.20    2.10
   7   7  -1    6.90    3.00
  -7   7   1    9.70    2.10
  -7   7   1   10.40    2.50
   7  -7   1   17.70    5.10
  -7  -7  -1   11.90    2.40
  -7  -7  -1   10.70    2.10
   7  -7   1   10.60    2.60
  -7   7   1    6.20    2.30
   7   7  -1   10.60    3.20
  -7  -7   1    7.70    1.90
   7  -7  -1    8.60    2.10
  -7   7  -1    4.80    2.30
   7  -7  -1    6.20    2.80
   7   7   1   12.10    2.90
  -7   7  -1    7.30    2.50
  -7   7  -1   11.80    2.10
  -7  -7   1    7.40    2.20
   7  -7  -1   10.30    2.50
  -7  -7   1    8.10    2.20
   7   7   1   13.10    3.50
   0  -8   1    0.70    1.80
   0   8  -1    2.60    3.70
   0  -8  -1    0.80    1.80
   0   8  -1    2.70    2.90
   0   8   1    1.40    3.50
   0  -8  -1   -2.90    2.30
   0   8  -1    0.10    2.80
   0   8  -1   -0.90    2.00
   0   8   1    3.50    3.00
   0   8  -1    0.30    2.00
   0   8  -1    1.30    2.90
   0   8   1   -2.80    2.30
   0   8   1   -0.10    2.00
   0  -8   1    1.60    1.70
   0  -8   1    0.00    2.80
   0   8   1    1.70    2.80
   0  -8  -1    1.50    1.80
   0   8   1    3.60    3.70
   0   8  -1   -0.80    2.60
   0  -8  -1    2.40    1.80
   0  -8   1   -0.60    1.70
  -1  -8  -1   17.20    4.60
   1   8  -1   20.70    5.90
   1   8  -1   23.50    5.20
  -1   8   1   18.80    6.00
  -1  -8  -1   20.30    3.80
  -1   8   1   23.70    4.20
   1   8  -1   20.40    4.20
  -1  -8  -1   21.40    3.40
  -1   8   1   14.60    3.50
  -1   8   1   18.90    3.30
   1  -8   1   15.40    2.80
   1  -8   1   21.70    2.40
   1   8  -1   22.90    4.10
   1  -8   1   17.50    3.10
   1  -8   1   18.10    3.40
   1   8  -1   28.40    6.30
   1  -8   1   20.80    3.40
  -1   8   1   24.80    6.30
   1  -8   1   14.40    2.40
  -1   8   1   29.50    5.50
  -1  -8  -1   23.30    3.50
   1   8  -1   15.80    5.10
   1   8  -1   13.30    4.20
   1  -8   1   15.10    4.90
   1  -8  -1   19.70    3.30
  -1   8  -1   18.80    5.00
  -1   8  -1   24.50    4.50
   1  -8  -1   21.30    3.60
  -1  -8   1   21.20    3.10
   1   8   1   17.30    5.10
   1  -8  -1   21.70    3.70
  -1  -8   1   19.70    4.60
  -1   8  -1   32.10    7.50
   1   8   1   16.50    3.70
   1   8   1   19.20    4.70
   1  -8  -1   22.70    5.40
  -1   8  -1   23.30    4.20
  -1   8  -1   22.00    4.70
  -1  -8   1   26.00    3.40
   1   8   1   25.50    7.00
  -1   8  -1   20.70    2.90
   1  -8  -1   21.10    3.80
   1   8   1   20.40    4.70
   1   8   1   18.30    5.80
   2   8  -1  631.64   30.20
   2  -8   1  573.94   22.70
   2   8  -1  646.74   30.80
  -2  -8  -1  549.05   21.60
  -2   8   1  574.14   23.20
   2   8  -1  612.04   25.00
   2  -8   1  604.74   28.00
   2   8  -1  586.34   23.00
  -2   8   1  631.64   27.30
   2   8  -1  577.34   23.60
  -2  -8  -1  624.14   24.60
   2   8  -1  651.83   26.60
  -2  -8  -1  573.44   23.00
  -2   8   1  557.04   21.10
   2  -8   1  612.74   23.40
  -2   8   1  585.54   21.60
  -2  -8  -1  619.64   22.00
  -2   8   1  573.44   27.80
   2   8  -1  634.04   29.20
  -2  -8  -1  585.54   22.00
  -2   8   1  593.34   22.80
   2  -8   1  607.04   22.80
   2   8  -1  639.54   29.00
   2  -8   1  608.54   25.30
   2  -8  -1  619.04   23.50
   2  -8  -1  611.44   22.90
   2   8   1  618.44   24.20
   2   8   1  685.83   40.80
   2  -8  -1  605.14   21.60
   2   8   1  601.54   28.20
  -2  -8   1  568.64   20.90
  -2  -8   1  605.34   23.50
  -2   8  -1  578.34   23.00
   2   8   1  614.94   30.50
   2  -8  -1  610.44   22.80
  -2   8  -1  584.84   21.60
   2   8   1  598.94   23.90
  -2   8  -1  599.14   25.90
   2   8   1  568.04   22.50
  -2   8  -1  613.14   31.50
   2  -8  -1  563.64   21.10
   2   8   1  618.04   28.30
  -2  -8   1  546.85   21.30
  -2  -8   1  597.84   21.60
   2  -8  -1  581.04   24.80
   2  -8  -1  611.94   22.90
   2  -8  -1  614.74   22.80
   2   8   1  596.14   22.70
  -2   8  -1  569.44   21.40
   2   8   1  585.64   25.40
  -2   8  -1  612.04   25.50
   2  -8  -1  587.94   27.10
  -2   8  -1  576.44   22.90
  -2  -8   1  607.14   21.30
  -2   8  -1  583.44   22.90
   2   8   1  608.74   22.50
  -3  -8  -1   30.70    4.90
   3   8  -1   20.60    4.60
  -3   8   1   21.20    4.60
   3   8  -1   22.00    7.00
   3  -8   1   25.90    4.90
   3   8  -1   28.10    6.10
   3   8  -1   26.80    7.50
   3  -8   1   24.90    5.20
   3  -8   1   23.80    5.20
   3   8  -1   25.10    7.30
  -3  -8  -1   21.80    4.30
   3  -8   1   18.90    5.50
   3   8  -1   15.30    6.10
  -3  -8  -1   20.30    4.60
  -3   8   1   24.30    5.30
  -3  -8  -1   32.30    7.50
   3   8  -1   24.70    5.90
   3  -8   1   25.90    5.20
  -3   8   1   26.20    8.50
   3  -8   1   24.50    4.70
  -3  -8  -1   25.30    3.60
  -3  -8  -1   18.60    5.50
  -3  -8  -1   25.40    4.80
   3  -8   1   33.20    7.70
  -3   8   1   20.20    3.60
  -3   8   1   20.20    4.50
   3  -8   1   22.60    3.20
   3  -8   1   23.40    6.10
   3   8  -1   20.60    4.40
  -3   8   1   23.10    6.80
   3   8  -1   24.70    6.20
   3  -8  -1   21.40    5.80
  -3   8  -1   18.60    4.30
   3   8   1   19.50    6.60
   3  -8  -1   28.00    6.90
  -3   8  -1   22.20    8.20
  -3  -8   1   25.30    6.40
  -3   8  -1   19.20    4.50
   3   8   1   23.80    6.70
   3   8   1   22.80    7.30
  -3  -8   1   23.90    4.90
  -3  -8   1   26.10    5.20
   3   8   1   20.90    4.80
   3   8   1   21.10    4.00
   3  -8  -1   19.60    4.30
   3  -8  -1   13.90    4.20
   3   8   1   22.00    5.80
   3  -8  -1   29.20    4.70
   3  -8  -1   24.00    3.40
   3   8   1   20.60    5.60
  -3  -8   1   21.00    3.90
   3  -8  -1   22.90    4.30
   3  -8  -1   20.80    3.50
  -3   8  -1   27.90    5.20
   3  -8  -1   31.00    6.10
   3  -8  -1   15.20    4.70
  -3   8  -1   18.20    4.90
  -3  -8   1   24.00    4.20
   4   8  -1   33.30    7.30
  -4   8   1   17.10    9.10
  -4  -8  -1   16.70    4.30
  -4  -8  -1   17.60    5.20
  -4   8   1   14.40    5.20
   4   8  -1   13.90    7.00
  -4  -8  -1   23.90    3.80
   4  -8   1   22.30    5.00
   4  -8   1   22.80    5.10
  -4  -8  -1   23.40    5.10
  -4   8   1   17.70    4.80
  -4  -8  -1   24.30    5.40
   4   8  -1   23.30    5.10
   4  -8   1   12.80    5.70
  -4   8   1   24.30    6.00
  -4  -8  -1   17.50    5.00
  -4   8   1   20.50    3.70
  -4  -8  -1   34.50    6.00
   4   8  -1   21.40    4.80
   4  -8   1   16.90    3.80
   4   8  -1   22.00    4.50
   4  -8   1   19.70    4.90
   4  -8   1   20.60    3.30
   4   8  -1   20.50    8.10
   4  -8   1   16.30    6.90
   4   8  -1   21.40    5.60
  -4   8   1   18.50    4.40
  -4   8   1   16.50    4.50
  -4  -8  -1   13.50    4.30
  -4   8   1   22.60    4.40
   4   8  -1   16.50    6.10
   4  -8   1   18.80    6.30
   4  -8   1   11.90    6.20
   4  -8   1   24.00    3.70
  -4  -8  -1   16.50    6.50
   4   8   1   26.00    6.00
   4   8   1   13.30   11.10
   4  -8  -1   21.70    3.40
  -4  -8   1   21.50    5.10
   4   8   1   23.70    4.40
   4  -8  -1   20.30    5.70
  -4   8  -1   21.70    4.60
  -4  -8   1   11.70    5.90
  -4   8  -1   15.10   10.00
   4   8   1   21.90    7.30
   4  -8  -1   20.80    4.00
  -4   8  -1   23.20    4.10
   4  -8  -1   21.00    6.80
  -4  -8   1   22.70    4.70
  -4  -8   1   26.90    5.70
   4   8   1   17.10    7.40
  -4   8  -1   17.20    4.60
   4   8   1   15.70    7.10
  -4   8  -1   20.50    5.20
   4  -8  -1   23.10    5.10
  -4   8  -1   25.20    5.90
  -4   8  -1   23.70    3.90
   4   8   1   16.80    5.00
   4  -8  -1   25.90    8.60
  -4  -8   1   11.80    4.10
  -4  -8   1   22.60    3.80
   4   8   1   19.70    4.10
   4  -8  -1   20.80    3.70
   4   8   1   25.50    5.50
  -4   8  -1   21.10    4.50
  -4  -8   1   14.40    4.40
  -4  -8   1   22.70    5.30
   4  -8  -1   19.40    5.00
   5   8  -1   23.90    7.80
  -5  -8  -1   37.50    6.20
   5   8  -1   35.20    6.40
   5   8  -1   38.40    8.70
  -5  -8  -1   32.20    4.90
   5  -8   1   40.50    7.10
   5   8  -1   37.30    5.30
  -5   8   1   36.00    6.70
   5   8  -1   38.50    5.60
  -5  -8  -1   28.70    5.80
   5   8  -1   34.70    7.30
   5   8  -1   24.80   10.40
   5   8  -1   32.10    7.40
   5  -8   1   32.80    7.20
   5  -8   1   20.80    3.40
  -5   8   1   39.60    6.50
  -5   8   1   38.20    7.70
   5  -8   1   29.20    4.50
  -5  -8  -1   37.80    8.00
   5  -8   1   34.60    5.70
   5   8  -1   41.00    5.80
  -5   8   1   33.70    5.80
   5   8  -1   27.70    5.10
  -5   8   1   29.20    6.70
  -5  -8  -1   36.60    6.80
  -5   8   1   35.40    7.30
  -5  -8  -1   33.20    4.40
   5  -8   1   29.70    4.70
   5   8   1   40.70    8.00
   5  -8  -1   38.60    5.50
   5  -8  -1   36.70    6.50
   5  -8  -1   33.80    4.70
   5   8   1   29.80    6.70
  -5  -8   1   31.50    6.70
  -5  -8   1   34.30    7.40
   5   8   1   32.10    4.80
   5  -8  -1   25.20    6.80
  -5   8  -1   25.30    5.60
  -5  -8   1   30.50    5.50
  -5  -8   1   35.40    6.00
   5   8   1   36.40    6.70
  -5  -8   1   27.20    6.60
   5  -8  -1   33.10    6.60
  -5  -8   1   25.60    7.60
  -5   8  -1   30.30    7.80
  -5  -8   1   34.30    7.10
   5   8   1   33.90    7.00
  -5   8  -1   33.80    5.70
  -5   8  -1   37.30    6.30
  -5   8  -1   29.80    5.70
   5   8   1   36.50    6.40
   5   8   1   22.70   10.00
  -5  -8   1   40.80    6.20
   5   8   1   36.20    4.80
  -5  -8   1   34.80    4.50
  -5   8  -1   31.40    8.00
   5  -8  -1   37.10    6.30
   5   8   1   37.80    9.00
   5   8   1   42.60    5.80
  -5  -8   1   39.00    7.00
   6  -8   1   92.69    5.90
  -6   8   1   84.69    5.90
   6   8  -1   95.39    8.50
   6   8  -1  103.79    8.80
   6  -8   1  102.29    7.10
   6   8  -1   92.29   11.10
   6  -8   1   87.79    7.50
   6   8  -1   84.29    8.20
  -6  -8  -1   91.79    4.80
   6   8  -1  133.59   21.60
  -6  -8  -1  103.79    6.30
   6   8  -1   90.69    5.70
  -6   8   1   86.09    7.00
  -6  -8  -1   79.39    8.40
   6   8  -1   95.89    7.80
  -6  -8  -1   88.49    6.70
  -6  -8  -1   95.39    8.00
   6   8  -1   91.99    5.50
   6  -8   1  100.09    6.30
  -6   8   1   96.99    8.40
  -6   8   1   92.69    7.70
  -6  -8  -1   98.69    6.10
  -6   8   1   87.29    8.80
   6  -8   1   94.39    7.50
  -6  -8   1   92.59    5.40
  -6  -8   1   86.39    6.50
   6   8   1   88.29    8.20
  -6   8  -1   84.69    7.40
   6   8   1   83.99    7.60
   6   8   1   75.99    9.80
   6   8   1  104.39   19.20
   6  -8  -1   92.89    6.00
  -6  -8   1   90.69    7.90
   6   8   1   92.19    7.10
  -6  -8   1   87.19    8.70
  -6  -8   1   85.09    6.00
   6  -8  -1   94.99   10.90
   6   8   1   84.39    8.00
   6   8   1   88.39    6.10
  -6   8  -1   89.29    7.00
   6  -8  -1   90.99    9.30
  -6   8  -1   93.79    9.20
   6  -8  -1   88.69    6.70
   6  -8  -1   84.99   10.10
   6   8   1   86.69    9.10
  -6   8  -1   92.79    5.90
   6   8   1   96.29    5.60
  -6   8  -1   95.69    8.10
   6  -8  -1  100.59    6.00
   7  -8   1    9.30    2.10
   7  -8   1   10.80    3.10
   7   8  -1    7.50    2.40
  -7   8   1    7.90    2.20
   7  -8   1    8.30    2.10
  -7  -8  -1    9.00    2.10
   7   8  -1    2.00    2.60
  -7   8   1    5.60    2.70
   7   8   1    8.60    2.60
  -7  -8   1    6.50    2.10
  -7   8  -1   13.90    2.40
   7  -8  -1    7.60    2.80
  -7   8  -1    7.70    2.30
   7  -8  -1   12.30    2.10
   7   8   1   10.30    3.00
   0  -9  -1  466.15   19.00
   0   9  -1  485.75   26.60
   0  -9  -1  478.45   22.80
   0  -9  -1  491.75   18.30
   0   9  -1  500.05   21.20
   0   9   1  499.55   21.50
   0   9   1  508.65   26.70
   0   9  -1  479.05   21.20
   0  -9   1  511.15   18.20
   0   9   1  507.95   21.00
   0  -9   1  491.75   22.90
   0   9  -1  493.85   19.40
   0   9  -1  557.94   26.50
   0   9   1  488.15   21.40
   0  -9  -1  477.45   18.50
   0   9  -1  559.94   23.30
   0   9   1  543.95   22.70
   0  -9   1  509.15   19.30
   0   9   1  501.15   26.60
  -1   9   1 1070.29   36.40
  -1  -9  -1 1047.10   35.20
   1   9  -1 1088.19   38.00
   1   9  -1 1133.09   42.70
  -1  -9  -1 1093.89   35.50
   1   9  -1 1067.59   36.30
   1   9  -1 1123.59   38.30
   1   9  -1 1129.19   41.60
  -1   9   1 1088.49   37.60
   1   9  -1 1071.29   44.60
  -1   9   1 1119.49   37.40
  -1  -9  -1 1064.19   36.90
  -1   9   1 1087.59   44.70
  -1   9   1 1030.90   37.40
   1   9  -1 1008.20   37.70
  -1   9   1 1078.29   46.30
   1   9  -1 1065.49   39.80
   1  -9   1 1054.79   35.50
  -1  -9  -1 1086.49   40.20
  -1  -9  -1 1155.38   36.20
   1  -9   1 1073.09   36.50
  -1   9   1 1095.39   40.00
   1  -9   1 1111.29   42.20
   1  -9   1 1082.59   35.60
   1   9  -1 1053.09   44.50
   1  -9   1 1110.49   36.20
   1  -9  -1 1030.00   34.70
   1   9   1 1072.39   37.80
  -1  -9   1 1068.39   34.80
  -1   9  -1 1059.59   37.80
  -1   9  -1 1024.30   35.60
  -1  -9   1 1072.79   34.50
   1  -9  -1 1067.69   36.00
   1   9   1 1087.19   37.10
  -1   9  -1 1032.00   36.80
   1   9   1 1119.49   41.50
   1   9   1  967.00   43.80
   1   9   1 1082.49   45.80
  -1   9  -1 1126.59   39.80
   1  -9  -1 1080.49   35.60
  -1  -9   1 1073.49   39.50
   1  -9  -1 1114.69   36.00
  -1   9  -1 1031.00   42.20
   1   9   1 1062.49   43.80
   1  -9  -1 1102.19   36.40
  -1   9  -1 1098.39   46.00
  -1   9  -1 1105.69   38.00
   1   9   1 1061.39   35.60
   1  -9  -1 1106.59   41.40
   1   9   1 1114.89   42.00
  -2  -9  -1  267.37   14.80
  -2  -9  -1  255.37   12.40
   2  -9   1  263.27   12.90
  -2  -9  -1  267.47   13.40
   2  -9   1  253.97   14.70
   2  -9   1  273.37   11.90
   2   9  -1  264.47   18.20
  -2   9   1  255.97   17.90
   2  -9   1  274.07   13.70
   2   9  -1  295.27   13.70
   2  -9   1  263.27   13.60
   2   9  -1  263.17   18.20
   2  -9   1  263.97   17.40
   2  -9   1  250.67   12.50
   2   9  -1  281.17   13.10
   2   9  -1  276.57   15.00
  -2   9   1  273.37   21.10
  -2   9   1  255.27   13.60
   2  -9   1  223.98   12.50
   2   9  -1  265.67   14.50
  -2   9   1  276.97   13.40
  -2   9   1  282.37   16.00
  -2   9   1  261.67   11.90
   2   9  -1  275.37   18.00
  -2  -9  -1  261.07   12.30
   2   9  -1  314.87   36.20
   2   9  -1  265.07   16.40
   2   9   1  275.17   13.80
   2  -9  -1  260.77   16.90
   2  -9  -1  266.07   14.80
  -2  -9   1  270.17   14.50
  -2  -9   1  274.27   12.30
   2   9   1  250.07   17.70
   2  -9  -1  285.07   16.80
  -2   9  -1  268.67   13.60
   2   9   1  268.77   18.30
  -2   9  -1  271.97   13.70
   2   9   1  293.67   20.40
   2  -9  -1  240.58   11.80
   2  -9  -1  270.87   13.20
  -2  -9   1  258.67   11.90
   2  -9  -1  280.97   14.00
   2   9   1  254.87   12.30
  -2  -9   1  256.57   11.80
   2  -9  -1  268.17   13.10
  -2   9  -1  258.67   13.40
   2   9   1  269.77   17.70
   2  -9  -1  268.67   12.10
  -2   9  -1  281.17   15.80
   2  -9  -1  260.77   12.50
   2   9   1  280.87   16.50
   2   9   1  278.27   12.90
   2   9   1  250.97   14.10
   2   9   1  275.37   14.40
  -2   9  -1  270.97   20.70
  -2   9  -1  259.77   12.00
  -3  -9  -1   25.70    5.10
   3   9  -1   22.20    4.30
  -3   9   1   16.90    7.90
   3   9  -1   22.60    7.20
  -3   9   1   23.80    4.90
  -3  -9  -1   27.30    5.00
  -3   9   1   19.30    5.20
   3   9  -1   20.90    6.90
  -3   9   1   19.30    4.30
   3   9  -1   23.30    5.60
  -3  -9  -1   26.10    6.30
   3  -9   1   28.10    5.00
  -3  -9  -1   22.90    6.80
   3  -9   1   21.60    3.20
   3   9  -1   21.80    6.30
   3  -9   1   23.90    5.00
   3   9  -1   22.00    5.50
  -3  -9  -1   17.30    4.20
   3  -9   1   31.30    7.10
   3  -9   1   22.30    5.30
  -3   9   1   23.30    4.20
   3  -9   1   15.40    6.30
   3   9  -1   14.00    4.70
  -3   9   1   28.20    4.00
  -3  -9  -1   20.90    4.60
  -3   9   1   20.80    4.60
  -3  -9  -1   24.80    3.80
   3  -9   1   25.00    5.00
   3  -9   1   21.80    3.90
   3   9  -1   28.20    7.80
  -3  -9   1   20.90    3.40
   3   9   1   23.10    6.60
  -3   9  -1   23.40    3.70
   3  -9  -1   19.90    4.50
   3   9   1   19.30    4.50
  -3  -9   1   31.20    4.90
   3   9   1   10.50    6.40
   3  -9  -1   22.40    4.80
  -3   9  -1   21.50    4.80
   3  -9  -1   27.00    4.90
   3   9   1   24.60    6.80
  -3   9  -1   30.30    6.30
   3  -9  -1   17.00    5.70
   3  -9  -1   15.50    5.30
  -3  -9   1   25.20    4.70
  -3   9  -1   22.00    4.20
   3  -9  -1   21.80    4.70
  -3   9  -1   22.40    5.10
   3  -9  -1   20.50    6.10
   3   9   1   21.10    4.10
   3  -9  -1   25.90    6.40
   3  -9  -1   21.70    3.20
  -3  -9   1   17.80    4.50
  -3  -9   1   24.20    4.70
  -3  -9   1   23.50    6.70
  -3   9  -1   15.40    8.50
   3   9   1   11.10    5.40
   3   9   1   17.10    5.20
   3   9   1   25.10    4.50
  -3   9  -1   23.10    4.10
   3   9   1   29.60    8.30
   3  -9  -1   23.00    5.00
   3   9   1   22.70    5.30
   4   9  -1  119.39    7.60
   4   9  -1  106.89   10.50
   4  -9   1  115.89    7.10
  -4  -9  -1  118.69   10.30
  -4  -9  -1  111.49    9.00
   4  -9   1  142.99    8.90
   4   9  -1  128.79   10.40
  -4   9   1  132.69   11.40
  -4  -9  -1  124.39    7.70
   4   9  -1  123.49   15.00
  -4   9   1  119.59    7.10
  -4   9   1  104.09    9.30
  -4  -9  -1  109.49   14.40
   4   9  -1  118.99    9.70
   4  -9   1  129.29   10.10
   4  -9   1  134.09   13.60
   4   9  -1  126.19   13.00
   4   9  -1  124.49    9.50
  -4  -9  -1  129.29   10.20
   4   9  -1  125.89    7.10
   4   9  -1  115.49    7.90
   4   9  -1  106.19   10.30
  -4   9   1  107.89   19.40
  -4   9   1  135.79    9.50
  -4   9   1  120.99    9.20
   4  -9   1  138.49   10.10
   4  -9   1  126.19    7.20
   4  -9   1  135.29   10.70
   4   9  -1  108.19   16.10
  -4   9   1  137.59   11.40
  -4  -9  -1  128.39   11.20
  -4  -9  -1  146.49   11.70
   4   9  -1  120.29   16.70
  -4   9   1  110.79    8.90
   4  -9   1  116.49    9.40
  -4   9   1  119.59    8.00
   4  -9   1  118.99    7.10
  -4  -9  -1  132.69    8.70
  -4   9   1  116.89    7.70
  -4   9   1  135.09    8.80
   4  -9   1   90.29   13.40
  -4   9   1  121.29    8.80
  -4  -9  -1  132.39   10.50
   4   9  -1  107.59   12.00
   4   9  -1  114.19    7.50
  -4  -9  -1  113.19    9.20
  -4   9   1  123.89    7.80
   4  -9   1  108.79   15.00
   4  -9   1  117.29    8.10
  -4  -9  -1  112.59   11.10
  -4   9   1  118.79   12.30
  -4   9  -1  111.39    7.80
   4   9   1  120.49    9.10
   4  -9  -1  126.29   10.10
   4   9   1  126.99    8.80
   4   9   1  116.79    7.40
  -4   9  -1  120.89    9.40
   4  -9  -1  116.29    6.90
   4   9   1  123.49   10.20
  -4  -9   1  148.59   11.10
   4   9   1  124.49   12.80
  -4  -9   1  125.99   15.80
  -4  -9   1  125.99    8.30
   4   9   1  108.29   13.80
  -4   9  -1  102.69   19.90
  -4   9  -1  109.59    6.90
  -4   9  -1   91.09    8.60
   4   9   1  120.39    7.00
   4  -9  -1  115.89    7.70
   4  -9  -1  132.69   10.50
  -4   9  -1  115.19    8.60
  -4  -9   1  133.59   10.10
   4  -9  -1  101.19   14.20
  -4   9  -1  114.39    9.20
   4  -9  -1  132.99   10.60
  -4  -9   1  118.99   11.50
  -4   9  -1  132.89   14.30
   4   9   1  126.99   12.00
   4   9   1  132.99    8.80
  -4   9  -1  115.79    9.80
  -4   9  -1  150.38   11.90
   4   9   1  106.89   15.90
  -4   9  -1  128.29    9.30
   4   9   1  129.79   11.30
  -4   9  -1  122.29    9.10
   4  -9  -1  135.69    7.30
  -4  -9   1  109.99    9.30
  -4   9  -1  129.19    9.80
  -4   9  -1  134.99   11.10
   4   9   1  129.79    9.40
  -4   9  -1  121.19    7.70
   4   9   1  122.19    7.90
   4   9   1  133.69   18.40
   4  -9  -1  145.59    9.40
   4  -9  -1  106.19   14.70
   4  -9  -1  127.09    8.40
  -4  -9   1  133.69    9.50
   4   9   1  125.99    9.50
   4  -9  -1  122.09    8.00
  -4  -9   1  134.59   10.20
  -4  -9   1  132.19    9.30
   5   9  -1    1.70    2.40
   5   9  -1   -3.10    3.80
   5  -9   1    0.50    2.40
   5  -9   1    1.30    3.50
  -5   9   1   -5.90    3.30
  -5   9   1   -3.60    2.70
   5   9  -1    5.70    4.40
   5   9  -1    2.50    4.60
  -5  -9  -1   -0.90    5.60
  -5  -9  -1    3.70    3.80
  -5  -9  -1   -3.70    5.60
  -5   9   1    0.80    2.90
   5   9  -1    0.70    3.70
   5   9  -1   -5.70    4.00
   5   9  -1    7.10    5.40
  -5   9   1   -2.10    3.10
   5   9  -1    0.10    1.80
   5   9  -1    2.30    4.20
   5   9  -1    1.90    5.60
   5  -9   1    3.10    2.40
   5   9  -1   -3.40    3.70
   5   9  -1   -1.00    2.50
   5   9  -1    6.70    4.80
   5  -9   1   -4.20    2.60
  -5   9   1    0.80    6.80
  -5  -9  -1    1.20    4.30
   5  -9   1    0.70    1.90
  -5  -9  -1   13.10    6.40
  -5  -9  -1   -2.90    2.80
   5   9  -1   -0.40    3.20
   5  -9   1    2.70    4.50
   5   9  -1    8.00    8.40
  -5   9   1    2.00    4.10
   5   9  -1   -0.50    2.10
  -5   9   1   -0.70    3.70
  -5  -9  -1    1.40    2.40
  -5   9   1    0.40    2.50
  -5   9   1   -1.60    4.30
   5  -9   1    3.90    2.70
   5   9  -1    1.60    3.30
   5  -9   1    3.50    3.30
  -5  -9  -1    1.30    2.80
  -5  -9   1    5.70    3.00
  -5  -9   1   -9.40    7.10
   5   9   1   -4.20    7.40
  -5   9  -1    3.60    3.30
  -5   9  -1    4.70    2.80
   5  -9  -1    1.30    3.60
   5  -9  -1    0.10    1.90
  -5  -9   1    2.10    3.00
  -5  -9   1    1.60    4.00
   5   9   1   12.70    5.20
  -5  -9   1   -4.00    4.40
   5   9   1   -1.30    2.00
   5  -9  -1    4.80    2.60
   5   9   1    7.80    6.10
  -5   9  -1   -0.80    2.30
  -5   9  -1   -0.80    4.20
   5   9   1    6.30    3.00
  -5  -9   1    1.60    5.10
  -5   9  -1    1.10    3.00
  -5  -9   1    8.70    6.30
   5   9   1   -3.00    3.00
  -5   9  -1    0.90    3.20
  -5  -9   1   -1.90    2.30
  -5   9  -1    0.40    3.70
   5  -9  -1    2.60    4.20
   5   9   1    6.50    3.70
   5  -9  -1   -3.80    2.30
   5   9   1    0.30    2.90
   5   9   1   -1.80    4.60
  -5   9  -1   -8.00    6.40
   5  -9  -1   -1.60    2.10
  -5  -9   1   -2.50    4.70
   5   9   1    1.90    4.30
   5   9   1   -0.10    3.50
   5   9   1   -3.40    1.70
   5  -9  -1   -0.10    2.20
   5   9   1   -1.80    3.20
  -5   9  -1   -1.70    4.00
   6   9  -1    7.80    7.20
   6   9  -1    7.50    2.20
  -6  -9  -1   10.40    2.10
  -6   9   1    9.90    3.20
   6  -9   1   13.70    5.80
   6   9  -1    8.50    4.00
   6   9  -1   10.60    6.00
  -6  -9  -1    6.60    3.90
  -6   9   1   10.20    3.60
  -6  -9  -1   14.50    3.10
   6  -9   1   13.70    3.30
  -6   9   1    2.90    4.30
   6  -9   1   11.80    2.70
   6   9  -1    7.50    3.40
  -6  -9  -1   12.20    2.60
  -6  -9  -1   14.40    3.30
   6   9  -1   14.60    4.30
  -6   9   1   10.30    3.00
   6   9  -1   12.40    2.30
   6  -9   1   16.20    3.80
   6  -9   1   17.60    3.40
   6   9  -1   11.80    4.20
   6  -9   1   13.60    2.70
  -6   9  -1   15.70    3.00
  -6   9  -1   15.10    3.50
   6   9   1   14.30    2.50
  -6  -9   1   15.90    4.50
   6  -9  -1   12.60    2.80
   6   9   1   12.10    2.50
   6   9   1   10.50    7.30
   6  -9  -1    7.90    2.20
   6  -9  -1   14.40    3.20
   6   9   1    1.70    3.10
  -6   9  -1    8.60    3.30
   6   9   1   10.00    5.90
  -6  -9   1   17.50    3.20
   6   9   1   11.60    3.90
   6   9   1    6.80    5.00
   6  -9  -1   15.40    3.70
   6   9   1   17.40    4.70
   6  -9  -1   13.50    2.90
  -6   9  -1   11.30    4.30
  -6  -9   1    8.30    2.30
   6   9   1   13.90    4.00
  -6  -9   1   10.30    2.90
   7   9  -1    5.00    2.60
  -7  -9  -1    3.70    1.80
  -7   9   1    3.40    1.90
  -7   9   1    2.50    1.70
   7   9  -1    6.40    3.70
   7  -9   1    6.70    1.70
   7  -9   1    4.70    2.90
   7  -9  -1    4.00    1.90
  -7  -9   1    0.60    1.80
   7  -9  -1    2.80    3.50
  -7  -9   1    6.50    2.00
   7  -9  -1    4.10    1.70
  -7   9  -1    2.50    1.80
   7   9   1    0.80    2.50
  -7   9  -1    6.80    2.10
   0  10  -1   53.59    7.80
   0  10  -1   49.20    7.00
   0  10  -1   34.70    6.30
   0 -10  -1   44.50    4.60
   0  10   1   41.10    8.90
   0 -10  -1   40.40    4.60
   0 -10   1   34.20    5.00
   0 -10  -1   39.50    7.30
   0  10  -1   43.80    5.80
   0 -10  -1   41.10    4.90
   0  10   1   36.90    5.60
   0 -10  -1   32.30    6.60
   0  10   1   51.79    7.40
   0 -10   1   41.00    7.80
   0  10   1   41.20    4.30
   0 -10   1   43.90    4.80
   0  10   1   37.20    8.60
   0  10  -1   48.40    6.00
   0  10  -1   40.20    4.40
   0  10   1   33.90    5.00
   0  10  -1   50.29   10.50
   0  10   1   41.00    6.50
   0 -10  -1   41.90    5.20
   0  10  -1   40.90    6.50
   0  10   1   38.40    6.20
   0  10   1   41.80    6.50
   0  10  -1   41.60    8.50
   0 -10   1   34.30    4.20
   1  10  -1  475.05   21.90
   1 -10   1  457.65   17.90
   1  10  -1  458.85   25.00
   1 -10   1  466.35   18.50
  -1  10   1  457.65   19.70
   1 -10   1  439.66   18.00
   1  10  -1  458.25   27.50
   1  10  -1  437.86   18.10
  -1  10   1  465.25   27.60
  -1 -10  -1  444.26   17.50
  -1 -10  -1  510.25   23.10
   1 -10   1  448.16   23.60
   1  10  -1  440.96   19.90
  -1  10   1  473.35   22.00
  -1 -10  -1  440.76   17.70
  -1  10   1  469.65   19.90
   1 -10   1  455.15   17.80
   1  10  -1  482.75   20.20
   1  10  -1  456.25   20.20
   1  10  -1  443.16   25.70
  -1 -10  -1  433.86   18.00
  -1 -10  -1  432.16   19.00
  -1  10   1  475.55   19.60
   1  10  -1  448.06   22.80
  -1  10   1  463.25   26.30
  -1  10   1  472.35   18.20
  -1  10   1  430.36   18.60
  -1  10  -1  474.15   20.40
  -1  10  -1  442.96   27.10
   1  10   1  460.85   20.50
   1  10   1  447.16   23.30
   1 -10  -1  463.75   23.50
   1  10   1  471.45   18.00
  -1  10  -1  455.45   18.30
  -1 -10   1  450.55   17.10
  -1 -10   1  458.15   17.50
  -1  10  -1  424.56   16.80
  -1  10  -1  448.86   24.60
  -1  10  -1  479.55   22.00
   1 -10  -1  467.05   18.20
  -1 -10   1  444.16   21.70
  -1  10  -1  466.05   19.90
   1 -10  -1  454.15   18.60
   1  10   1  461.85   24.30
   1  10   1  502.45   22.10
   1 -10  -1  473.65   18.50
  -1 -10   1  430.86   16.80
  -1  10  -1  438.76   19.20
   1  10   1  467.25   19.60
  -1 -10   1  474.55   19.30
   1 -10  -1  415.66   16.90
   1  10   1  459.05   23.30
   1 -10  -1  447.06   17.40
  -2  10   1  160.98    9.20
  -2 -10  -1  177.58   10.90
   2 -10   1  174.78   12.00
   2  10  -1  176.08   13.70
   2  10  -1  161.58   11.60
   2  10  -1  162.38   10.10
  -2 -10  -1  172.98   10.00
   2  10  -1  186.48   12.40
   2 -10   1  186.18   10.50
   2 -10   1  174.28   14.50
  -2  10   1  197.68   19.20
   2 -10   1  177.18    9.40
   2  10  -1  167.98   17.80
   2 -10   1  179.68   11.20
   2  10  -1  162.88   16.70
   2 -10   1  165.08   10.60
  -2  10   1  179.58   11.30
   2 -10   1  165.98   10.50
   2  10  -1  164.08   18.70
  -2  10   1  180.28   10.70
  -2 -10  -1  178.18    9.80
  -2 -10  -1  159.18   11.80
  -2  10   1  173.38   13.00
   2  10  -1  162.08   16.10
  -2  10   1  196.58   22.60
   2 -10  -1  174.18   11.20
  -2  10  -1  177.18   10.90
  -2  10  -1  166.28    9.30
  -2 -10   1  177.28    9.50
   2  10   1  172.98   17.30
   2  10   1  170.38   13.10
   2 -10  -1  150.38    8.30
  -2  10  -1  173.48   21.00
  -2  10  -1  186.98   14.30
   2 -10  -1  171.58    9.50
   2  10   1  142.09   15.50
  -2  10  -1  170.98   10.90
  -2  10  -1  172.68   12.80
   2 -10  -1  168.18   14.00
   2 -10  -1  171.88   10.50
   2 -10  -1  163.08   11.50
  -2 -10   1  169.28    9.60
   2  10   1  182.68   11.60
   2 -10  -1  186.18   11.00
   2  10   1  185.48   10.30
  -2 -10   1  182.08    9.70
   2  10   1  182.58   12.10
   2  10   1  195.38   15.40
  -2 -10   1  160.18   11.80
  -2  10  -1  185.88   11.20
   2  10   1  183.48   11.60
   2  10   1  167.88   19.10
   2 -10  -1  180.48   10.20
   3  10  -1   55.79    7.30
   3  10  -1   40.40    9.90
  -3  10   1   57.09   14.10
  -3  10   1   52.79    7.00
   3  10  -1   47.80    7.80
  -3 -10  -1   57.99    7.40
  -3 -10  -1   57.19    5.20
   3  10  -1   75.49   11.80
  -3 -10  -1   59.59    9.90
   3 -10   1   60.09    7.50
  -3 -10  -1   57.19    6.90
  -3 -10  -1   61.49    6.70
   3 -10   1   42.80    8.30
   3 -10   1   66.19    8.20
  -3  10   1   56.39    5.60
   3  10  -1   62.79   12.10
  -3  10   1   52.39    6.10
   3  10  -1   64.79    6.80
  -3  10   1   69.19    6.80
   3  10  -1   59.19    6.90
  -3 -10  -1   69.39    7.70
   3 -10   1   50.99   11.20
  -3  10   1   59.59    9.10
   3  10  -1   52.39    8.00
   3 -10   1   54.29    7.50
   3 -10   1   59.69    4.80
   3 -10   1   47.10    7.50
   3  10  -1   65.69   11.80
   3  10   1   60.29    8.00
   3 -10  -1   50.99    9.60
   3  10   1   61.59   10.20
   3 -10  -1   56.99    7.50
   3  10   1   62.49    7.30
  -3  10  -1   68.89    9.60
   3  10   1   56.29    8.30
  -3  10  -1   59.49   13.80
  -3 -10   1   60.79    6.90
   3 -10  -1   52.89    7.10
   3 -10  -1   58.39    7.20
   3 -10  -1   58.09    6.00
  -3  10  -1   69.29    6.90
   3  10   1   57.19   11.80
   3 -10  -1   62.09    9.70
   3  10   1   60.69    6.40
   3  10   1   62.99   12.50
  -3  10  -1   60.09    5.80
   3 -10  -1   59.69    4.70
  -3 -10   1   65.99    7.40
   3  10   1   56.09   11.20
   3 -10  -1   69.19    9.00
  -3  10  -1   66.79    6.80
  -3 -10   1   52.19    5.30
  -3  10  -1   63.49    7.60
   3  10   1   51.49    6.20
  -3 -10   1   59.79    7.20
   3 -10  -1   70.49    8.10
  -4  10   1   13.80   11.10
  -4  10   1    1.70    3.50
   4  10  -1    6.90    3.10
  -4 -10  -1    1.60    3.50
  -4 -10  -1   10.30    4.90
  -4 -10  -1    0.00    3.90
   4  10  -1    2.60    6.40
   4  10  -1    4.30    3.30
   4  10  -1    3.30    2.20
   4  10  -1    2.60    3.80
   4 -10   1    0.10    3.20
   4 -10   1    4.40    5.50
   4  10  -1    8.30    4.70
  -4  10   1    9.10    3.00
  -4  10   1   -0.20    3.70
   4  10  -1    3.90    4.10
  -4  10   1    2.00    2.90
  -4  10   1    6.50    3.80
  -4  10   1   -5.50    4.70
   4  10  -1   -0.10    3.60
  -4 -10  -1    6.90    7.50
  -4 -10  -1   -1.60    2.80
   4 -10   1    7.40    3.90
   4 -10   1    4.60    2.30
   4  10  -1    5.70    3.50
   4  10  -1    9.40    6.50
   4  10  -1   -3.80    5.60
   4  10  -1    6.30    4.70
  -4  10   1    2.80    4.40
  -4 -10  -1    2.00    2.40
  -4 -10  -1    3.50    4.30
   4  10  -1    3.10    2.50
   4  10  -1    1.20    3.80
   4 -10   1    1.50    2.30
   4 -10   1    9.00    6.30
   4 -10   1    2.80    3.10
  -4  10   1    3.40    3.80
   4 -10   1    3.80    2.50
  -4  10   1    1.00    4.10
   4 -10   1   -0.50    6.60
  -4  10   1    5.00    2.40
  -4 -10   1    6.80    7.70
   4  10   1    4.00    2.20
   4  10   1    2.80    2.60
   4 -10  -1    3.00    2.30
   4 -10  -1    0.40    3.40
   4  10   1   -4.40    5.40
   4 -10  -1    2.60    3.50
  -4 -10   1    5.20    4.20
  -4  10  -1   -2.20    3.90
   4  10   1    5.50    4.10
  -4  10  -1    2.50    3.40
   4  10   1    4.70    3.60
   4 -10  -1    2.10    2.20
   4  10   1    3.80    4.10
  -4  10  -1    0.90    4.60
   4 -10  -1    3.60    2.70
   4  10   1    2.80    5.40
   4  10   1    1.10    2.20
  -4 -10   1    1.30    2.30
  -4  10  -1   -3.00    3.90
   4  10   1    6.70    3.80
  -4 -10   1    0.70    2.90
  -4  10  -1    5.30    2.40
   4  10   1   -4.30    5.10
  -4  10  -1    4.40    2.90
  -4  10  -1    5.70    2.50
  -4 -10   1    4.70    3.60
  -4  10  -1    3.90    2.90
  -4 -10   1    4.10    4.00
   4  10   1    6.60    5.50
   4 -10  -1    1.50    2.10
   4 -10  -1    5.40    7.70
   4  10   1    7.90    4.20
  -4  10  -1    9.40    3.40
   4  10   1    2.10    7.10
  -4  10  -1    5.70    4.40
   4 -10  -1    4.60    2.30
  -4  10  -1    6.40    3.20
   4  10   1    8.60    3.90
   4 -10  -1    6.90    5.10
   4 -10  -1    1.00    2.10
  -4  10  -1    0.70    3.20
   4 -10  -1    2.70    3.70
  -4  10  -1   -0.50    9.80
   4  10   1   -2.60    6.10
   5  10  -1   57.89    5.60
   5  10  -1   56.29    6.70
   5  10  -1   58.49    6.70
   5 -10   1   63.89    5.00
  -5 -10  -1   63.19    5.40
   5  10  -1   56.49    6.40
   5  10  -1   59.79    7.30
   5  10  -1   61.69   14.10
  -5  10   1   49.99    6.60
  -5  10   1   61.79    5.90
   5 -10   1   67.09    6.60
  -5 -10  -1   75.89    9.30
   5  10  -1   63.89    5.20
  -5 -10  -1   66.89    6.40
  -5 -10  -1   62.99    8.90
  -5 -10  -1   70.09    7.40
  -5 -10  -1   63.39    5.70
  -5  10   1   61.69    5.60
   5  10  -1   50.19    5.20
   5  10  -1   75.59   12.80
   5  10  -1   60.89    7.50
   5  10  -1   64.39    5.50
   5  10  -1   76.99    9.10
   5 -10   1   73.79   10.80
   5  10  -1   62.49    5.40
  -5  10   1   53.39    6.00
   5 -10   1   58.19    5.80
  -5  10   1   59.99    6.90
   5 -10   1   53.29    9.60
   5 -10   1   53.49    5.40
   5 -10   1   66.99    9.50
   5  10  -1   61.69    6.60
   5  10  -1   54.89    7.40
  -5 -10   1   49.99    8.20
   5  10   1   61.49    5.10
  -5  10  -1   62.69    6.10
  -5 -10   1   60.89   12.00
   5  10   1   53.89    5.30
  -5 -10   1   65.99    5.70
   5  10   1   56.49    5.90
   5  10   1   54.89    6.20
   5 -10  -1   58.49    4.80
  -5  10  -1   60.29    6.50
   5 -10  -1   67.29    5.20
  -5  10  -1   57.19    7.00
   5  10   1   69.39    8.10
  -5 -10   1   54.69    7.90
  -5 -10   1   72.19    6.00
   5 -10  -1   60.29    6.10
   5 -10  -1   85.49   15.00
  -5  10  -1   63.19    5.80
   5  10   1   78.89   16.20
   5  10   1   64.99    6.80
   5  10   1   52.29    6.30
   5 -10  -1   66.49    5.60
   5  10   1   59.49    8.00
  -5  10  -1   75.29    6.10
   5  10   1   62.89    5.20
  -5 -10   1   69.79    6.50
   5  10   1   58.89    7.40
   5 -10  -1   67.99    8.60
  -5  10  -1   62.29    5.60
   5  10   1   56.09    7.10
  -5  10  -1   55.39    6.80
   5 -10  -1   74.69   13.40
   5  10   1   67.79   12.00
   5 -10  -1   64.79    5.80
   6  10  -1   16.40    2.50
   6 -10   1   22.90    3.30
  -6  10   1   18.60    3.80
  -6 -10  -1   20.00    2.90
   6  10  -1   14.80    4.30
   6  10  -1   19.10    4.20
   6  10  -1   13.70    5.10
  -6 -10  -1   13.50    3.10
   6  10  -1   22.10    4.50
   6  10  -1   18.30    3.10
   6 -10   1   19.20    3.90
   6 -10   1   16.20    3.40
   6  10  -1   23.10    4.50
  -6  10   1   19.20    3.60
   6 -10   1   21.90    3.10
   6  10  -1   17.60    2.50
   6 -10   1   23.30    3.70
   6  10   1   20.60    4.60
   6  10   1   16.00    3.50
  -6 -10   1   23.00    2.70
   6  10   1   16.60    4.10
   6  10   1   20.50    4.70
   6 -10  -1   20.20    3.20
   6  10   1   17.30    4.30
   6 -10  -1   25.10    3.80
  -6  10  -1   18.40    3.60
  -6 -10   1   19.30    3.40
  -6  10  -1   22.20    3.70
   6  10   1   18.70    2.60
   6 -10  -1   26.00    4.50
   6 -10  -1   24.80    3.20
   6  10   1   14.70    5.40
  -6  10  -1   20.40    2.80
   6 -10  -1   22.50    3.50
  -7 -10  -1   17.70    2.20
   7  10  -1   16.50    2.60
  -7  10  -1   19.90    3.10
  -7 -10   1   16.10    2.10
   7  10   1   15.70    2.50
   0  11   1   85.59    9.10
   0  11   1   76.49    7.70
   0 -11   1   84.09    6.30
   0  11  -1   83.49    8.00
   0  11  -1   79.99   12.80
   0  11  -1   73.59   11.90
   0 -11  -1  102.89   12.30
   0 -11  -1   74.29    6.20
   0  11   1   64.69    5.40
   0  11  -1   78.39    8.80
   0 -11  -1   64.69    5.30
   0 -11   1   70.19    5.50
   0  11   1   68.39    8.80
   0  11   1   66.69   12.20
   0  11  -1   72.29    7.40
   0 -11  -1   74.69    7.40
   0  11  -1   73.79    8.80
   0  11   1   76.79    9.60
   0 -11   1   64.59    9.80
   0  11   1   80.59    8.10
   0 -11  -1   67.99    5.80
   0 -11   1   77.99    7.50
   0  11  -1   82.19    9.40
   0 -11   1   71.09    5.90
   0 -11  -1   73.39    7.00
   0  11  -1   70.39    9.00
   0  11  -1   61.29    5.70
   0  11   1   69.49   12.70
   0 -11   1   72.09    5.70
  -1 -11  -1  243.38   16.30
  -1  11   1  259.17   13.90
   1 -11   1  259.77   11.30
   1  11  -1  241.18   14.10
  -1  11   1  263.07   14.20
   1 -11   1  257.47   12.40
   1  11  -1  252.47   19.50
  -1 -11  -1  261.87   12.80
   1  11  -1  246.48   12.90
  -1 -11  -1  247.18   12.20
   1  11  -1  255.17   15.70
   1  11  -1  273.17   14.30
  -1 -11  -1  252.97   11.90
   1  11  -1  226.78   16.80
   1  11  -1  275.77   15.40
   1 -11   1  261.87   13.00
  -1  11   1  258.77   12.50
  -1  11   1  277.07   16.50
   1  11  -1  289.47   20.50
  -1 -11  -1  258.27   13.40
   1  11  -1  264.97   17.10
   1 -11   1  275.17   18.00
   1 -11   1  253.67   13.30
  -1  11   1  242.38   13.10
  -1  11   1  262.97   21.30
   1  11  -1  268.87   12.70
   1 -11   1  251.67   11.50
  -1  11   1  258.77   14.10
  -1  11   1  247.28   19.80
  -1 -11   1  256.87   12.00
   1  11   1  260.07   17.50
   1 -11  -1  257.07   11.30
  -1 -11   1  255.57   11.70
   1 -11  -1  251.87   12.60
  -1 -11   1  266.47   13.60
   1  11   1  262.87   17.30
   1 -11  -1  254.47   13.00
  -1  11  -1  262.67   14.10
  -1  11  -1  277.77   16.20
   1 -11  -1  220.88   16.60
   1  11   1  256.37   15.60
  -1 -11   1  246.68   11.50
  -1  11  -1  236.28   17.90
  -1 -11   1  256.57   16.10
  -1  11  -1  287.67   14.20
   1  11   1  266.37   19.60
  -1  11  -1  279.07   14.80
  -1  11  -1  230.08   23.60
   1  11   1  255.07   15.00
   1  11   1  252.17   12.10
   1 -11  -1  253.17   12.40
   1  11   1  248.28   20.00
   1 -11  -1  248.78   11.80
   1  11   1  222.08   13.50
  -1  11  -1  265.37   12.70
  -2 -11  -1  350.46   16.90
   2  11  -1  365.66   20.00
   2  11  -1  405.56   17.20
   2 -11   1  384.76   18.80
  -2  11   1  406.96   21.60
   2 -11   1  387.66   19.40
  -2  11   1  414.56   18.70
   2  11  -1  366.66   23.20
   2 -11   1  377.96   15.30
  -2  11   1  399.66   18.20
  -2  11   1  415.66   29.10
   2 -11   1  413.16   18.70
   2  11  -1  388.66   18.90
  -2 -11  -1  387.26   17.90
  -2 -11  -1  391.16   20.60
   2  11  -1  396.96   22.00
   2 -11   1  383.76   18.90
   2  11  -1  413.96   19.90
   2  11  -1  404.16   24.90
  -2  11   1  387.46   17.30
   2  11  -1  373.56   25.60
  -2 -11  -1  394.06   18.50
  -2 -11  -1  378.76   15.20
   2  11  -1  383.16   17.90
  -2  11   1  393.46   18.80
   2 -11   1  386.66   18.80
   2 -11   1  363.46   23.30
   2  11  -1  386.96   24.70
   2 -11  -1  368.56   22.70
  -2  11  -1  392.86   28.50
   2 -11  -1  400.46   18.80
  -2  11  -1  404.66   18.90
  -2  11  -1  380.46   20.90
  -2 -11   1  387.66   18.60
  -2  11  -1  389.76   16.60
  -2  11  -1  398.06   23.20
   2 -11  -1  394.26   16.80
   2  11   1  404.46   24.40
  -2  11  -1  381.16   18.40
   2 -11  -1  400.06   16.80
   2  11   1  392.46   19.00
   2  11   1  332.27   23.10
   2  11   1  418.06   17.00
   2  11   1  410.36   17.60
   2  11   1  360.46   18.80
   2 -11  -1  393.66   18.50
  -2  11  -1  367.76   16.80
   2 -11  -1  385.06   14.90
   2  11   1  418.46   25.10
  -2 -11   1  385.26   17.00
  -2 -11   1  396.56   16.60
   2  11   1  392.76   19.60
   2 -11  -1  351.66   18.90
   2  11   1  363.86   26.00
   2 -11  -1  420.86   18.50
  -2 -11   1  406.76   16.90
   2  11   1  430.06   22.50
   2 -11  -1  389.06   15.30
   2  11   1  416.66   18.30
  -2  11  -1  384.06   15.90
  -2  11  -1  386.06   20.90
   3  11  -1   69.09   13.70
   3  11  -1   83.49   10.40
   3 -11   1   69.19    5.30
  -3 -11  -1   84.99    8.10
  -3  11   1   81.59    9.10
  -3  11   1   57.69   14.50
   3  11  -1   70.49    7.60
   3  11  -1   76.79    9.40
   3 -11   1   78.29    9.40
   3  11  -1   76.99   11.90
   3  11  -1   69.69    8.50
  -3  11   1   75.19    7.80
   3  11  -1   67.39    7.20
   3 -11   1   82.89    9.40
  -3 -11  -1   79.89    9.20
  -3  11   1   77.99    7.40
  -3 -11  -1   79.99    7.30
  -3 -11  -1   63.19    7.80
   3 -11   1   69.89    8.60
  -3  11   1   57.89    9.40
   3  11  -1   49.60   10.80
   3 -11   1   70.79   12.30
  -3 -11  -1   77.19    6.10
  -3  11   1   77.49    6.10
   3 -11   1   79.29    9.90
  -3 -11   1   62.49   11.10
  -3 -11   1   71.69    7.40
   3  11   1   75.09    9.10
   3 -11  -1   84.39   10.70
   3 -11  -1   69.29    8.80
   3  11   1   61.89    7.60
  -3 -11   1   69.79    8.00
  -3  11  -1   80.49   16.60
  -3 -11   1   75.99    8.20
   3  11   1   66.99    6.80
   3  11   1   57.19   10.00
   3 -11  -1   70.69    6.90
  -3  11  -1   77.19    7.40
  -3  11  -1   65.19    7.90
   3 -11  -1   64.59   12.00
   3 -11  -1   70.29    8.40
   3  11   1   68.59   12.60
  -3  11  -1   74.59    7.20
   3  11   1   53.99   11.90
   3  11   1   66.79    7.10
   3  11   1   65.59    9.30
  -3 -11   1   78.89    9.40
   3 -11  -1   69.89    5.30
   3 -11  -1   74.19    7.40
  -3  11  -1   64.59    6.20
  -3  11  -1   79.19   10.60
   3 -11  -1   87.29    9.50
  -3 -11   1   69.69    5.70
   4 -11   1   -1.70   10.90
   4  11  -1    3.80    4.60
   4 -11   1   -5.50    5.80
   4  11  -1    5.40    3.80
  -4  11   1    5.60    3.20
  -4 -11  -1    2.70    4.80
   4 -11   1    7.90    4.00
  -4  11   1    7.20    3.00
  -4  11   1   -0.30    4.10
   4  11  -1    4.10    4.60
   4 -11   1    4.50    2.20
   4  11  -1    8.90    3.10
  -4  11   1   16.60    5.70
  -4  11   1    1.80    2.80
  -4  11   1   12.30    4.30
   4  11  -1    2.60    3.70
   4  11  -1    5.60    4.30
   4  11  -1    7.60    8.80
  -4 -11  -1    3.00    9.00
   4  11  -1    6.10    3.50
   4  11  -1    2.70    4.40
   4 -11   1    6.80    3.10
  -4 -11  -1   -1.40    3.90
   4  11  -1    3.30    2.70
   4  11  -1    0.00    5.30
   4  11  -1    5.70    4.30
  -4 -11  -1   -2.60    3.50
   4 -11   1    2.20    2.40
  -4 -11  -1    6.30    2.50
   4  11  -1    7.80    2.50
   4  11  -1    2.60    4.10
   4 -11   1    2.20    4.10
   4  11  -1    4.60    3.30
  -4  11   1    6.80    2.60
  -4  11   1    7.20    3.30
  -4  11   1    2.00    3.40
  -4 -11  -1    0.60    3.70
  -4  11   1    8.20    3.10
   4 -11   1    6.80    2.60
  -4  11   1   -0.90    3.30
   4  11  -1   -0.30    1.90
  -4 -11  -1    0.90    4.00
   4  11  -1    5.70    3.00
   4 -11   1    7.40    8.60
   4 -11   1   15.10   13.80
  -4 -11  -1    2.50    2.80
   4 -11   1    5.40    4.50
   4 -11  -1    3.10    2.10
  -4  11  -1    0.80    2.70
   4  11   1    6.90    3.00
   4 -11  -1    3.10    2.50
   4  11   1    3.30    4.70
   4  11   1    5.80    5.50
   4  11   1    7.10    3.40
  -4 -11   1    4.30    4.00
   4  11   1    0.50    2.20
  -4 -11   1    3.90    4.00
  -4  11  -1    8.40    4.50
  -4 -11   1    4.60    2.50
   4  11   1    3.50    3.90
  -4  11  -1    5.00    3.40
   4  11   1    3.50    3.60
   4  11   1   18.80    9.80
  -4  11  -1   14.00    5.50
   4 -11  -1    2.60    3.50
  -4 -11   1    3.20    3.10
   4  11   1    9.00    3.40
  -4  11  -1    5.50    2.50
   4 -11  -1    4.20    2.50
   4 -11  -1    2.40    2.40
  -4  11  -1    6.90    3.60
   4 -11  -1    8.60    9.00
   4 -11  -1    6.00    4.20
   4  11   1   10.40    3.70
  -4  11  -1    6.30    3.00
   4  11   1    1.10    4.20
  -4  11  -1    1.40    2.60
  -4  11  -1    5.80    3.20
  -4 -11   1    6.20    4.30
   4  11   1    4.70    2.20
   4  11   1    0.40    4.00
  -4 -11   1    3.60    3.70
  -4  11  -1   -1.30    3.70
   4 -11  -1    4.20    5.10
   4 -11  -1    4.10    2.90
  -4 -11   1    0.00    3.20
   4 -11  -1    4.20    2.30
   4 -11  -1    9.80    4.20
  -4  11  -1    3.30    2.20
  -4  11  -1    9.50    3.40
  -4  11  -1    0.60    3.60
   4  11   1    7.20    5.00
   4  11   1    4.40    2.60
  -4  11  -1    1.30    3.40
  -5 -11  -1    2.00    2.80
  -5 -11  -1   14.10    6.90
   5  11  -1    6.40    4.10
  -5  11   1    7.80    4.00
  -5  11   1    6.50    2.60
   5 -11   1    6.80    2.80
   5 -11   1    8.10    4.70
  -5 -11  -1    0.20    5.60
   5  11  -1   10.50    4.30
   5  11  -1    9.10    5.30
  -5 -11  -1    6.20    2.60
   5  11  -1    4.10    2.90
  -5  11   1    4.90    2.80
   5 -11   1    8.20    3.10
   5  11  -1    2.70    3.60
   5 -11   1    2.60    3.00
   5  11  -1   10.10    2.40
   5  11  -1    9.00    2.70
   5 -11   1    6.60    2.60
   5  11  -1    5.00    3.50
   5  11  -1   15.90    7.10
   5  11  -1    6.30    4.20
   5 -11   1    7.10    5.00
   5  11  -1   -0.40    8.60
   5  11  -1    3.80    3.70
  -5  11   1    1.20    3.00
   5 -11   1    4.20    2.10
  -5 -11  -1    6.60    2.60
  -5  11   1   10.10    3.60
   5  11  -1    4.40    2.60
   5  11  -1    4.60    3.40
   5  11  -1    6.20    2.30
  -5 -11  -1   12.90    4.20
  -5  11  -1    3.80    3.10
   5  11   1    8.00    2.30
  -5 -11   1    9.90    2.70
   5 -11  -1    3.50    2.40
  -5  11  -1    7.60    2.70
  -5 -11   1    2.30    2.40
   5  11   1    5.60    2.60
  -5  11  -1    9.30    3.20
  -5  11  -1    4.70    3.00
   5 -11  -1   10.10    5.10
   5  11   1    4.80    2.80
   5 -11  -1    7.30    7.60
   5 -11  -1   -0.10    2.20
   5  11   1   -0.30    3.00
  -5 -11   1    1.50    5.40
   5  11   1   -1.60    3.50
   5  11   1  -12.00    8.20
   5  11   1   10.60    6.90
   5 -11  -1    2.10    2.80
  -5  11  -1    2.20    4.00
   5  11   1    7.00    3.50
   5  11   1    6.10    3.50
   5  11   1    6.80    2.30
  -5 -11   1    2.40    5.50
   5 -11  -1    4.70    2.20
  -5 -11   1   14.70    3.50
   5  11   1    8.50    5.20
   5 -11  -1    8.00    2.70
  -5  11  -1    5.30    2.50
   5  11   1   13.60    4.50
   5  11   1    5.00    4.20
   5  11   1    5.90    4.00
  -5 -11   1    0.20    4.70
  -5  11  -1   10.60    4.00
   5 -11  -1    1.80    2.40
   6 -11   1   23.70    3.20
   6 -11   1   16.70    3.80
   6  11  -1   19.30    2.90
   6  11  -1   11.50    3.60
  -6  11   1   17.30    3.30
  -6 -11  -1   22.00    2.80
   6  11  -1   15.90    5.90
   6 -11   1   18.50    2.80
   6 -11   1   19.30    3.30
   6  11  -1   16.20    2.30
   6  11  -1   18.60    2.50
  -6 -11  -1   17.00    3.50
   6  11  -1   21.70    3.70
   6  11  -1   17.60    4.40
   6  11  -1   21.80    4.20
  -6  11   1   10.50    3.30
  -6  11   1   20.90    2.80
   6 -11  -1   18.70    2.80
  -6  11  -1   18.40    3.40
   6  11   1   20.80    4.20
   6  11   1   19.50    2.30
  -6 -11   1   19.30    3.40
  -6 -11   1   17.20    2.40
   6  11   1   15.60    2.30
   6  11   1   21.00    4.60
  -6 -11   1   16.70    2.70
   6 -11  -1   20.70    5.80
   6 -11  -1   19.10    3.70
   6  11   1   16.70    5.50
  -6  11  -1   19.00    3.50
   6 -11  -1   22.80    3.70
   6  11   1   16.00    3.80
   6  11   1   19.90    3.60
  -6  11  -1   22.20    2.80
   0  12  -1    7.50    4.20
   0  12  -1    9.10    4.50
   0  12  -1   11.10    6.20
   0 -12   1   12.20    3.20
   0 -12  -1   14.40    3.60
   0 -12  -1   17.20    3.70
   0  12   1   11.10    3.60
   0 -12   1   16.70    5.80
   0  12   1   17.40    7.30
   0 -12   1   13.50    3.40
   0  12   1    9.30    4.10
   0  12  -1   11.40    4.00
   0  12   1   22.10    5.20
   0  12  -1   15.50    3.20
   0 -12  -1   11.10    3.50
   0 -12  -1   11.40    3.60
   0 -12   1    9.70    3.10
   0 -12  -1   13.50    3.40
   0  12   1   12.60    4.90
   0  12   1   17.60    7.60
   0 -12  -1    5.20    4.70
   0  12  -1   10.00    5.90
   0  12  -1   14.60    4.80
   0  12   1   14.40    3.10
   0 -12   1   17.40    3.20
   0  12   1    8.90    4.10
   0  12  -1   12.60    4.50
   0 -12   1   16.50    3.90
   0  12   1   12.90    4.70
   0  12  -1    9.80    3.90
  -1  12   1   44.80   10.40
  -1  12   1   44.60    5.80
   1  12  -1   41.00    9.50
  -1 -12  -1   51.79    6.30
   1  12  -1   49.20    5.80
   1  12  -1   42.50    6.30
  -1 -12  -1   54.59    6.40
  -1 -12  -1   49.70    5.70
   1  12  -1   43.70    8.30
   1 -12   1   52.89    5.20
   1 -12   1   51.79    6.00
  -1  12   1   41.20    6.30
   1  12  -1   37.00    8.50
   1  12  -1   49.30    8.10
   1  12  -1   63.69    8.50
  -1 -12  -1   49.10    6.50
   1  12  -1   47.90    5.90
  -1  12   1   54.09   11.90
   1  12  -1   43.80    6.40
  -1 -12  -1   39.00    8.40
  -1  12   1   46.40    8.00
   1  12  -1   35.00    9.10
   1  12  -1   45.40    6.60
  -1  12   1   50.89    7.20
  -1 -12  -1   44.50    5.40
  -1  12   1   44.50    6.00
  -1  12   1   57.19    7.80
   1  12  -1   43.70    8.70
   1 -12   1   57.89    6.80
   1 -12   1   44.50    8.80
   1  12   1   43.60    4.90
   1  12   1   27.60    8.30
   1 -12  -1   41.60    8.70
  -1  12  -1   50.99    7.40
  -1  12  -1   44.30    9.50
  -1  12  -1   32.50    6.80
   1 -12  -1   48.90    6.60
  -1  12  -1   50.09    7.10
   1  12   1   43.90    8.60
  -1 -12   1   43.40    5.60
  -1  12  -1   39.20   10.50
   1  12   1   35.40    6.80
   1 -12  -1   56.49    6.60
   1  12   1   50.39    8.00
   1 -12  -1   52.69    5.90
  -1  12  -1   38.80    5.70
  -1 -12   1   41.80    6.20
  -1 -12   1   44.90    8.50
   1  12   1   36.60    5.90
   1  12   1   39.40    5.00
  -1 -12   1   51.49    8.50
   1 -12  -1   43.20    5.60
  -1  12  -1   38.50    6.30
   1 -12  -1   48.50    5.20
  -1  12  -1   43.80    6.90
   1  12   1   37.80    9.80
   1  12   1   42.50    8.50
   1  12   1   55.19    7.70
  -2 -12  -1  112.29   11.20
   2 -12   1  117.89   11.40
   2 -12   1   93.89    6.10
  -2 -12  -1  110.09    8.20
   2  12  -1   93.79   14.40
   2 -12   1  104.29    8.60
  -2  12   1   93.79   10.50
   2  12  -1  109.29    8.40
   2  12  -1   99.69    7.70
   2  12  -1   90.49    9.00
  -2  12   1   95.89   10.30
   2  12  -1  102.39   16.30
  -2  12   1  105.79    8.30
   2 -12   1   91.99    7.40
  -2  12   1  100.79    7.40
   2  12  -1   94.59   10.50
   2  12  -1   95.99   10.30
  -2  12   1   72.99   13.60
  -2 -12  -1   89.79    9.40
   2  12  -1   67.89   12.10
   2 -12   1   84.99   13.20
  -2 -12  -1   89.29   11.10
  -2 -12  -1   94.39    6.50
  -2  12   1   94.69   11.90
  -2  12   1   88.69   16.90
   2  12  -1   82.89   11.20
   2 -12  -1   94.99    7.60
   2  12   1   96.39    7.40
  -2 -12   1  109.19    8.00
   2 -12  -1  103.89   21.90
   2 -12  -1   89.09    9.50
   2  12   1  112.59   19.90
  -2  12  -1   89.59   17.50
  -2  12  -1  103.69   10.80
   2  12   1  122.19   16.10
   2  12   1   91.69    7.60
   2  12   1   94.89   16.00
  -2 -12   1  104.09    7.90
   2 -12  -1   90.79    8.50
  -2 -12   1   99.89   10.30
  -2 -12   1   97.49    6.60
   2 -12  -1  101.19    6.20
  -2  12  -1   95.19    8.00
  -2  12  -1  105.89   10.40
  -2  12  -1   95.69    7.00
  -2  12  -1  104.99   12.20
   2  12   1   72.49   11.80
   2 -12  -1   83.39    6.50
  -2 -12   1  100.29    7.80
   2  12   1   87.39   10.10
   2 -12  -1   98.49    8.70
  -2  12  -1   85.89    9.20
  -2  12  -1   99.89    7.60
   2  12   1  105.69   13.10
   2  12   1   92.99    9.30
   2 -12  -1  110.39    9.20
  -2 -12   1   94.49   11.90
   2 -12  -1  112.09   10.60
   3  12  -1   72.19    6.00
   3 -12   1   71.19   12.70
   3  12  -1   68.89   10.30
   3  12  -1   87.79    9.40
   3  12  -1   92.79   11.10
  -3  12   1   88.29    8.30
  -3 -12  -1   49.30   10.10
   3  12  -1   74.99    8.00
  -3  12   1   76.09    7.70
   3  12  -1   60.79    5.30
  -3  12   1   85.89    6.70
  -3  12   1   75.09    5.70
  -3  12   1   84.19    7.80
   3  12  -1   56.09   12.40
   3 -12   1   86.29   10.60
   3  12  -1   42.20   11.50
   3  12  -1   71.69    7.40
   3 -12   1   88.29    6.00
   3  12  -1   74.29   10.80
   3  12  -1   81.39    9.10
   3  12  -1   65.49    6.70
   3 -12   1   90.59    9.80
   3  12  -1   60.39   10.30
   3  12  -1   66.69    6.40
  -3 -12  -1   78.29    8.00
  -3  12   1  101.99   19.70
  -3  12   1   71.29    8.50
  -3 -12  -1   81.59    8.80
  -3 -12  -1   81.19    6.20
   3 -12   1   80.49    9.30
   3 -12   1   74.79    9.30
  -3 -12  -1   71.89    9.30
  -3 -12  -1   83.09    9.50
  -3  12   1   85.89   11.80
   3  12  -1   62.29   11.10
   3  12  -1   87.59   10.90
   3 -12   1   66.69   11.10
  -3  12   1   81.79    7.80
   3  12  -1   76.59    7.80
  -3  12   1   77.39    8.50
  -3  12  -1   81.59    6.80
  -3  12  -1   65.89    6.90
   3  12   1   56.99    8.00
   3  12   1   84.39   10.40
   3  12   1   70.09    5.70
   3  12   1   70.09   12.10
   3 -12  -1   74.79    5.50
  -3 -12   1   84.59    9.70
   3  12   1   83.49    8.20
   3 -12  -1   77.09   12.50
  -3  12  -1   79.49    5.90
  -3  12  -1   78.09    6.90
   3 -12  -1   71.69   11.60
   3  12   1   76.49    9.10
  -3 -12   1   79.09   13.00
   3  12   1   73.79    7.50
   3 -12  -1   80.29    6.10
  -3 -12   1   64.69    8.00
   3 -12  -1   85.99   10.10
   3 -12  -1   88.89    9.40
  -3 -12   1   71.39    8.10
   3 -12  -1   85.49    6.80
   3  12   1   90.49   15.10
  -3 -12   1   76.29    6.50
   3  12   1   68.69    6.10
  -3  12  -1   98.59   19.20
  -3  12  -1   73.89    6.30
   3  12   1   84.19   14.30
   3 -12  -1   89.59   10.00
   3 -12  -1   64.59    7.90
  -3  12  -1   84.99   11.40
  -3  12  -1   72.39    7.30
  -3  12  -1   90.89    9.70
  -3  12  -1   95.79    8.70
   3  12   1   74.99    6.00
  -3 -12   1   81.49    7.90
  -3  12  -1   99.09    9.00
   3 -12  -1   76.59   10.50
   3  12   1   83.59    7.90
   3  12   1   82.19    7.10
  -3  12  -1   89.69    8.20
   4  12  -1   75.39    7.90
  -4 -12  -1   94.89    9.10
  -4  12   1   83.99    6.40
  -4  12   1   97.79   12.30
  -4 -12  -1   69.59    7.00
   4  12  -1   83.49    9.70
   4 -12   1   95.19   11.10
  -4 -12  -1   74.39    9.50
   4  12  -1   68.89    8.00
   4  12  -1   66.59    7.70
  -4 -12  -1   78.79    6.50
  -4  12   1   69.29    7.40
   4  12  -1   77.49    8.90
   4 -12   1   72.59    6.50
  -4  12   1   74.99    7.10
  -4  12   1   69.29    6.90
   4  12  -1   76.69    9.90
   4  12  -1   77.29    5.80
   4 -12   1   79.19    6.00
   4 -12   1   53.49   11.10
   4 -12   1   80.49    9.60
  -4  12   1   81.29    6.40
   4  12  -1   82.59    6.40
   4  12  -1   76.89   10.90
  -4 -12  -1   80.09    8.70
  -4  12   1   84.79    7.70
   4  12  -1   82.39    9.30
   4  12  -1   66.99    6.30
   4  12  -1   75.09   14.30
   4  12  -1   84.89    6.20
   4 -12   1   88.49    6.10
  -4 -12  -1   82.39    9.40
  -4 -12  -1   73.89    9.80
   4 -12   1   86.99    7.20
   4 -12   1   83.09    8.50
  -4  12   1   71.19    8.30
   4  12  -1   70.09   13.10
  -4  12   1   73.39    6.20
   4  12  -1   83.49    6.90
  -4 -12  -1   86.49    6.50
  -4  12   1   69.99    7.00
  -4  12   1   66.99    7.30
   4  12  -1   68.49    7.50
   4  12  -1   77.19    7.80
   4  12   1   68.49    8.50
   4 -12  -1   70.19    9.60
   4 -12  -1   70.89    5.60
  -4  12  -1   74.29    8.20
   4 -12  -1   77.19    6.80
   4  12   1   60.09    7.00
   4 -12  -1   76.19    5.90
  -4  12  -1   70.59    7.20
   4  12   1   69.39    7.80
   4 -12  -1   74.59    5.70
  -4  12  -1   77.59    8.00
   4  12   1   74.29    8.70
  -4  12  -1   81.39    7.10
   4  12   1   78.69    8.00
  -4  12  -1   73.29    7.10
  -4 -12   1   70.29    8.60
   4  12   1   77.59    5.90
  -4  12  -1   78.19    6.20
  -4 -12   1   69.09    6.80
  -4  12  -1   80.89    6.10
  -4  12  -1   87.09   11.50
   4 -12  -1   75.59    7.70
   4  12   1   75.39    7.50
   4  12   1   71.29    5.70
   4  12   1   63.99    6.10
  -4 -12   1   87.49   10.50
   4  12   1   67.09    8.20
   4  12   1   68.19   10.40
   4  12   1   66.39   14.80
  -4  12  -1   72.69    6.20
   4  12   1   85.59    8.20
  -4  12  -1   73.89    7.10
   4 -12  -1   78.29    7.00
  -4 -12   1   82.49    6.60
   4 -12  -1   74.69    6.10
  -4 -12   1   83.39    9.80
  -4 -12   1   64.69    6.70
   4 -12  -1   83.99    9.90
  -4  12  -1   72.19    7.00
  -4 -12   1   74.69    8.80
   4  12   1   75.69    6.40
   4  12   1   68.49   11.90
  -4  12  -1   76.39    8.50
  -4  12  -1   81.39    6.50
   5  12  -1   23.90    5.30
   5  12  -1   20.10    5.10
  -5  12   1   13.70    4.20
  -5 -12  -1   11.50    6.10
  -5  12   1   17.90    3.40
   5  12  -1   17.30    2.80
  -5 -12  -1   14.50    2.90
   5  12  -1   15.70    3.80
  -5 -12  -1   18.30    3.20
   5 -12   1   17.00    2.90
   5  12  -1   15.80    4.60
   5 -12   1   19.50    4.20
   5  12  -1    7.90    4.60
  -5 -12  -1   19.10    4.30
  -5  12   1   13.10    3.60
   5  12  -1   15.70    7.50
  -5  12   1   20.70    3.90
   5  12  -1   17.40    5.90
   5  12  -1   21.30    6.40
   5  12  -1   15.00    2.90
  -5 -12  -1   14.50    4.90
  -5  12   1   14.20    3.20
   5  12  -1   22.50    4.70
   5 -12   1   19.70    3.40
   5  12  -1   19.00    3.70
   5 -12   1   15.30    5.00
   5  12  -1   18.90    4.10
   5 -12   1   22.20    3.90
   5  12  -1   18.60    3.10
   5 -12  -1   13.90    3.20
   5  12   1   10.60    4.00
   5 -12  -1   15.50    3.30
  -5 -12   1    9.80    5.70
   5  12   1   19.70    7.70
   5 -12  -1   27.50    6.40
   5  12   1   23.40    4.50
   5  12   1   14.80    3.30
  -5  12  -1   19.50    3.90
   5 -12  -1   16.80    4.00
  -5  12  -1   14.20    4.30
   5  12   1   17.90    4.80
  -5 -12   1   20.60    3.30
  -5  12  -1   19.00    3.40
   5  12   1   14.00    3.10
  -5  12  -1    8.20    4.50
  -5 -12   1    5.90    5.90
   5 -12  -1   13.50    3.10
   5  12   1   24.90    8.70
  -5  12  -1    9.30    3.10
  -5 -12   1   16.90    3.20
  -5 -12   1   13.80    4.00
  -5 -12   1   14.00    5.50
   5  12   1   23.10    6.30
   5 -12  -1   17.90    3.00
  -5  12  -1   16.10    3.10
  -5 -12   1   16.90    4.70
   5  12   1    9.60    5.30
   5  12   1   12.90    4.50
  -5  12  -1   18.10    3.30
   5  12   1   16.00    2.70
   5  12   1   15.70    2.80
   6 -12   1    6.60    2.60
   6  12  -1    7.00    1.70
   6  12  -1    8.60    3.30
   6  12  -1    7.20    2.90
  -6  12   1    1.20    2.90
   6 -12   1    4.50    3.90
   6  12  -1    7.80    3.20
   6  12  -1    6.10    2.20
  -6 -12  -1    9.40    2.00
   6 -12   1    6.00    1.90
   6 -12   1    3.70    2.00
   6  12  -1    2.90    4.30
  -6 -12  -1    2.80    2.00
   6 -12   1    7.20    2.00
  -6 -12  -1    4.00    2.50
   6  12   1    7.50    3.80
  -6  12  -1    9.40    3.30
  -6 -12   1    1.20    2.40
   6  12   1    8.90    1.80
   6  12   1    6.90    1.90
  -6 -12   1    6.50    2.90
   6 -12  -1    5.20    2.50
   6 -12  -1    6.70    2.10
   6 -12  -1    4.50    2.20
  -6  12  -1    8.30    2.10
   6  12   1    2.60    3.90
  -6 -12   1    5.20    1.70
   6 -12  -1    5.60    2.00
   0  13   1   -3.20    3.10
   0 -13  -1    0.90    2.00
   0  13  -1   -1.70    2.70
   0 -13  -1    2.00    2.70
   0 -13   1    2.10    2.20
   0  13   1   -3.60    1.80
   0 -13  -1   -3.00    2.40
   0  13   1    0.00    2.90
   0 -13   1   -3.90    2.30
   0  13   1   -0.40    3.90
   0  13   1   -1.30    3.70
   0  13  -1   -0.30    3.40
   0  13  -1    1.30    5.50
   0  13   1    4.10    5.80
   0  13  -1   -6.80    4.70
   0 -13   1   -2.00    2.10
   0 -13   1    4.30    2.80
   0  13  -1   -3.00    2.10
   0  13  -1    0.40    4.40
   0 -13  -1    7.00    5.30
   0 -13   1   -3.90    3.70
   0  13  -1    7.00    3.00
   0  13   1   -2.70    4.10
   0  13   1   -1.00    2.90
   0 -13   1    1.90    2.90
   0  13  -1    2.90    3.40
   0  13  -1    3.90    4.20
   0  13  -1   -1.20    2.00
   0  13  -1   -0.30    3.00
   0 -13  -1    1.70    2.50
   0  13   1    7.40    4.10
   0 -13  -1    3.30    3.00
   0  13  -1    0.90    3.50
   0  13   1   -0.80    3.80
   0 -13  -1   -0.60    2.00
   0  13   1   -4.50    5.80
   1 -13   1  136.79    8.40
   1  13  -1  142.69   11.80
   1  13  -1  140.59    8.80
  -1  13   1  144.19   15.80
  -1 -13  -1  150.58    9.30
  -1  13   1  161.58   11.60
  -1  13   1  125.49   13.40
  -1 -13  -1  146.89   10.40
   1  13  -1  145.39   11.10
   1  13  -1  154.18    9.50
  -1 -13  -1  137.19   15.60
   1 -13   1  148.49    9.80
  -1  13   1  132.39   10.70
   1  13  -1  152.58   10.70
  -1 -13  -1  148.19    9.60
   1 -13   1  131.29    7.50
   1  13  -1  142.49   14.40
  -1  13   1  133.19   18.20
   1 -13   1  145.29    9.00
   1  13  -1  145.29   10.00
   1  13  -1  119.59   14.50
  -1  13   1  138.09    9.00
   1  13  -1   97.29   13.00
  -1  13   1  157.48   10.20
   1  13  -1  127.69   18.50
  -1 -13  -1  141.49    8.90
  -1  13   1  141.09    9.20
   1 -13   1  163.98   10.00
  -1 -13   1  129.69    7.80
  -1  13  -1  145.79   11.40
  -1 -13   1  143.49    8.90
   1  13   1  154.68    9.30
  -1  13  -1  160.88   11.20
   1  13   1  146.49    8.70
  -1  13  -1  146.79    9.10
   1 -13  -1  158.68    8.80
  -1  13  -1  148.09   11.00
   1  13   1  131.49   15.50
   1  13   1  134.09   13.10
  -1  13  -1  127.49   16.80
  -1 -13   1  153.38    9.50
  -1 -13   1  150.88   12.20
   1 -13  -1  146.59    9.80
   1  13   1  136.69   10.60
  -1  13  -1  149.49    9.70
   1  13   1  134.39   10.10
   1 -13  -1  147.29    9.40
  -1 -13   1  150.68   10.50
   1  13   1  153.98   15.60
   1  13   1  127.69   17.30
   1 -13  -1  141.19    8.10
   1 -13  -1  130.89    8.10
   1  13   1  138.49   19.40
  -1  13  -1  141.19   14.20
  -1 -13   1  142.29   15.50
   1 -13  -1  142.49   10.10
  -1  13  -1  148.19    9.60
   1  13   1  131.39   15.00
   1 -13  -1  141.09    9.90
   2  13  -1   38.90    6.00
   2  13  -1   47.70   10.70
  -2  13   1   22.80   11.60
  -2 -13  -1   32.50    6.30
   2  13  -1   29.00    9.00
   2  13  -1   42.80    9.00
  -2 -13  -1   35.60    5.70
   2 -13   1   35.90    4.30
   2  13  -1   39.70    7.60
   2  13  -1   29.90    8.70
  -2 -13  -1   47.10    6.20
  -2 -13  -1   34.00    5.70
   2 -13   1   32.60    5.30
   2 -13   1   46.00    6.90
   2  13  -1   37.60    5.30
  -2  13   1   41.60    8.50
  -2  13   1   38.10    5.00
   2 -13   1   45.40   10.70
  -2  13   1   44.30    7.00
   2 -13   1   33.00    6.70
  -2 -13  -1   38.40    4.50
  -2 -13  -1   32.70    8.30
   2 -13   1   39.40    6.70
   2  13  -1   27.60    5.90
  -2  13   1   36.40    6.80
   2  13  -1   38.40    5.60
  -2 -13  -1   40.90    6.00
  -2  13   1   29.20    5.30
  -2  13   1   37.70    5.40
   2 -13  -1   32.30    8.30
  -2  13  -1   27.00   10.50
   2  13   1   22.40    7.70
  -2 -13   1   33.00    5.40
   2  13   1   35.10    6.70
   2  13   1   51.59    9.50
  -2  13  -1   33.60    5.20
  -2  13  -1   40.70    5.10
   2  13   1   36.20    9.20
   2 -13  -1   31.80    6.70
   2  13   1   27.00    8.80
   2 -13  -1   26.40    5.50
  -2  13  -1   29.40    5.90
  -2 -13   1   45.40    6.10
   2  13   1   33.70    6.00
  -2  13  -1   42.90    7.00
  -2 -13   1   45.20    6.30
  -2 -13   1   24.00    8.00
   2 -13  -1   24.00    5.10
  -2 -13   1   39.00    6.40
   2  13   1   37.10    5.20
  -2  13  -1   31.90    5.20
   2 -13  -1   40.30    4.50
   2 -13  -1   49.80    7.20
  -2 -13   1   37.10    4.50
   2 -13  -1   40.40    7.00
  -2  13  -1   40.20    6.80
   2  13   1   40.60    5.70
  -2  13  -1   30.10    7.20
   2 -13  -1   40.30    6.00
  -3  13   1   18.60    4.50
  -3  13   1   15.30    3.60
   3 -13   1   24.00    3.60
  -3  13   1   16.50    4.80
   3  13  -1   13.50    2.70
   3  13  -1   11.60    3.70
  -3 -13  -1   15.60    4.50
   3  13  -1   20.80    4.80
   3  13  -1   14.00    4.90
  -3  13   1   18.60    4.50
   3  13  -1   14.00    3.50
   3 -13   1   10.60    3.70
  -3  13   1    7.60   12.50
   3 -13   1   14.90    7.80
  -3 -13  -1   17.00    5.10
  -3  13   1   23.50    3.80
   3 -13   1    9.20    5.50
   3  13  -1   21.40    9.40
  -3  13   1   18.30    6.50
  -3 -13  -1   18.90    5.50
   3  13  -1    8.00    6.30
   3  13  -1    8.00    5.20
   3  13  -1   22.40    6.80
  -3  13   1   16.90    5.00
  -3 -13  -1   23.50    3.80
  -3  13   1   13.20    4.90
   3  13  -1   23.20    9.20
   3  13  -1    6.70    4.70
   3 -13   1   24.60    6.70
   3 -13   1   25.60    6.20
  -3  13   1   18.60    4.70
  -3  13   1    7.70    5.90
   3  13  -1   11.10    2.90
  -3  13   1   14.30    4.10
   3  13  -1   12.60    5.20
  -3  13   1   19.10    4.00
   3  13  -1   21.30    5.90
  -3 -13  -1   18.20    4.20
   3  13  -1   20.00    4.50
  -3  13   1   28.60    3.90
   3 -13   1   22.30    5.60
  -3 -13  -1   16.50    4.70
   3  13  -1   16.60    4.50
   3  13  -1   15.50    4.40
   3  13   1   12.30    4.40
   3 -13  -1   16.40    8.20
   3 -13  -1   10.90    6.10
   3  13   1   14.70    3.50
  -3  13  -1   24.40    3.70
   3  13   1   20.90    4.70
   3  13   1   17.80    4.00
   3  13   1   17.40    5.80
  -3 -13   1   18.90    3.80
   3  13   1   10.80    4.10
   3  13   1   17.90    4.20
  -3  13  -1   16.70    3.90
  -3  13  -1   -3.00   10.40
   3 -13  -1   15.80    6.70
   3 -13  -1   12.70    5.10
  -3  13  -1   23.20    4.50
   3  13   1   20.00    3.20
   3  13   1   20.70    8.30
  -3  13  -1   22.40    4.20
  -3 -13   1   28.80    6.40
   3 -13  -1   20.40    4.00
  -3  13  -1   17.90    3.90
  -3  13  -1   22.40    4.40
  -3 -13   1   16.70    5.00
  -3  13  -1   16.80    3.70
   3 -13  -1   11.60    4.60
  -3  13  -1   18.50    5.00
   3  13   1    2.60    6.80
  -3 -13   1   24.00    9.40
   3  13   1   14.20    5.60
  -3  13  -1   19.80    3.90
  -3 -13   1   18.80    4.60
   3 -13  -1   20.50    3.50
   3  13   1   20.40    3.40
  -3 -13   1   22.50    5.20
   3 -13  -1   22.50    3.50
  -3  13  -1   27.40    6.90
  -3  13  -1   17.90    4.40
   3  13   1   14.40    6.80
  -3 -13   1   14.40    4.50
  -3  13  -1   15.10    3.70
   3 -13  -1   20.40    5.50
  -3  13  -1   21.10    5.50
   4  13  -1   52.19    6.80
  -4  13   1   58.79    5.00
  -4 -13  -1   62.99    7.40
  -4  13   1   65.79    6.60
   4 -13   1   55.39    8.20
   4  13  -1   52.59    6.60
   4 -13   1   64.89   16.60
  -4  13   1   60.09    9.70
  -4  13   1   57.59    7.60
   4  13  -1   59.49    7.60
  -4 -13  -1   67.09    9.30
   4  13  -1   54.09    5.60
   4 -13   1   49.20    6.10
  -4  13   1   66.89    5.70
  -4  13   1   47.70    6.10
   4  13  -1   45.00    5.10
   4  13  -1   48.50   11.00
  -4  13   1   52.89    6.20
  -4  13   1   53.49    5.80
  -4 -13  -1   64.19    6.80
   4  13  -1   51.39    6.40
   4  13  -1   43.80    8.70
   4  13  -1   58.09    5.10
  -4 -13  -1   58.99    5.60
   4  13  -1   66.99    8.20
  -4 -13  -1   52.79    9.70
   4 -13   1   52.09    5.20
  -4 -13  -1   47.10    7.30
   4 -13   1   55.89    8.50
   4 -13   1   60.19    9.90
   4  13  -1   57.19    6.80
   4 -13   1   67.49    8.40
   4  13  -1   58.29    6.60
   4 -13   1   53.69    6.10
   4 -13   1   51.39    5.00
  -4 -13  -1   57.79    8.20
   4  13  -1   44.20   11.90
  -4  13   1   42.10    5.50
  -4 -13  -1   48.90    5.90
   4  13  -1   48.10    5.00
   4  13  -1   50.69    9.70
   4 -13  -1   49.60    5.10
  -4  13  -1   50.89    5.60
   4 -13  -1   54.09    5.80
  -4 -13   1   45.60    5.60
  -4 -13   1   56.49    5.70
   4 -13  -1   49.60    8.10
  -4  13  -1   60.29    8.70
  -4  13  -1   56.19    5.00
  -4 -13   1   56.99    7.80
  -4  13  -1   54.09    6.10
   4  13   1   47.60    5.00
   4  13   1   36.80   11.20
  -4  13  -1   57.69    5.90
   4  13   1   51.59    5.30
  -4 -13   1   57.29    6.60
  -4  13  -1   53.29    6.10
   4  13   1   42.20    6.10
  -4  13  -1   52.49    9.00
   4  13   1   53.99    7.40
  -4  13  -1   60.89    5.70
   4  13   1   49.99    8.50
  -4  13  -1   50.09    5.10
  -4 -13   1   52.29    8.00
   4 -13  -1   57.49    5.80
   4  13   1   55.79    6.90
  -4 -13   1   44.30    6.90
   4  13   1   57.59    6.60
  -4 -13   1   53.59    8.10
  -4  13  -1   46.00    6.70
   4  13   1   50.69    6.80
   4 -13  -1   56.89    4.90
   4  13   1   48.90    6.40
   4 -13  -1   52.39    6.40
  -4  13  -1   54.79    5.70
   4  13   1   49.90   11.00
   4  13   1   43.60    6.40
   4  13   1   53.29    8.70
   4  13   1   50.79    5.40
  -4  13  -1   51.59    6.20
   4 -13  -1   55.79    8.70
   4  13   1   48.20    4.80
   5  13  -1   18.90    3.80
  -5  13   1   18.10    3.90
  -5 -13  -1   25.80    3.20
  -5  13   1   24.90    3.70
  -5  13   1   24.30    4.50
  -5 -13  -1   26.60    4.30
   5  13  -1   16.00    5.00
   5  13  -1   28.50    3.70
  -5 -13  -1   24.80    3.50
   5  13  -1   22.90    3.30
   5  13  -1   28.50    5.50
   5  13  -1   14.70    4.00
   5  13  -1   25.20    4.10
   5  13  -1   20.80    6.00
  -5  13   1   24.30    3.70
   5  13  -1   28.30    4.80
  -5 -13  -1   25.00    3.20
   5 -13   1   18.20    4.10
   5 -13   1   25.40    5.40
   5  13  -1   18.00    4.20
   5  13  -1   23.70    3.30
   5  13  -1   24.90    6.40
   5 -13   1   22.90    3.60
   5  13  -1   21.40    3.50
  -5  13   1   18.00    3.50
   5 -13   1   22.30    3.10
   5 -13   1   26.30    9.00
  -5 -13  -1   15.10    4.10
   5  13  -1   22.70    8.30
   5 -13  -1   19.60    3.40
   5  13   1   20.90    2.90
   5 -13  -1   19.70    3.40
   5  13   1   20.40    4.10
  -5  13  -1   21.60    3.40
   5  13   1   22.70    5.80
  -5 -13   1   25.30    6.60
   5  13   1   25.70    3.70
  -5 -13   1   23.20    4.60
  -5  13  -1   19.80    4.00
  -5 -13   1   23.40    3.70
   5  13   1   19.10    4.10
  -5  13  -1   11.30    4.40
   5  13   1   14.50    4.40
  -5  13  -1   20.20    3.40
   5 -13  -1   29.20    6.40
   5 -13  -1   24.10    4.40
  -5  13  -1   26.80    3.70
   5  13   1   17.30    3.90
  -5 -13   1   26.10    6.10
  -5 -13   1   21.30    5.30
   5  13   1   22.10    3.30
   5  13   1   10.30    4.40
   5 -13  -1   23.90    2.60
   5  13   1   24.70   10.10
   5 -13  -1   19.50    3.00
   5  13   1   24.80    5.10
  -5 -13   1   22.60    4.20
  -5  13  -1   14.50    3.20
   5  13   1   19.40    2.90
  -6 -13  -1   10.00    2.00
  -6  13   1   14.80    2.90
   6  13  -1   10.40    2.60
  -6 -13  -1   10.80    2.60
   6 -13   1   10.90    2.70
   6 -13   1   13.40    2.30
   6  13  -1   14.90    1.90
   6  13  -1    6.20    2.90
   6 -13   1   11.70    2.60
  -6  13   1   11.20    2.00
   6 -13   1   14.40    2.20
   6  13  -1   11.40    3.20
   6  13  -1   15.70    2.10
  -6 -13  -1    8.20    2.70
   6  13  -1   19.60    2.30
   6  13  -1    9.00    3.10
   6 -13  -1   16.00    2.90
   6  13   1   13.70    3.40
  -6 -13   1    9.40    1.90
   6  13   1   16.50    2.80
  -6 -13   1   18.20    2.70
   6 -13  -1   17.90    2.50
  -6  13  -1   15.00    2.90
   6 -13  -1   15.30    2.80
  -6  13  -1   14.40    2.10
   6  13   1   10.10    3.40
   0 -14   1   35.00    5.90
   0  14   1   42.30   16.60
   0  14   1   37.60    6.70
   0 -14  -1   35.50    6.10
   0  14  -1   42.70    6.00
   0  14   1   30.70    5.50
   0  14  -1   26.90    9.60
   0 -14  -1   48.20    5.40
   0  14  -1   37.60    7.20
   0  14  -1   35.40    4.70
   0  14  -1   31.60   10.30
   0 -14  -1   44.90    5.40
   0  14   1   42.00    4.90
   0 -14   1   36.40    5.20
   0 -14  -1   43.20    6.40
   0  14  -1   54.19    9.20
   0 -14  -1   36.10    4.30
   0  14   1   41.30    7.40
   0  14  -1   28.30    9.30
   0 -14   1   33.40    5.00
   0  14   1   30.00   10.10
   0  14  -1   36.00    5.00
   0  14   1   34.30    7.70
   0  14  -1   51.19    7.30
   0 -14  -1   33.20    5.20
   0  14   1   39.10    6.10
   0 -14   1   42.80    6.10
   0 -14   1   33.70    4.40
   0  14   1   34.40    5.30
   0  14   1   32.90    8.20
   0  14  -1   40.50    5.70
   0 -14   1   37.80    6.00
   0  14  -1   38.30    6.10
   0  14   1   31.00    7.10
   0 -14  -1   45.10    6.70
   1  14  -1   57.69   10.90
  -1 -14  -1   59.39    7.20
  -1  14   1   40.90   11.90
  -1  14   1   49.80    6.90
  -1  14   1   50.29   13.50
   1  14  -1   57.59   16.60
   1 -14   1   49.99    6.20
  -1 -14  -1   50.49    5.20
  -1  14   1   57.49    6.10
   1  14  -1   41.10    5.60
   1 -14   1   48.30    4.80
  -1  14   1   59.29    8.10
   1 -14   1   65.39    7.50
  -1  14   1   55.39   10.00
  -1  14   1   52.69    7.60
  -1 -14  -1   57.59    6.50
   1  14  -1   51.89    6.90
  -1 -14  -1   57.09    6.60
  -1 -14  -1   50.39    7.10
   1  14  -1   44.30   10.00
   1 -14   1   73.29   12.60
   1  14  -1   43.50    7.70
  -1  14   1   52.59    6.50
   1 -14   1   49.40    7.50
   1  14  -1   46.30    7.20
   1  14  -1   62.99    8.80
   1  14  -1   51.09   12.30
   1 -14   1   51.29    5.70
   1 -14   1   68.79    8.40
  -1 -14  -1   51.69    7.50
   1 -14   1   53.39    7.40
   1  14  -1   64.29    6.40
   1  14  -1   43.60    8.40
   1  14   1   53.59    6.80
   1  14   1   59.99   10.90
   1 -14  -1   65.29    6.30
  -1  14  -1   43.00    6.90
   1 -14  -1   54.99    6.70
   1  14   1   57.69    6.10
  -1  14  -1   54.09    6.70
  -1  14  -1   67.39    5.40
  -1  14  -1   57.39    8.30
   1  14   1   57.59   12.70
   1  14   1   55.19    7.70
  -1  14  -1   62.19    6.60
   1  14   1   54.19    6.10
  -1 -14   1   43.80   10.10
  -1 -14   1   52.69    6.70
   1 -14  -1   58.19    5.90
  -1  14  -1   57.59   13.10
   1  14   1   55.29    9.40
   1  14   1   48.40    7.50
  -1 -14   1   55.89    6.20
  -1  14  -1   60.29    8.80
  -1 -14   1   52.39    5.30
   1 -14  -1   50.09    4.80
   1  14   1   58.49    9.40
   1  14   1   50.09    6.50
  -1 -14   1   58.39    7.60
  -1  14  -1   55.09    9.60
   1 -14  -1   53.59    7.10
   1  14   1   49.70   12.60
  -1  14  -1   57.89    6.80
  -1  14  -1   35.50   11.80
   1 -14  -1   43.00   10.40
   1 -14  -1   68.19    8.20
   1 -14  -1   59.19    7.50
  -1 -14   1   54.99    6.40
   2  14  -1  149.39   10.60
  -2 -14  -1  180.18   11.20
   2  14  -1  122.69   17.20
  -2  14   1  153.68   11.90
   2  14  -1  160.38   12.70
  -2  14   1  167.18   16.40
  -2 -14  -1  173.68    9.20
  -2  14   1  146.29    9.20
  -2  14   1  161.78   12.10
   2  14  -1  146.29   10.70
  -2 -14  -1  156.38   10.10
   2  14  -1  141.39    8.80
   2 -14   1  155.08   12.10
  -2 -14  -1  154.38   11.10
  -2  14   1  144.59    9.80
   2  14  -1  120.49   17.50
   2  14  -1  159.28   11.30
   2 -14   1  134.39   18.10
   2 -14   1  157.88   10.30
  -2  14   1  135.09    8.30
  -2  14   1  143.39   10.70
  -2  14   1  147.89   10.50
   2  14  -1  158.98   18.10
  -2 -14  -1  138.49   15.90
   2  14  -1  171.28   12.20
   2 -14   1  170.68   12.80
  -2 -14  -1  173.38   12.20
   2  14  -1  156.48   10.50
   2  14  -1  170.18   11.30
  -2  14   1  172.58   10.70
   2  14  -1  144.59   11.10
   2 -14   1  157.78    8.60
  -2  14   1  156.88   11.50
  -2  14   1  172.88   10.40
   2  14  -1  165.08    9.00
  -2 -14  -1  172.48   10.70
  -2  14   1  156.88   23.30
   2  14  -1  169.78   10.50
  -2  14   1  154.58    8.50
   2  14  -1  167.68    8.70
   2  14  -1  173.28   17.20
   2 -14   1  152.18   11.50
   2  14   1  177.78   13.10
  -2  14  -1  187.78   12.00
  -2  14  -1  142.79   10.30
   2  14   1  164.08   12.00
   2  14   1  200.28   16.00
  -2  14  -1  170.28    9.50
  -2  14  -1  155.38   12.10
  -2  14  -1  143.89    8.50
   2 -14  -1  173.08   12.10
   2 -14  -1  164.78   11.90
   2  14   1  156.78    8.60
  -2 -14   1  158.78   12.10
   2  14   1  170.78   10.60
  -2  14  -1  151.68    9.50
   2 -14  -1  163.98   10.70
   2  14   1  148.29   10.90
   2  14   1  159.88   11.00
   2  14   1  161.08   11.30
  -2 -14   1  157.98   10.80
  -2  14  -1  163.98   11.60
  -2  14  -1  162.48   10.30
   2  14   1  158.68   10.20
   2  14   1  136.69   17.70
   2  14   1  148.49   19.20
   2 -14  -1  157.88    8.80
  -2  14  -1  174.48   12.20
   2 -14  -1  151.58   11.00
  -2 -14   1  159.98   10.60
   2  14   1  151.98    8.70
   2 -14  -1  168.78   12.40
  -2  14  -1  158.68   10.20
  -2  14  -1  167.08    9.60
  -2  14  -1  159.28    9.60
  -2  14  -1  146.89   15.30
   2 -14  -1  141.19   18.20
  -2  14  -1  155.08   10.50
   2 -14  -1  144.99   12.30
   2  14   1  154.68    9.00
  -2  14  -1  159.58   10.40
   2  14   1  174.98   11.30
   2  14   1  144.39   17.20
   2 -14  -1  158.18    9.00
   2 -14  -1  157.38    9.50
  -2 -14   1  163.58   10.60
   2  14   1  150.18   11.40
  -2  14  -1  162.48   25.20
   3 -14   1   34.80    8.50
   3  14  -1   27.50    8.50
   3 -14   1   26.50    4.00
  -3  14   1   22.60    3.80
  -3  14   1   19.30    4.30
   3 -14   1   28.10    3.90
  -3  14   1   19.40    4.00
  -3 -14  -1   29.00    5.20
  -3 -14  -1   23.90    4.00
  -3  14   1   22.00    4.30
   3  14  -1   28.40    5.80
  -3  14   1   25.50    4.90
   3 -14   1   29.40    6.10
  -3  14   1   27.60    5.00
   3  14  -1   20.90    3.50
  -3  14   1   24.70    4.30
  -3 -14  -1   25.60    5.60
   3  14  -1   31.90    5.10
   3  14  -1   23.50    5.70
  -3 -14  -1   25.10    4.40
   3  14  -1   28.80    5.80
  -3  14   1   27.00    4.90
  -3  14   1   16.20    5.00
   3  14  -1   18.00    4.90
   3  14  -1   27.40    7.20
   3  14  -1   25.30    4.20
   3 -14   1   24.90    5.70
   3  14  -1   24.30    4.80
  -3 -14  -1   18.50    5.00
  -3  14   1   25.00    5.00
   3  14  -1   25.60    3.70
  -3  14   1   26.30    4.90
   3  14  -1   19.80    5.10
  -3  14   1   25.70    4.50
  -3  14   1   33.30    8.90
  -3 -14  -1   29.60    6.10
   3 -14   1   18.60    7.80
  -3 -14  -1   26.30    7.20
   3  14  -1   22.60    5.00
   3  14  -1   23.20    3.90
   3 -14   1   21.50    3.90
   3  14  -1   29.50   11.30
   3 -14   1   34.90    7.50
  -3  14   1   26.10    5.10
   3  14   1   25.00    6.70
  -3 -14   1   20.30    5.80
   3  14   1   18.50    3.80
   3  14   1   14.80    4.70
   3  14   1   23.20    5.30
   3  14   1   26.20    5.60
  -3 -14   1   24.80    4.90
  -3  14  -1   27.00    4.10
   3  14   1   24.20    4.20
  -3  14  -1   24.60    5.60
  -3  14  -1   25.50    5.00
  -3 -14   1   31.40    5.90
   3 -14  -1   27.90    3.90
   3  14   1   21.60    3.70
   3  14   1   32.30   15.90
   3  14   1   23.80    5.10
  -3  14  -1   27.30    4.90
   3 -14  -1   24.30    6.80
  -3  14  -1   22.70    3.80
   3  14   1   18.70    4.80
  -3 -14   1   23.30    3.90
   3  14   1   13.10    5.30
   3 -14  -1   26.70    3.80
   3  14   1   30.30    8.40
  -3  14  -1   28.00    4.00
  -3 -14   1   22.00    5.80
  -3  14  -1   16.30    4.50
  -3  14  -1   22.40    7.00
   3  14   1   25.70    4.70
   3  14   1   22.60    3.40
   3  14   1   23.20    3.70
  -3 -14   1   23.70    5.30
  -3  14  -1   28.80    5.10
   3 -14  -1   24.30    5.70
   3 -14  -1   24.20    4.60
   3 -14  -1   22.30    3.80
  -3  14  -1   31.20    4.90
  -3  14  -1   29.80    5.00
   3 -14  -1   25.50    5.90
  -3  14  -1   22.70    4.20
  -3  14  -1   22.00    4.30
  -3  14  -1   28.50    4.40
  -3  14  -1   29.70    4.50
   4 -14   1   56.29    7.80
   4 -14   1   39.10    4.80
  -4 -14  -1   39.80    5.60
   4 -14   1   46.40    4.70
  -4  14   1   42.70    5.60
   4  14  -1   44.60    4.40
  -4  14   1   40.10    4.40
  -4  14   1   41.10    6.30
   4  14  -1   44.80    6.10
  -4  14   1   32.90    4.90
   4  14  -1   50.59    6.40
   4  14  -1   31.80    5.10
   4  14  -1   34.80    6.10
  -4 -14  -1   42.10    7.30
  -4 -14  -1   41.40    4.50
   4  14  -1   42.30    4.50
  -4  14   1   37.00    4.90
  -4  14   1   47.30    5.30
   4  14  -1   36.00    5.20
   4  14  -1   53.19   16.20
  -4  14   1   38.40    5.10
   4  14  -1   20.00    6.60
   4 -14   1   23.20    8.50
   4 -14   1   37.90    5.40
   4 -14   1   39.00    4.30
   4  14  -1   36.40    4.30
  -4 -14  -1   41.00    6.60
   4  14  -1   46.70    7.20
   4 -14   1   48.20    8.00
   4 -14   1   44.20    7.90
  -4 -14  -1   22.40    6.30
  -4  14   1   46.10    4.80
  -4 -14  -1   42.80    4.80
  -4  14   1   39.40    5.20
  -4  14   1   38.50    5.50
   4  14  -1   41.70    4.80
   4  14  -1   48.60   18.70
   4  14  -1   39.70    5.90
  -4  14   1   27.00    7.40
   4  14  -1   40.40    6.20
  -4 -14   1   48.50    5.10
   4 -14  -1   40.90    4.30
  -4  14  -1   37.60    4.90
   4  14   1   40.40    8.40
   4  14   1   40.10    4.80
   4  14   1   42.40   13.90
   4  14   1   36.50    5.60
  -4  14  -1   41.90    5.40
  -4  14  -1   35.20    4.80
  -4 -14   1   47.00    6.50
  -4  14  -1   41.00    5.10
   4  14   1   44.00    5.50
   4 -14  -1   41.00    5.00
  -4  14  -1   46.80    4.70
   4  14   1   35.50    5.40
   4  14   1   43.80    6.50
   4 -14  -1   38.60    4.90
   4  14   1   42.90    4.40
   4 -14  -1   43.40    6.00
  -4  14  -1   33.00    4.60
  -4 -14   1   40.40    6.60
  -4  14  -1   37.20    4.90
  -4  14  -1   41.30    8.20
  -4 -14   1   37.80    4.80
  -4  14  -1   48.10    5.10
  -4  14  -1   37.50    4.80
   4  14   1   31.70    9.50
   4 -14  -1   48.30    8.10
   4  14   1   36.50    5.70
   4  14   1   25.90    4.90
   4 -14  -1   39.90    7.10
   4  14   1   56.29    6.80
  -4  14  -1   46.70    5.60
  -4  14  -1   43.30    6.50
  -4 -14   1   33.70    7.70
  -4  14  -1   46.30    4.80
  -4 -14   1   30.30    6.00
   4 -14  -1   33.90    4.50
   4  14   1   52.59    4.80
   4 -14  -1   34.10    4.30
   4 -14  -1   44.80    4.70
   4  14   1   35.50    3.90
   4  14   1   36.60    6.20
   5  14  -1   49.80    6.50
   5  14  -1   56.09    4.90
  -5 -14  -1   41.50    5.10
   5 -14   1   51.49    4.90
   5 -14   1   59.09    5.10
  -5 -14  -1   55.99    4.20
   5 -14   1   55.09    4.10
   5  14  -1   46.20    5.20
   5  14  -1   50.79    5.80
  -5 -14  -1   52.09    5.20
   5  14  -1   47.80    6.20
  -5  14   1   49.00    5.30
   5  14  -1   55.09    4.50
   5  14  -1   57.39    4.30
  -5 -14  -1   61.79    4.80
   5  14  -1   54.99    4.90
   5 -14   1   50.09    5.90
   5  14  -1   55.19    4.20
   5  14  -1   54.79    8.20
  -5  14   1   51.69    4.60
   5  14  -1   53.59    5.50
  -5  14   1   49.20    5.00
  -5 -14  -1   54.39    4.60
   5  14  -1   42.10    5.10
  -5  14   1   48.00    4.80
   5  14  -1   53.19    5.60
  -5  14   1   50.69    4.80
   5 -14   1   48.50    4.10
   5 -14  -1   50.59    5.10
  -5 -14   1   56.79    4.60
   5  14   1   44.90    6.40
   5 -14  -1   54.19    4.20
  -5  14  -1   56.99    5.20
   5  14   1   43.70    5.30
   5  14   1   60.09    4.60
   5  14   1   42.90    5.10
  -5  14  -1   55.89    5.60
  -5  14  -1   54.39    4.70
   5  14   1   59.19    5.50
  -5 -14   1   55.29    7.10
  -5 -14   1   48.20    5.60
   5  14   1   43.40    4.50
  -5  14  -1   49.99    4.90
   5  14   1   49.10    6.60
  -5  14  -1   48.30    6.10
   5  14   1   45.90    6.00
   5  14   1   53.99    4.20
  -5  14  -1   54.09    4.80
  -5 -14   1   50.69    4.70
   5 -14  -1   50.29    4.80
   5 -14  -1   50.89    4.40
   5  14   1   50.39    4.10
  -5 -14   1   55.09    7.90
   5  14   1   53.49    8.40
   5 -14  -1   58.49    6.10
   6 -14   1   25.90    3.00
   6  14  -1   23.90    3.50
  -6 -14  -1   17.40    2.00
   6 -14   1   24.10    3.10
  -6  14   1   20.40    2.80
  -6  14   1   17.80    2.90
   6 -14   1   24.60    2.60
   6  14  -1   20.00    2.00
  -6 -14  -1   16.10    2.10
   6  14  -1   29.00    3.60
  -6 -14   1   27.00    2.50
   6  14   1   27.60    2.30
   6 -14  -1   17.70    3.00
  -6  14  -1   25.20    3.00
   6 -14  -1   21.90    2.40
  -6 -14   1   18.60    2.30
   6  14   1   21.40    3.30
  -6  14  -1   15.40    2.80
   0  15   1   22.10    5.10
   0  15  -1   23.50    6.20
   0 -15  -1   25.80    4.30
   0 -15   1   31.80    4.80
   0  15   1   26.50    6.30
   0  15   1   24.90    5.90
   0  15  -1   32.50    7.70
   0  15   1   14.30    6.00
   0 -15   1    7.50    7.80
   0 -15   1   24.60    4.70
   0  15  -1   25.40    5.10
   0  15   1   20.40    3.70
   0 -15  -1   26.40    4.40
   0  15  -1   31.20    6.90
   0 -15  -1   18.00    4.50
   0 -15   1   27.90    5.40
   0 -15   1   25.70    5.50
   0  15  -1   20.20    9.40
   0  15  -1   24.60    8.60
   0  15   1   16.10    4.30
   0  15   1   19.60    5.70
   0  15   1   21.80    6.50
   0  15   1   27.30    5.60
   0 -15  -1   26.90    9.80
   0 -15  -1   25.70    4.20
   0 -15   1   22.90    4.90
   0 -15  -1   30.00    5.80
   0  15  -1   18.80    5.10
   0  15   1   20.10    8.40
   0  15   1   18.20   11.00
   0  15  -1   21.50    5.70
   0  15  -1   17.80    6.00
   0 -15  -1   33.20    6.00
   0  15  -1   23.60    4.00
   0  15  -1   18.60    4.30
   0  15  -1   20.10    6.00
   0 -15  -1   24.30    5.20
   0 -15   1   21.90    3.60
  -1  15   1   56.39   15.30
   1  15  -1   42.40    6.20
   1 -15   1   42.20    5.10
  -1  15   1   49.00    5.40
  -1 -15  -1   47.00    7.10
   1  15  -1   32.10    7.30
   1  15  -1   20.00   10.30
   1  15  -1   51.99    7.70
  -1 -15  -1   43.40    7.10
  -1  15   1   59.09    7.30
  -1  15   1   51.69    6.70
  -1  15   1   46.00    7.10
   1  15  -1   44.30    6.70
  -1 -15  -1   38.10    6.70
  -1  15   1   45.90    7.70
  -1 -15  -1   56.19    6.60
   1  15  -1   43.50    9.90
  -1  15   1   53.09    6.50
  -1  15   1   43.30    8.80
  -1  15   1   51.79    5.60
   1  15  -1   42.50    8.50
   1 -15   1   52.99   12.00
   1  15  -1   49.70    5.30
   1 -15   1   57.09    7.60
   1 -15   1   46.20    7.90
   1  15  -1   45.00    6.50
  -1  15   1   45.90    6.60
   1  15  -1   46.30    6.30
  -1  15   1   57.29    7.00
  -1  15   1   52.29    5.20
   1  15  -1   46.60    6.40
   1  15  -1   46.50    4.90
   1 -15   1   48.60    6.40
  -1  15   1   58.99    8.70
   1  15  -1   48.20    6.80
   1 -15   1   51.79    7.50
   1  15  -1   61.59    7.90
   1  15  -1   41.50    9.50
  -1  15   1   44.40    6.40
   1 -15   1   42.90    5.30
  -1 -15  -1   56.79    6.80
   1 -15   1   46.90    5.50
   1  15  -1   49.50    6.20
  -1 -15  -1   46.80    5.10
  -1  15   1   56.69    6.80
   1  15  -1   40.40    5.60
  -1  15   1   60.29    8.70
   1  15  -1   52.39    6.10
  -1  15   1   47.70    8.40
   1  15  -1   53.19    6.10
  -1 -15  -1   25.10    9.40
   1 -15   1   45.70    6.70
   1 -15  -1   42.70    7.30
  -1  15  -1   46.30    8.60
   1  15   1   54.49    6.80
  -1  15  -1   49.20    6.20
   1  15   1   44.00    5.70
   1  15   1   42.10    8.20
   1  15   1   50.89    6.50
   1 -15  -1   49.50    5.70
  -1  15  -1   39.10    5.20
  -1 -15   1   49.60    7.50
   1  15   1   33.90    8.30
  -1  15  -1   45.90    8.60
  -1  15  -1   51.69    6.50
   1 -15  -1   52.29    8.30
   1 -15  -1   61.99    8.10
   1 -15  -1   42.90    6.20
   1  15   1   43.00    8.30
  -1  15  -1   48.30    6.40
  -1 -15   1   45.50    6.60
  -1 -15   1   41.20    5.60
  -1  15  -1   51.59    6.80
   1 -15  -1   50.89    7.00
   1  15   1   41.90    4.80
   1  15   1   39.70    6.90
  -1  15  -1   40.10    5.60
   1  15   1   50.79    6.90
   1  15   1   54.09    7.10
  -1  15  -1   59.99    9.20
   1  15   1   51.89    5.80
  -1  15  -1   48.00    6.40
  -1  15  -1   53.19    5.70
  -1  15  -1   52.79    6.10
  -1 -15   1   45.50    5.90
  -1  15  -1   30.20    5.40
  -1 -15   1   33.20   10.00
   1  15   1   48.90    5.90
   1 -15  -1   39.30   10.60
   1  15   1   50.09    7.50
  -1 -15   1   50.69    6.80
   1  15   1   45.30    5.00
  -1  15  -1   39.30   13.10
  -1  15  -1   47.60    7.30
   1 -15  -1   42.00    4.60
   1  15   1   50.19    7.10
   1  15   1   41.40   11.00
  -1  15  -1   42.70    4.70
   1  15   1   47.80    6.90
   1  15   1   42.00    5.40
   1  15   1   45.80    5.80
  -1  15  -1   48.50    8.20
   1  15   1   31.00    9.40
   1 -15  -1   55.29    5.90
   2  15  -1  177.08   11.10
  -2  15   1  156.98    9.40
   2  15  -1  176.08   12.20
  -2 -15  -1  162.38   11.00
  -2 -15  -1  166.88   10.60
   2  15  -1  124.39   18.20
   2  15  -1  180.58   11.80
   2  15  -1  152.98    9.00
  -2  15   1  120.99   22.80
  -2  15   1  180.48   10.80
   2 -15   1  204.98   24.40
  -2 -15  -1  163.68    9.80
   2  15  -1  178.88   13.50
  -2 -15  -1  182.08    9.40
  -2  15   1  176.68    9.90
  -2  15   1  162.38   20.30
   2 -15   1  168.88   11.10
   2 -15   1  176.18   12.30
   2  15  -1  163.68    8.80
   2 -15   1  190.78   14.00
   2 -15   1  166.18    9.00
  -2  15   1  175.68   11.40
  -2  15   1  199.28   13.50
   2  15  -1  181.98   10.70
  -2 -15  -1  155.48   11.20
  -2  15   1  185.68   14.60
   2 -15   1  160.68    9.90
   2  15  -1  163.38   19.60
  -2 -15  -1  174.98   18.80
  -2  15   1  172.68    9.80
  -2  15   1  169.08   10.80
  -2 -15  -1  165.68   12.50
   2  15  -1  181.78    9.80
   2  15  -1  181.18   12.10
  -2  15   1  175.58   11.30
  -2  15   1  175.48   11.40
  -2  15   1  163.88    8.90
   2  15  -1  157.48    8.70
  -2  15   1  162.88    9.70
   2 -15   1  149.59   19.40
  -2 -15  -1  159.68   19.00
   2  15  -1  157.08   11.60
  -2  15   1  183.08    9.20
   2  15  -1  189.78   11.50
  -2  15   1  146.99   10.30
   2  15  -1  182.18   11.10
   2  15  -1  129.29   19.20
  -2 -15   1  175.88   11.20
  -2 -15   1  170.78   14.90
   2 -15  -1  179.68   13.20
  -2  15  -1  167.38    9.90
  -2  15  -1  176.58    9.90
   2  15   1  144.89   19.60
  -2  15  -1  149.29   18.00
   2 -15  -1  201.18   13.40
  -2  15  -1  167.18    9.10
   2  15   1  181.88   12.50
   2  15   1  170.28   10.60
  -2  15  -1  178.48   10.50
  -2  15  -1  161.88   10.60
  -2  15  -1  181.38   11.30
  -2  15  -1  162.78    9.80
  -2  15  -1  168.28   10.50
   2  15   1  159.78    8.50
   2 -15  -1  152.18   12.80
   2  15   1  181.48   13.30
   2 -15  -1  174.18    9.20
   2  15   1  165.38    9.30
   2 -15  -1  156.28    9.00
  -2  15  -1  183.78   28.20
  -2  15  -1  170.68   12.50
  -2 -15   1  174.38   11.00
   2  15   1  142.89   11.40
   2  15   1  126.69   18.70
   2  15   1  153.58    9.00
  -2 -15   1  162.28   11.00
  -2  15  -1  154.28    8.60
  -2  15  -1  165.88    9.80
   2 -15  -1  137.09   18.60
   2  15   1  146.89   18.10
   2 -15  -1  164.58   17.10
  -2 -15   1  175.08    9.60
  -2  15  -1  175.28   11.30
   2  15   1  182.18   11.90
   2  15   1  180.48   11.10
  -2  15  -1  188.68   11.20
   2  15   1  177.88   11.90
   2  15   1  179.38   10.50
   2  15   1  178.48    8.90
   2  15   1  164.78   10.40
   2  15   1  185.18   12.10
   2 -15  -1  177.98   11.30
  -3  15   1   93.19    8.50
   3  15  -1   92.69    9.20
   3 -15   1   93.49   10.40
   3  15  -1  102.69    9.80
  -3  15   1   83.39    7.90
  -3  15   1   90.29    6.60
   3  15  -1  110.39    9.30
   3  15  -1  101.49    6.60
   3 -15   1   90.19   10.80
   3 -15   1   87.79    7.50
   3  15  -1   84.09   10.90
  -3 -15  -1   91.09    8.70
  -3  15   1   86.19    8.40
   3  15  -1  100.89   13.60
  -3 -15  -1   89.39   10.50
   3 -15   1   78.09   11.10
   3  15  -1   91.59    8.50
   3  15  -1   99.69   10.00
  -3  15   1   97.69    6.50
   3  15  -1   74.29    8.00
   3 -15   1   91.19    9.00
  -3 -15  -1   91.19   10.70
   3 -15   1   99.49   10.90
   3  15  -1   81.09    6.10
  -3  15   1   97.29    7.40
  -3 -15  -1   93.99    7.10
  -3 -15  -1  101.09    9.00
   3 -15   1   92.09    6.30
  -3  15   1   88.49    7.50
  -3  15   1   98.49    8.20
  -3  15   1   90.89    7.80
   3 -15   1   87.59    6.60
  -3  15   1   90.29    7.00
   3  15  -1  103.69    8.00
  -3 -15  -1   90.69    9.90
  -3  15   1   93.39   12.80
   3  15  -1   79.29    8.30
  -3  15   1   76.09    9.40
  -3 -15  -1   94.89    6.90
   3 -15   1   84.49    7.20
   3  15  -1   81.59    6.70
  -3  15   1  100.49    8.30
   3  15  -1   97.09    6.80
  -3  15   1  101.89    7.20
   3  15  -1   95.69   16.20
  -3 -15   1  101.79    9.10
   3 -15  -1   92.79    9.20
  -3  15  -1   96.49   12.20
   3  15   1   75.69   10.60
   3  15   1   93.39    9.50
  -3  15  -1   96.49    8.10
   3  15   1   98.99    7.60
  -3  15  -1   93.29    6.40
  -3  15  -1   96.99    8.40
  -3  15  -1   81.29    7.40
  -3 -15   1   88.39    7.40
  -3  15  -1   90.99    6.60
   3  15   1   91.89    6.40
   3  15   1   92.79    6.30
  -3  15  -1   93.59    8.10
   3 -15  -1   99.09   11.30
   3 -15  -1   85.79   12.30
  -3 -15   1   83.49    8.60
   3  15   1   90.99    6.90
  -3 -15   1   86.29   10.40
   3  15   1   83.99    8.50
  -3  15  -1  100.29    8.00
  -3  15  -1   97.39    7.20
  -3  15  -1   96.69    7.80
   3 -15  -1   95.69    7.60
  -3  15  -1   97.59    7.40
   3  15   1   86.09    8.20
   3  15   1   91.99   16.10
   3  15   1   78.89    8.10
   3 -15  -1  100.89    6.90
   3 -15  -1   89.09    6.50
   3 -15  -1  102.29   11.40
  -3 -15   1   81.69    9.80
  -3  15  -1   91.99   10.20
   3  15   1  108.79    9.20
  -3 -15   1   93.89    7.00
   3  15   1   90.39   12.90
  -3  15  -1   89.39    7.70
   3 -15  -1  107.39   11.10
  -3  15  -1   94.89    7.00
   3  15   1   86.89    6.50
  -3 -15   1   78.99    9.10
   3 -15  -1   90.79    6.20
   3  15   1   81.69    9.10
   3  15   1  111.99    9.50
  -4 -15  -1   75.19    5.70
   4  15  -1   73.09    5.40
   4  15  -1   65.19    9.80
   4  15  -1   70.49    8.40
   4  15  -1   63.39    7.50
   4  15  -1   67.89    5.10
  -4  15   1   72.49    5.60
   4  15  -1   66.29   11.90
   4 -15   1   67.99    5.40
  -4  15   1   74.69    6.90
   4 -15   1   72.59    9.10
  -4  15   1   78.49    6.20
   4 -15   1   74.49    5.20
  -4 -15  -1   85.59    8.50
   4 -15   1   66.09    5.70
  -4 -15  -1   66.19    7.20
  -4  15   1   68.49    5.20
   4 -15   1   70.59    5.30
   4  15  -1   68.29    7.10
  -4 -15  -1   67.09    5.80
   4 -15   1   70.89    6.00
  -4  15   1   72.09    6.00
  -4  15   1   83.39    6.90
  -4  15   1   70.39    8.30
  -4  15   1   78.69    7.00
   4  15  -1   74.89    7.30
  -4  15   1   77.09    8.50
   4  15  -1   59.29    6.70
  -4 -15  -1   57.29   12.00
   4  15  -1   76.29    5.90
  -4 -15  -1   80.59    5.80
   4  15  -1   72.89    6.40
   4 -15   1   67.89    8.60
   4  15  -1   76.69    7.10
  -4 -15  -1   65.09    8.70
  -4  15   1   66.19    9.90
  -4  15   1   69.69    6.60
   4  15  -1   74.29    7.80
   4 -15   1   76.39    7.50
   4  15  -1   74.89    5.60
  -4  15  -1   66.99    6.80
   4 -15  -1   66.39    5.10
   4 -15  -1   64.39    6.00
  -4 -15   1   83.59    8.50
  -4  15  -1   67.49    5.90
   4 -15  -1   67.59    7.10
  -4 -15   1   76.19    8.40
  -4  15  -1   57.79    5.30
  -4  15  -1   58.09    5.80
  -4 -15   1   69.49    6.00
   4 -15  -1   55.29    8.20
   4  15   1   75.19    5.40
  -4  15  -1   73.49    5.30
  -4 -15   1   73.59    6.10
   4 -15  -1   77.09    6.10
  -4 -15   1   80.29    9.90
  -4  15  -1   73.99    8.00
  -4  15  -1   74.99    6.80
   4  15   1   63.39    7.40
  -4  15  -1   78.19    6.30
   4  15   1   64.29    6.40
   4 -15  -1   65.09    5.50
  -4  15  -1   71.19    6.50
   4  15   1   64.19    7.80
  -4 -15   1   55.39    7.90
   4  15   1   80.09    5.90
   4 -15  -1   65.49    8.40
  -4  15  -1   74.49    6.10
   4 -15  -1   77.19    5.10
   4  15   1   63.59    6.80
  -4  15  -1   72.69   10.50
   4  15   1   94.49    7.80
  -4  15  -1   78.69    8.60
   4  15   1   73.19    6.80
   4  15   1   63.19   11.30
   4  15   1   72.19    7.60
   4  15   1   82.19    5.40
   4  15   1   85.39    7.90
   4  15   1   73.59    5.50
   4  15   1   58.69    9.00
  -5 -15  -1   21.50    4.00
  -5  15   1   13.90    3.20
   5 -15   1   16.90    2.70
   5  15  -1   15.60    2.60
   5  15  -1   12.80    3.00
  -5  15   1   16.30    2.80
   5  15  -1   17.40    2.90
   5  15  -1   16.20    5.10
   5  15  -1   19.80    3.80
   5  15  -1   15.60    4.00
   5 -15   1   15.80    3.00
  -5  15   1    7.20    3.00
  -5 -15  -1   18.60    2.60
  -5 -15  -1   20.00    3.00
   5  15  -1   18.10    2.80
   5 -15   1   15.80    3.00
   5 -15   1   19.40    2.70
   5  15  -1   12.10    3.20
   5  15  -1   19.10    2.60
   5  15  -1   15.50    4.10
  -5 -15  -1   15.70    2.70
   5  15  -1   20.30    2.70
  -5  15   1   16.30    3.00
   5 -15   1   17.30    3.60
  -5  15  -1   12.30    2.80
  -5  15  -1   15.30    2.70
   5 -15  -1   19.80    2.70
   5  15   1   13.70    3.70
   5  15   1   10.20    3.60
  -5  15  -1   21.40    3.20
   5  15   1   12.30    3.00
  -5 -15   1   18.00    2.90
  -5  15  -1   14.90    3.10
   5  15   1   18.30    4.10
   5  15   1   16.30    2.40
   5  15   1   13.90    3.20
   5  15   1   21.30    3.60
  -5  15  -1   16.80    3.50
   5  15   1   16.10    2.60
  -5 -15   1   20.20    2.90
  -5 -15   1   21.10    5.00
   5  15   1   12.60    3.60
   5  15   1   17.90    5.20
   5 -15  -1   19.30    3.90
   5 -15  -1   17.70    3.10
   5  15   1   19.00    2.50
   5 -15  -1   13.10    3.60
  -5 -15   1   19.20    2.80
  -6  15   1   28.10    2.80
   6 -15   1   29.60    3.10
   6  15  -1   29.70    3.20
   6  15  -1   30.20    2.50
   6 -15   1   36.70    2.90
   6 -15  -1   26.50    2.40
   6  15   1   28.90    3.00
  -6 -15   1   28.00    2.50
  -6  15  -1   28.20    2.70
   6 -15  -1   32.80    3.00
  -6 -15   1   25.70    2.30
   0  16  -1    2.00    2.40
   0  16  -1    2.30    3.00
   0  16   1    6.50    2.60
   0 -16   1   -4.80    2.80
   0 -16   1   -4.40    2.90
   0  16  -1   -3.00    4.50
   0  16  -1   -0.60    3.90
   0  16   1   -0.70    3.30
   0  16  -1   -4.20    2.50
   0  16   1   -8.70    3.60
   0  16  -1    2.50    5.20
   0  16  -1    3.90    4.00
   0 -16  -1    1.70    3.10
   0 -16  -1    7.90    4.20
   0  16  -1    4.90    3.70
   0  16   1   -9.00    3.80
   0  16   1    1.10    5.10
   0  16   1   -1.70    3.20
   0 -16  -1   -2.30    3.30
   0  16  -1    2.90    2.40
   0  16   1    1.30    2.40
   0 -16   1   11.20    8.50
   0  16   1    2.50    4.50
   0  16   1   -0.60    4.10
   0 -16  -1    6.70    3.20
   0  16  -1   -4.30    9.20
   0  16   1   -2.80    9.20
   0  16  -1    6.80    5.00
   0  16  -1    4.10    3.30
   0  16  -1   -0.80    3.10
   0  16   1   -3.60    2.50
   0  16   1    3.30    3.40
   0 -16  -1    2.40    3.60
   0  16  -1   -3.80    2.90
   0  16   1   -0.10    2.80
   0 -16   1    0.90    2.20
   0 -16   1    2.30    3.00
   0 -16  -1    3.40    3.70
   0 -16  -1    1.70    2.30
   0  16   1    6.00    4.40
   0 -16   1   -1.00    3.40
   0  16   1   -1.70    4.70
   0  16  -1   10.30    5.30
   0 -16   1    0.40    2.20
   0  16   1    2.50    5.00
   0  16  -1   -3.40    3.00
   0 -16  -1   -0.40    2.10
   0  16  -1    0.20    4.00
   0  16  -1    3.90    4.10
   0 -16  -1   -5.70    7.80
   1  16  -1   46.60    6.40
   1  16  -1   28.90   11.10
   1 -16   1   25.30    4.20
   1  16  -1   36.00    6.50
   1 -16   1   39.50    8.30
   1  16  -1   31.00    4.30
   1  16  -1   34.70    5.80
  -1  16   1   33.80    5.00
  -1  16   1   30.50    9.10
   1  16  -1   33.70    5.40
   1  16  -1   29.30    4.20
  -1  16   1   30.60    5.90
   1  16  -1   21.00    5.50
   1  16  -1   27.30    5.70
  -1  16   1   34.30    4.20
  -1  16   1   26.50    4.80
   1 -16   1   32.40    4.20
   1  16  -1   30.20    4.10
  -1 -16  -1   37.40    4.70
  -1 -16  -1   33.80    6.30
  -1  16   1   31.40    7.10
   1  16  -1   34.10    5.80
  -1 -16  -1   18.10    9.00
  -1  16   1   26.00    4.30
   1 -16   1   32.40    6.30
  -1  16   1   28.90    5.20
  -1  16   1   31.80    4.20
  -1  16   1   34.60    6.60
  -1  16   1    3.30   12.10
  -1  16   1   32.00    5.10
   1  16  -1   30.00    5.00
  -1 -16  -1   36.90    5.80
   1 -16   1   39.40    8.00
  -1  16   1   16.40    5.00
   1  16  -1   34.70   12.40
   1  16  -1   46.00    9.80
   1 -16   1   47.90    7.30
  -1 -16  -1   44.00    9.80
   1  16  -1   33.60    4.70
   1  16  -1   33.20    5.20
   1  16  -1   28.80    5.20
   1  16  -1   37.30    9.10
  -1  16   1   29.10    5.30
  -1 -16  -1   37.50    5.60
  -1 -16  -1   35.80    4.90
   1 -16   1   30.50    5.40
  -1  16   1   35.70    5.40
  -1  16   1   34.40    8.50
  -1  16   1   40.40    5.90
   1 -16   1   34.00   11.00
  -1  16  -1   32.70    5.70
   1  16   1   37.40    5.90
  -1 -16   1   43.40    6.70
   1  16   1   26.60    5.00
   1  16   1   29.60    4.10
   1  16   1   32.90    6.00
   1  16   1   32.30    3.90
  -1  16  -1   36.30    5.20
   1 -16  -1   20.70    3.90
  -1 -16   1   39.30    6.00
   1 -16  -1   26.10   10.40
   1 -16  -1   27.30    5.10
   1  16   1   17.20   10.20
   1  16   1   36.30    5.20
   1 -16  -1   37.40    7.50
  -1  16  -1   37.30    5.50
  -1 -16   1   41.60    7.10
   1 -16  -1   44.20    6.70
  -1  16  -1   26.30    3.80
  -1  16  -1   44.60   14.90
  -1 -16   1   24.70   10.00
  -1  16  -1   35.20    5.30
  -1 -16   1   36.70    4.70
   1 -16  -1   37.90    7.00
   1  16   1   27.90    4.10
   1  16   1   31.80    6.30
  -1  16  -1   32.60    5.50
  -1  16  -1   24.40    5.20
   1  16   1   34.10    9.10
   1 -16  -1   25.80    4.40
   1  16   1   31.80    5.70
   1  16   1   38.50    5.00
   1 -16  -1   30.90    4.70
   1  16   1   41.00    5.20
  -1  16  -1   36.60    5.40
  -1  16  -1   36.00    4.70
   1 -16  -1   26.40    3.80
   1  16   1   32.00    6.00
  -1  16  -1   35.10    8.70
  -1  16  -1   30.70    9.70
  -1 -16   1   32.80    5.60
   1  16   1   31.00    6.80
  -1  16  -1   28.30    6.20
   1  16   1   24.90    7.50
  -1  16  -1   22.60    5.10
  -1  16  -1   32.10    5.70
   1  16   1   36.30    6.20
  -1  16  -1   31.10    7.20
  -1  16  -1   33.20    4.40
  -2 -16  -1  226.58   13.80
   2 -16   1  211.08   15.50
  -2  16   1  223.88   11.30
   2  16  -1  243.98   14.00
   2  16  -1  261.07   19.00
   2  16  -1  205.88   12.20
  -2 -16  -1  229.68   10.80
  -2 -16  -1  223.78   13.10
  -2  16   1  219.38   12.70
   2  16  -1  231.18   12.40
  -2  16   1  217.28   17.80
   2 -16   1  235.18   15.50
   2  16  -1  206.18    9.90
  -2 -16  -1  223.38   11.20
  -2  16   1  225.38   11.50
  -2  16   1  212.48   12.40
   2  16  -1  172.98   19.90
   2 -16   1  208.18   10.60
  -2  16   1  216.18   11.90
   2  16  -1  217.28   12.20
   2 -16   1  235.18   14.70
  -2  16   1  246.58   15.20
   2  16  -1  217.78   11.20
  -2  16   1  212.98   10.50
  -2 -16  -1  234.98   15.30
  -2  16   1  241.18   12.90
  -2  16   1  235.98   15.10
  -2 -16  -1  211.98   11.00
  -2  16   1  231.48   11.30
   2 -16   1  229.08   15.10
  -2 -16  -1  216.68   14.40
   2  16  -1  224.78   13.00
   2  16  -1  246.68   14.00
   2  16  -1  261.27   16.10
   2 -16   1  238.98   11.10
  -2  16   1  211.98   12.90
  -2  16   1  217.78   11.40
  -2  16   1  238.78   12.80
   2  16  -1  220.08   13.00
   2  16  -1  223.28   10.90
   2  16  -1  236.28   13.80
  -2  16   1  209.58   10.50
  -2 -16  -1  222.58   12.70
   2  16  -1  263.77   13.80
   2  16  -1  227.58   10.70
   2 -16   1  228.18   13.20
  -2  16  -1  249.38   15.10
  -2 -16   1  218.18   13.80
   2  16   1  234.58   13.10
   2  16   1  225.18   10.40
   2  16   1  244.88   13.80
   2 -16  -1  222.78   13.10
  -2  16  -1  236.78   13.00
  -2  16  -1  240.18   12.00
   2  16   1  221.68   13.80
  -2  16  -1  225.78   12.40
   2 -16  -1  224.78   15.50
  -2  16  -1  225.48   11.40
  -2 -16   1  204.08   13.10
  -2  16  -1  224.18   15.20
   2  16   1  216.48   13.50
   2 -16  -1  231.08   10.90
   2  16   1  193.98   21.20
  -2  16  -1  227.88   11.50
  -2  16  -1  212.98   17.20
   2 -16  -1  231.08   10.80
  -2  16  -1  229.68   12.90
   2 -16  -1  219.38   14.80
  -2  16  -1  215.48   11.90
   2  16   1  216.98   10.10
  -2  16  -1  216.08   11.40
   2 -16  -1  232.48   15.10
  -2 -16   1  211.08   12.80
  -2  16  -1  235.58   12.80
   2 -16  -1  214.08   15.90
   2  16   1  229.18   11.20
  -2  16  -1  230.28   10.80
  -2 -16   1  247.58   11.50
   2  16   1  243.48   11.20
   2  16   1  222.78   12.00
  -2 -16   1  222.28   12.80
   2  16   1  213.38   17.50
   2  16   1  260.97   15.90
  -2  16  -1  213.28   10.30
  -2  16  -1  235.38   12.20
   2  16   1  224.38   12.00
   2  16   1  219.48   13.10
   2  16   1  238.18   13.70
   2  16   1  221.78   12.00
  -2 -16   1  216.78   14.80
  -2 -16   1  219.78   11.60
  -3 -16  -1    7.10    4.20
   3  16  -1    7.40    3.60
  -3  16   1    5.00    2.70
   3 -16   1    4.20    4.40
   3  16  -1    5.60    2.30
  -3 -16  -1    1.90    5.50
   3 -16   1   16.30    8.10
  -3  16   1    6.10    2.80
  -3  16   1    4.30    2.90
   3 -16   1    7.00    3.00
   3  16  -1    5.40    2.30
   3  16  -1    3.30    2.50
   3  16  -1   -1.40    3.60
  -3  16   1    5.60    5.10
  -3  16   1    4.90    2.90
  -3 -16  -1    5.00    4.50
  -3  16   1   -0.70    2.80
   3 -16   1    3.30    3.30
  -3 -16  -1    3.80    3.80
   3  16  -1    7.40    3.80
   3 -16   1    5.80    2.10
  -3 -16  -1    4.10    3.00
  -3  16   1    6.90    3.60
  -3  16   1   11.50    4.20
   3  16  -1    4.10    3.00
   3  16  -1    7.50    3.60
   3  16  -1   12.80    4.20
  -3  16   1    7.10    3.20
   3 -16   1   10.90    5.60
  -3  16   1    8.10    2.60
  -3  16   1    6.30    3.80
   3  16  -1   10.30    6.50
  -3 -16  -1    6.50    2.60
   3  16  -1    6.20    4.30
   3  16  -1    8.60    2.80
   3  16  -1    6.50    8.10
   3 -16   1   12.10    7.20
  -3  16   1   10.50    3.80
  -3 -16  -1    9.80    3.10
   3 -16   1    4.00    2.50
  -3  16   1    9.00    4.10
   3 -16  -1    5.90    4.80
  -3 -16   1    4.30    4.80
   3  16   1    6.00    4.10
  -3  16  -1    6.70    3.20
  -3  16  -1    5.50    3.50
   3 -16  -1    6.70    2.20
  -3  16  -1    4.50    2.80
  -3 -16   1    6.60    2.70
   3 -16  -1    3.50    7.10
   3  16   1    6.80    2.50
  -3  16  -1    5.80    3.90
  -3  16  -1    9.10    3.20
  -3  16  -1    3.00    4.90
   3  16   1   11.40    9.00
  -3  16  -1    5.70    2.40
   3  16   1    8.40    2.50
  -3 -16   1    5.20    3.30
   3  16   1   11.60    6.60
   3 -16  -1    8.30    2.60
   3  16   1    4.70    3.70
   3  16   1    4.00    3.60
   3  16   1    4.60    3.60
  -3  16  -1    5.60    3.30
   3  16   1    5.90    4.50
   3  16   1   -1.30    3.30
  -3 -16   1    4.00    4.90
  -3  16  -1   11.60    3.10
  -3  16  -1    8.10    2.80
   3 -16  -1    5.10    2.70
  -3 -16   1    3.50    4.30
   3  16   1    5.10    2.80
  -3  16  -1    3.80    4.60
   3  16   1    2.40    2.30
   3 -16  -1    7.20    3.20
   3  16   1    9.20    4.70
   3  16   1   -0.80    2.40
  -3  16  -1    4.40    2.80
  -3  16  -1    4.40    2.90
  -3 -16   1    2.30    4.10
   4  16  -1    7.70    3.70
  -4  16   1    4.70    3.20
  -4  16   1   -0.90    2.30
  -4  16   1    2.50    2.40
  -4  16   1    8.00    6.20
   4  16  -1    8.30    4.50
  -4  16   1    0.10    3.20
   4  16  -1    2.90    3.00
  -4  16   1    2.70    2.60
   4  16  -1    3.90    2.40
  -4  16   1    4.00    2.10
   4 -16   1    6.90    2.60
   4 -16   1    5.10    2.60
  -4 -16  -1    3.00    2.90
  -4 -16  -1    3.20    2.40
   4  16  -1    5.00    2.20
   4  16  -1   -0.90    6.90
   4  16  -1   -2.40    2.30
   4  16  -1    2.00    2.20
   4 -16   1    7.80    7.10
   4  16  -1    2.50    1.90
   4 -16   1    3.90    2.70
   4  16  -1    1.50    3.90
   4  16  -1    2.10    2.90
  -4 -16  -1    2.20    2.00
  -4  16   1    4.00    2.90
   4 -16   1    2.40    3.20
   4 -16   1    3.20    2.20
   4  16  -1    4.40    3.10
  -4 -16  -1    5.30    2.40
   4  16  -1    1.90    1.90
  -4  16   1    2.20    2.50
   4  16  -1   -1.90    3.30
  -4  16   1    5.40    2.80
   4 -16   1   -5.20    6.20
  -4 -16  -1    6.60    5.20
   4  16   1    3.30    2.20
   4 -16  -1    4.80    2.70
   4  16   1   -0.30    3.20
  -4  16  -1    4.40    2.60
   4 -16  -1    1.40    1.70
   4  16   1    6.50    3.10
   4 -16  -1    6.90    5.20
   4  16   1    4.20    2.20
   4 -16  -1    2.80    2.20
  -4  16  -1    5.50    2.50
  -4  16  -1    3.20    3.20
  -4  16  -1   10.80    3.30
   4 -16  -1    2.20    3.00
   4  16   1    0.00    1.70
  -4 -16   1    1.40    2.10
   4  16   1    7.10    3.10
   4  16   1    4.60    3.60
  -4  16  -1    3.50    1.80
  -4 -16   1    3.20    2.90
  -4  16  -1    3.10    2.50
   4  16   1    0.20    2.00
  -4 -16   1    0.40    4.20
  -4 -16   1    2.90    2.40
   4  16   1    4.00    3.50
   4  16   1    3.10    2.10
  -4  16  -1    1.50    6.20
  -4  16  -1    0.90    2.60
   4 -16  -1    2.00    2.10
  -4  16  -1    4.30    2.70
   4  16   1    0.90    4.40
  -4  16  -1    2.60    3.20
   4  16   1   -1.30    7.90
  -4  16  -1    3.60    2.40
   4 -16  -1    8.30    2.90
   4  16   1    4.00    3.20
  -4 -16   1    7.60    2.70
  -4  16  -1    3.10    2.80
  -4  16  -1    0.40    2.20
  -5 -16  -1    2.10    1.50
   5 -16   1    4.20    2.00
   5 -16   1    0.80    1.70
   5  16  -1    0.50    1.40
   5 -16   1    2.30    1.30
  -5 -16  -1    2.20    1.70
   5  16  -1    2.90    2.30
  -5 -16  -1   -2.10    1.90
   5 -16   1    3.90    2.10
   5  16  -1    1.70    1.40
   5  16  -1    6.00    2.40
   5  16  -1    2.40    2.40
  -5  16   1    1.60    2.40
   5  16  -1   -0.90    1.60
  -5  16   1    3.10    2.10
   5  16  -1    5.20    3.10
   5  16  -1   -2.60    3.50
   5  16  -1    3.60    1.80
  -5  16   1    3.00    2.00
   5  16  -1    0.70    2.40
  -5 -16  -1    2.10    1.70
  -5  16   1    0.80    1.70
   5 -16  -1    1.40    1.60
   5 -16  -1    1.10    1.70
   5  16   1    2.70    1.40
   5  16   1    1.50    1.70
   5  16   1    1.70    4.90
  -5 -16   1    1.80    2.00
   5  16   1    4.90    3.00
   5 -16  -1    2.20    2.10
  -5  16  -1    0.80    1.80
   5  16   1   -3.10    2.30
  -5 -16   1    4.40    1.80
  -5  16  -1   -1.60    2.20
  -5  16  -1    0.50    2.00
   5  16   1    6.10    2.30
  -5 -16   1    3.70    2.00
   5  16   1    1.70    1.80
   5 -16  -1    4.10    2.20
  -5 -16   1    2.00    1.60
  -5  16  -1    1.10    1.50
  -5  16  -1    1.30    2.20
   5  16   1    2.20    2.80
   5  16   1    2.50    2.50
   0 -17   1   35.60    4.50
   0  17   1   46.10    7.00
   0  17   1   45.40    7.70
   0 -17   1   42.20    5.30
   0  17   1   29.10    5.70
   0  17  -1   48.60    8.80
   0  17   1   31.30    5.50
   0 -17  -1   41.20    6.60
   0  17   1   39.70    9.10
   0 -17   1   46.60    5.80
   0  17  -1   30.70    4.80
   0  17   1   39.30    6.30
   0  17  -1   42.50    5.80
   0  17  -1   31.50    5.40
   0 -17   1   38.00    6.80
   0  17  -1   34.40    5.90
   0 -17   1   49.10    7.40
   0  17  -1   35.20    4.80
   0  17  -1   30.70    8.20
   0 -17  -1   31.60    6.60
   0  17   1   31.20    4.30
   0  17  -1   33.00    6.80
   0  17  -1   34.60    4.30
   0 -17  -1   38.90    6.10
   0 -17  -1   36.60    6.90
   0 -17  -1   40.00    5.40
   0  17  -1   43.70    7.10
   0  17   1   34.20    5.90
   0  17   1   43.20    7.90
   0 -17   1   28.40    5.20
   0  17  -1   40.90    6.20
   0 -17  -1   29.70    4.30
   0  17  -1   38.50    8.90
   0 -17   1   35.30    6.60
   0  17   1   37.30    5.90
   0  17   1   41.40    5.60
   0  17  -1   35.10    5.80
   0 -17  -1   40.00    5.70
   0  17  -1   35.60    4.70
   0  17   1   40.70    5.10
   0  17   1   37.10    8.30
   0  17  -1   40.40    4.60
   0 -17  -1   34.70    4.30
   0  17   1   40.80    5.00
   0  17  -1   36.00    5.40
   0  17   1   34.10    4.30
   0 -17   1   41.90    6.20
   0  17  -1   36.50    5.90
   0  17   1   34.60    4.70
   0  17   1   40.60    5.80
   1  17  -1   44.20    7.20
   1  17  -1   20.80    8.10
  -1  17   1   31.70    5.70
  -1 -17  -1   32.20    5.20
   1  17  -1   35.40    5.80
  -1 -17  -1   27.10    4.60
   1  17  -1   35.50    5.90
   1 -17   1   20.50    5.90
  -1  17   1   25.70    5.30
  -1  17   1   34.10    5.90
  -1  17   1   27.20    7.40
   1 -17   1   24.30    3.90
  -1  17   1   27.90    5.20
  -1  17   1   31.40    7.20
   1  17  -1   21.60    3.40
  -1  17   1   24.60    4.60
   1  17  -1   33.70    5.70
  -1  17   1   29.80    4.80
  -1 -17  -1   26.40    4.00
  -1 -17  -1   23.10    6.00
  -1  17   1   31.00    4.70
  -1 -17  -1   21.00    5.70
  -1  17   1   28.70    4.20
   1  17  -1   28.10    7.40
  -1  17   1   28.20    5.00
   1  17  -1   28.50    6.00
   1  17  -1   30.30    5.30
  -1 -17  -1   24.80    6.30
  -1 -17  -1   25.30    4.50
   1 -17   1   21.50    5.90
  -1  17   1   33.00    4.20
   1 -17   1   24.80    4.60
  -1  17   1   25.80    4.70
   1 -17   1   28.80    4.00
   1  17  -1   29.40    4.80
   1  17  -1   28.00    5.60
  -1 -17  -1   32.50    5.70
   1 -17   1   22.50    4.20
   1  17  -1   23.10    4.70
  -1  17   1   18.50    4.30
  -1  17   1   29.10    7.30
   1  17  -1   25.10    3.80
   1  17  -1   30.30    4.70
   1 -17   1   31.50    7.30
   1 -17   1   23.80    5.10
   1 -17   1   30.50    6.50
  -1  17   1   34.30    7.20
   1  17  -1   28.50    8.00
   1  17  -1   26.90    4.10
  -1 -17  -1   28.40    4.30
   1  17  -1   26.20    4.30
  -1  17  -1   26.50    3.80
  -1  17  -1   27.00    4.80
   1  17   1   25.80    8.20
  -1  17  -1   29.60    4.50
   1 -17  -1   28.80    7.00
  -1  17  -1   26.50    5.00
  -1 -17   1   29.50    6.50
  -1  17  -1   32.10    8.20
   1  17   1   23.00    6.30
   1 -17  -1   30.60    4.30
   1  17   1   27.50    5.40
   1 -17  -1   23.80    5.30
   1 -17  -1   20.20    4.10
   1  17   1   30.80    6.20
  -1 -17   1   31.90    5.00
   1  17   1   27.10    4.30
  -1  17  -1   28.70    5.80
   1  17   1   26.70    4.30
   1 -17  -1   25.40    6.70
   1  17   1   26.00    5.70
  -1  17  -1   26.00    6.70
  -1  17  -1   35.00    5.60
  -1 -17   1   32.80    6.30
   1 -17  -1   35.10    6.90
  -1  17  -1   31.40    5.30
   1  17   1   24.10    3.90
   1  17   1   47.90    9.80
  -1  17  -1   29.90    4.50
  -1  17  -1   28.40    7.10
  -1 -17   1   29.00    4.20
   1  17   1   23.00    5.20
   1  17   1   30.50    4.10
   1 -17  -1   31.50    4.20
  -1  17  -1   21.70    4.80
   1 -17  -1   26.60    6.20
  -1  17  -1   21.60    4.50
  -1 -17   1   27.90    5.50
  -1  17  -1   31.60    5.10
   1  17   1   30.20    4.60
   1  17   1   27.90    5.80
   1  17   1   25.20    5.20
   1 -17  -1   29.40    4.20
  -1 -17   1   32.20    5.00
   1  17   1   18.30    6.70
  -1  17  -1   29.80    4.90
   1  17   1   22.40    3.60
  -1 -17   1   30.80    6.20
  -1  17  -1   30.30    5.10
   1  17   1   24.50    5.00
   2  17  -1   79.59    7.20
  -2  17   1   70.09    7.00
   2  17  -1   66.79    7.40
  -2  17   1   82.89    7.40
   2  17  -1   65.39    9.00
   2  17  -1   64.29    6.00
  -2 -17  -1   84.09    6.60
  -2  17   1   71.29    6.30
  -2  17   1   69.09    7.20
  -2  17   1   89.09   12.90
  -2 -17  -1   84.89    8.40
  -2 -17  -1   77.69    9.60
   2  17  -1   76.49    5.90
  -2  17   1   73.19    7.70
  -2 -17  -1   78.19    9.50
  -2  17   1   76.19    6.60
   2  17  -1   84.89    6.40
   2 -17   1  102.69   11.10
  -2  17   1   78.09    5.90
   2 -17   1   75.79   10.50
   2  17  -1   79.39    8.20
  -2  17   1   82.69    7.90
   2  17  -1   62.19   12.10
   2  17  -1   91.39    6.70
   2 -17   1   78.29    8.00
   2  17  -1   74.39    7.40
   2 -17   1   85.99   14.00
   2  17  -1   88.19    8.70
  -2  17   1   58.69    8.40
  -2 -17  -1   84.29    6.70
  -2  17   1   97.59   10.90
  -2 -17  -1   68.09   12.00
   2  17  -1   68.19    7.50
   2  17  -1   78.49    8.20
   2  17  -1   70.99   11.40
  -2 -17  -1   81.99    8.40
   2 -17   1   81.89    6.50
  -2  17   1   82.29    6.10
   2 -17   1   71.99    9.50
  -2  17   1   90.59    6.70
  -2  17  -1   84.79    6.10
   2 -17  -1   86.79    8.40
  -2 -17   1   83.39    8.10
   2  17   1   93.69    8.80
   2 -17  -1   75.99    6.10
   2  17   1   89.79    6.00
  -2 -17   1   73.39    8.60
  -2  17  -1   82.19    7.00
   2  17   1   74.69    9.80
   2 -17  -1   70.79    9.70
  -2 -17   1  103.49   11.10
  -2 -17   1   92.49    7.00
   2  17   1   79.69    9.50
  -2  17  -1   83.19    7.80
   2  17   1   69.39   12.60
  -2  17  -1   84.29    8.40
   2  17   1   84.39    6.20
   2 -17  -1   60.99    8.90
   2 -17  -1   90.19   12.20
  -2 -17   1   83.39   10.70
   2  17   1   74.89    8.10
   2  17   1   79.99    6.90
   2  17   1   84.49    8.20
  -2  17  -1   78.79    9.80
  -2  17  -1   80.89    7.30
  -2  17  -1   81.19    6.80
  -2 -17   1   79.09    7.60
  -2  17  -1   76.79    6.40
   2  17   1   89.79    6.50
  -2  17  -1   70.99   11.40
   2 -17  -1   87.39    6.20
  -2  17  -1   73.09   10.10
   2  17   1   80.39    8.60
  -2  17  -1   85.49    7.80
   2  17   1   74.79    7.30
  -2  17  -1   83.59    6.60
  -2 -17   1   85.39    8.40
   2  17   1   75.19   11.30
  -2  17  -1   80.19    5.90
   3 -17   1   26.60    3.60
  -3  17   1   22.40    7.00
   3  17  -1   17.90    4.60
   3  17  -1   22.10    4.40
  -3  17   1   31.30    4.50
   3  17  -1   31.80    8.20
  -3  17   1   27.40    4.50
   3  17  -1   33.00    6.80
  -3  17   1   17.60    5.30
   3 -17   1   25.90    3.60
  -3  17   1   17.40    4.60
   3 -17   1   26.00    7.70
   3  17  -1   22.20    3.50
  -3 -17  -1   20.50    3.60
   3  17  -1   24.30    4.70
  -3 -17  -1   20.20    5.80
  -3 -17  -1   30.50    4.10
  -3 -17  -1   28.70    4.80
  -3  17   1   30.40    4.00
   3 -17   1   17.70    5.50
   3 -17   1   27.60    4.60
   3 -17   1   26.50    3.70
  -3  17   1   26.40    4.60
   3  17  -1   21.10    5.10
  -3  17   1   26.60    4.00
   3  17  -1   27.20    4.40
  -3 -17  -1   23.60    5.80
  -3  17   1   26.10    3.50
   3  17  -1   24.50    4.50
  -3  17   1   19.30    3.90
  -3  17   1   24.20    4.00
  -3  17   1   26.80    3.60
   3 -17   1   30.00    6.40
   3  17  -1   24.80    4.70
   3  17  -1   26.20    3.90
  -3 -17  -1   26.60    3.70
  -3  17   1   24.00    4.70
   3  17  -1   23.50    3.20
  -3  17   1   20.50    4.30
   3  17  -1   28.50    3.70
  -3 -17  -1   33.10    6.20
   3  17  -1   27.80    5.40
  -3 -17   1   33.30    5.50
   3 -17  -1   18.00    6.20
  -3  17  -1   28.40    4.30
   3 -17  -1   22.70    3.40
   3  17   1   21.40    4.60
   3  17   1   24.00    5.10
   3 -17  -1   23.70    6.20
  -3 -17   1   24.00    3.70
   3  17   1   29.00    5.40
  -3  17  -1   21.40    4.30
  -3  17  -1   26.80    3.50
   3 -17  -1   23.80    4.40
  -3  17  -1   23.10    3.60
   3  17   1   25.00    4.00
  -3 -17   1   18.10    3.70
  -3  17  -1   17.80    4.90
  -3  17  -1   17.00    6.50
  -3  17  -1   24.80    3.90
   3  17   1   22.20    3.10
  -3  17  -1   23.50    3.80
   3  17   1   27.70    6.70
  -3  17  -1   25.40    4.70
   3  17   1   21.20    3.30
  -3  17  -1   26.70    4.30
  -3  17  -1   22.40    4.30
   3  17   1   19.50    4.80
  -3  17  -1   23.70    4.20
   3  17   1   20.90    4.00
   3 -17  -1   25.10    3.50
   3 -17  -1   25.20    3.70
  -3 -17   1   24.50    5.60
  -3  17  -1   30.90    5.20
  -3  17  -1   28.60    4.10
  -3 -17   1   29.50    5.80
   3  17   1   18.30    7.30
  -3 -17   1   24.90    3.90
   3  17   1   22.20    3.50
  -3 -17   1   30.10    6.40
   3  17   1   30.30    4.30
   3  17   1   29.10    3.80
   4 -17   1   23.50    3.60
   4  17  -1   25.50    4.10
  -4 -17  -1   31.60    4.50
   4 -17   1   26.60    4.20
  -4 -17  -1   20.40    3.90
   4 -17   1   19.10    2.90
   4  17  -1   23.40    3.70
  -4  17   1   29.40    4.10
  -4 -17  -1   21.30    3.20
  -4  17   1   24.40    3.60
   4  17  -1   22.00    5.30
  -4  17   1   27.50    4.00
   4  17  -1   28.10    3.20
   4 -17   1   26.00    3.10
   4  17  -1   25.30    4.80
  -4 -17  -1   26.80    6.00
  -4  17   1   19.00    2.80
   4  17  -1   29.10    4.90
   4 -17   1   19.00    3.20
  -4  17   1   21.90    4.60
  -4  17   1   19.50    3.20
  -4  17   1   30.30    3.60
   4  17  -1   26.50    4.20
   4  17  -1   21.30    3.70
   4  17  -1   19.90    3.40
  -4  17   1   23.10    3.40
  -4  17   1   23.20    3.90
  -4 -17  -1   20.20    3.10
  -4 -17  -1   23.10    3.10
   4  17  -1   22.40    2.90
   4  17  -1   20.00    3.10
  -4  17   1   20.20    3.90
   4  17  -1   23.00    3.20
   4 -17   1   20.30    3.30
  -4  17  -1   26.40    3.10
  -4  17  -1   24.20    3.50
   4  17   1   26.30    3.00
   4 -17  -1   22.60    3.40
   4 -17  -1   20.30    2.90
  -4  17  -1   25.70    3.60
   4  17   1   30.20    4.80
   4  17   1   14.30    3.00
   4  17   1   25.40    4.30
  -4  17  -1   21.90    4.50
   4  17   1   22.10    4.50
   4 -17  -1   17.00    3.80
  -4 -17   1   29.10    5.60
  -4  17  -1   24.90    3.40
   4 -17  -1   21.70    3.30
   4  17   1   17.80    3.40
  -4  17  -1   24.30    3.80
  -4 -17   1   24.40    3.30
  -4  17  -1   28.10    3.30
   4  17   1   13.60    5.20
   4 -17  -1   23.90    2.80
  -4  17  -1   27.60    4.10
  -4 -17   1   21.10    3.10
   4  17   1   24.60    3.80
   4  17   1   20.90    4.00
   4  17   1   18.20    2.80
  -4  17  -1   27.20    4.00
  -4  17  -1   21.00    3.70
   4  17   1   18.20    2.60
  -4 -17   1   19.60    4.00
   4  17   1   23.60    3.30
  -4 -17   1   22.70    3.40
  -4  17  -1   24.90    3.50
  -4  17  -1   21.80    4.10
   5 -17   1    6.60    1.60
   5  17  -1    7.20    2.50
  -5  17   1    7.70    2.40
  -5 -17  -1    3.00    1.50
   5  17  -1   -1.10    2.20
   5  17  -1    4.10    2.40
   5  17  -1    1.60    1.90
  -5  17   1    2.40    1.40
   5  17  -1    0.80    2.10
  -5  17   1    5.10    1.90
   5  17  -1    4.40    1.40
   5  17  -1    1.80    1.50
  -5 -17  -1    1.90    2.10
  -5 -17  -1    4.60    1.70
   5 -17   1    4.40    2.10
   5 -17   1    1.00    2.00
   5  17  -1    4.40    2.60
   5  17   1    5.60    2.60
  -5 -17   1    3.90    1.50
   5 -17  -1    5.40    1.90
   5 -17  -1    3.70    1.50
  -5  17  -1    5.30    2.30
  -5 -17   1    1.60    1.50
  -5  17  -1    2.70    1.80
   5  17   1    8.10    3.50
   5 -17  -1    5.30    2.10
  -5 -17   1    4.80    2.20
   5  17   1    1.90    1.80
  -5  17  -1    6.10    1.70
   5  17   1    2.50    1.30
  -5 -17   1    5.30    1.80
   5  17   1    2.10    1.50
  -5  17  -1   -0.10    2.90
   5  17   1    7.80    2.60
   0 -18  -1   30.20    4.90
   0 -18   1   23.70    5.50
   0  18   1   28.30    3.80
   0 -18   1   24.30    4.00
   0 -18  -1   33.00    4.60
   0  18   1   24.80    5.10
   0  18   1   31.30    5.90
   0 -18  -1   36.50    7.10
   0 -18   1   23.60    4.70
   0  18   1   33.40    5.40
   0  18  -1   26.70    3.90
   0 -18   1   36.60    6.60
   0 -18  -1   14.60    6.10
   0 -18   1   24.60    4.40
   0 -18   1   22.00    6.30
   0  18  -1   30.10    5.90
   0  18  -1   24.20    5.30
   0  18   1   29.60    5.80
   0  18   1   26.60    3.90
   0  18  -1   19.50    6.00
   0  18  -1   35.00    5.40
   0 -18  -1   26.60    4.10
   0  18   1   34.40    7.30
   0  18  -1   33.90    7.80
   0 -18  -1   31.90    4.20
   0  18   1   25.60    6.70
   0  18  -1   24.90    5.20
   0 -18  -1   26.10    5.40
   0  18   1   24.90    5.00
   0 -18  -1   23.40    5.00
   0  18   1   27.50    5.00
   0  18  -1   31.70    5.30
   0 -18  -1   30.50    6.10
   0  18  -1   22.40    3.70
   0  18  -1   29.60    4.40
   0  18   1   31.30    8.10
   0  18  -1   27.60    5.10
   0  18  -1   31.60    5.10
   0  18  -1   29.80    6.50
   0  18   1   27.10    4.30
   0 -18   1   22.40    4.30
   0  18   1   25.00    5.30
   0  18  -1   28.00    7.70
   0  18   1   17.30    6.80
   0  18   1   25.80    5.30
   0 -18   1   33.00    5.70
  -1 -18  -1   71.29    7.00
  -1  18   1   64.99    5.70
   1 -18   1   71.09   10.30
  -1 -18  -1   66.49    7.80
   1  18  -1   61.49    7.10
  -1 -18  -1   62.89    6.20
  -1  18   1   73.19    7.70
  -1  18   1   80.99    7.80
   1  18  -1   76.19    6.00
   1  18  -1   76.09    6.40
   1 -18   1   62.29    7.70
  -1  18   1   72.79    5.60
  -1  18   1   75.99    6.80
   1  18  -1   86.29    7.20
  -1  18   1   61.39    6.60
  -1  18   1   64.99    9.80
  -1 -18  -1   80.49    8.20
   1  18  -1   57.89    6.90
   1  18  -1   67.49   10.00
  -1  18   1   74.29    6.70
  -1  18   1   75.19    7.10
  -1  18   1   56.49    6.90
  -1 -18  -1   66.89    6.10
   1  18  -1   73.19    7.70
   1  18  -1   83.49    7.80
   1  18  -1   76.39    6.40
   1 -18   1   73.39    6.20
   1  18  -1   73.49    7.60
   1 -18   1   63.99   10.40
  -1  18   1   52.99   10.00
  -1 -18  -1   66.69   10.80
   1  18  -1   63.89    8.70
   1  18  -1   69.89    5.60
   1  18  -1   52.69   10.30
  -1 -18  -1   71.99   12.70
  -1 -18  -1   73.99    6.00
   1 -18   1   68.39    5.60
  -1 -18  -1   64.09    8.70
  -1  18   1   71.69    6.60
  -1  18   1   65.59    6.90
   1 -18   1   71.09    5.90
  -1  18   1   59.09    8.20
   1  18  -1   65.19    5.80
  -1  18   1   80.99    6.80
  -1  18   1   67.69    9.90
  -1  18  -1   76.39    7.30
   1 -18  -1   74.99    5.80
   1  18   1   69.49    5.70
  -1  18  -1   63.09    8.40
   1  18   1   59.59    6.70
   1 -18  -1   76.79    8.00
   1 -18  -1   55.09    5.70
  -1 -18   1   68.69    9.00
   1  18   1   66.99    5.70
   1  18   1   60.89    6.20
   1  18   1   70.19    6.10
  -1  18  -1   79.69    7.00
   1 -18  -1   67.19    5.90
  -1 -18   1   64.79    6.00
  -1  18  -1   49.80    8.20
   1  18   1   61.69    7.40
  -1 -18   1   59.19    6.30
   1  18   1   67.19    6.20
  -1  18  -1   68.09    6.70
  -1  18  -1   66.59    6.50
  -1  18  -1   68.69    5.90
   1  18   1   53.69    9.20
   1 -18  -1   66.29    7.40
  -1  18  -1   70.09    6.50
  -1  18  -1   69.59    6.90
  -1  18  -1   69.29    6.80
   1 -18  -1   66.89    9.90
  -1  18  -1   79.29    8.00
   1  18   1   69.69    8.60
   1  18   1   59.19    6.80
  -1 -18   1   75.89    7.60
  -1 -18   1   62.19    5.70
  -1  18  -1   58.99    7.00
   1  18   1   61.59   11.80
  -1 -18   1   62.59    6.20
  -1  18  -1   62.69    7.50
  -1  18  -1   63.19   10.30
   1  18   1   63.89    6.90
  -1 -18   1   79.39   12.90
   1  18   1   64.69    5.30
  -1  18  -1   76.39   10.60
  -1 -18   1   73.49    7.50
   1 -18  -1   65.19   12.70
   1  18   1   43.00    9.10
   1 -18  -1   65.59    9.70
   1 -18  -1   49.90    7.90
   1  18   1   69.49    7.80
   1  18   1   94.99    8.50
  -1  18  -1   68.19    5.60
  -2  18   1   14.10    3.80
  -2  18   1   12.00    2.80
   2  18  -1   10.90    2.80
   2  18  -1   10.50    2.90
  -2 -18  -1   12.30    3.30
  -2  18   1    3.60    5.40
   2 -18   1   20.70    5.70
   2 -18   1   13.50    2.80
  -2  18   1    6.00    5.70
  -2  18   1   16.20    3.40
  -2  18   1   17.00    3.60
   2  18  -1   10.10    4.30
  -2  18   1   10.60    3.40
   2  18  -1    7.60    3.60
   2 -18   1   11.30    4.20
  -2 -18  -1   12.60    3.00
   2  18  -1   10.20    3.50
   2  18  -1   12.30    3.10
  -2 -18  -1   15.40    4.60
  -2  18   1   17.60    4.10
   2 -18   1   11.60    6.10
   2 -18   1    9.60    2.50
   2 -18   1   11.50    3.00
   2  18  -1   12.70    4.10
  -2 -18  -1   15.50    5.30
   2  18  -1    1.20    7.70
  -2 -18  -1    6.00    3.00
   2  18  -1   16.30    4.40
  -2  18   1    9.80    3.60
   2  18  -1    9.20    6.00
  -2  18   1    8.60    2.90
  -2  18   1    7.50    3.40
   2 -18   1   10.50    6.10
   2  18  -1   20.60    3.80
  -2  18   1    5.30    2.90
  -2  18   1   11.00    2.80
   2  18  -1   10.60    4.80
  -2  18   1    8.90    3.50
  -2 -18  -1    7.30    3.20
  -2 -18  -1   10.80    4.60
   2  18  -1    9.20    2.60
   2  18  -1    9.20    3.90
  -2  18   1    8.90    4.50
  -2  18  -1    9.40    3.10
  -2  18  -1   11.60    3.40
   2  18   1   12.00    2.80
  -2 -18   1   14.00    3.50
  -2 -18   1   18.50    5.70
  -2  18  -1   10.20    2.90
  -2  18  -1   15.10    3.80
   2 -18  -1   12.20    2.70
   2  18   1   15.10    7.10
   2  18   1   11.80    3.00
   2  18   1   12.10    3.40
   2  18   1   10.90    2.60
  -2  18  -1   13.10    3.80
   2  18   1   10.60    4.00
   2 -18  -1    9.40    6.40
  -2  18  -1    9.70    3.10
  -2  18  -1   10.10    2.90
   2  18   1    1.80    4.10
  -2  18  -1    7.00    5.80
  -2  18  -1    7.50    4.30
   2  18   1    6.80    4.00
   2  18   1   11.70    4.20
   2 -18  -1   10.00    5.30
   2  18   1   11.80    4.00
  -2  18  -1   16.10    3.50
  -2  18  -1   11.80    3.90
  -2 -18   1    9.10    4.00
   2  18   1   14.20    4.70
   2 -18  -1   10.90    4.70
  -2  18  -1   12.30    2.80
   2  18   1   11.10    2.90
   2 -18  -1   10.00    2.90
  -2 -18   1   10.90    2.90
  -2 -18   1   12.60    4.30
   2  18   1   13.10    3.30
  -2  18  -1    8.60    3.30
  -2 -18   1   12.50    3.60
  -2  18  -1    5.20    4.90
   2 -18  -1    7.50    9.40
  -2  18  -1   17.00    3.80
   2  18   1  -10.90    7.70
   2 -18  -1   12.50    2.80
  -3  18   1   22.10    3.90
  -3  18   1   22.50    4.60
  -3 -18  -1   23.30    4.40
   3  18  -1   23.70    3.10
   3  18  -1   19.60    4.60
  -3 -18  -1   24.60    3.40
   3  18  -1   25.10    4.70
  -3  18   1   16.80    3.00
  -3  18   1   14.50    3.50
   3  18  -1   23.20    4.70
   3 -18   1   17.60    3.70
  -3  18   1   19.40    3.40
   3  18  -1   18.40    3.40
   3 -18   1   24.80    3.50
  -3 -18  -1   23.50    7.20
   3 -18   1   20.60    6.30
   3  18  -1   23.20    5.30
   3  18  -1   22.60    4.30
   3  18  -1   19.30    3.00
  -3  18   1   20.40    3.90
  -3 -18  -1   22.20    3.90
  -3  18   1   19.00    4.00
   3  18  -1   23.30    4.10
  -3  18   1   23.80    4.60
  -3 -18  -1   23.80    3.40
  -3  18   1   25.40    4.60
   3  18  -1   16.40    3.10
   3 -18   1   25.10    3.30
  -3  18   1   20.10    5.00
  -3  18   1   29.10    5.20
  -3 -18  -1   27.60    3.80
   3  18  -1   20.80    3.80
  -3  18   1   11.90    6.10
  -3 -18  -1   22.80    5.80
  -3  18   1   20.50    4.00
   3 -18   1   24.60    3.40
   3  18  -1   26.10   10.20
   3  18  -1   16.90    3.40
   3  18   1   19.80    4.50
  -3  18  -1   15.50    4.40
   3  18   1   21.30    4.50
  -3  18  -1   26.20    4.50
  -3 -18   1   27.30    5.40
  -3  18  -1   18.50    3.40
   3 -18  -1   24.90    3.90
  -3  18  -1   22.30    3.60
  -3 -18   1   32.30    5.00
  -3  18  -1   22.80    6.60
   3  18   1   17.80    4.00
  -3 -18   1   20.30    3.40
   3 -18  -1   25.70    6.60
  -3  18  -1   16.90    3.30
   3  18   1   20.30    3.80
  -3 -18   1   21.30    5.50
  -3 -18   1   20.90    6.20
   3  18   1   19.30    3.60
  -3 -18   1   21.50    3.50
   3  18   1   23.70    3.10
  -3  18  -1   26.00    3.90
  -3 -18   1   26.50    3.70
   3  18   1   18.80    3.20
   3 -18  -1   25.10    3.50
  -3  18  -1   26.80    5.70
  -3  18  -1   18.70    4.90
   3  18   1   16.40    3.40
   3  18   1   30.40    6.20
  -3  18  -1   30.70    4.70
   3  18   1   15.20    4.70
  -3  18  -1   21.00    4.30
   3 -18  -1   11.40    6.20
   3  18   1   26.50    5.20
  -3  18  -1   23.30    4.10
  -3  18  -1   20.90    3.80
  -3  18  -1   25.10    3.30
   3  18   1   43.20   11.60
   4  18  -1   11.80    3.00
   4  18  -1   14.90    2.60
   4 -18   1    8.70    3.00
   4  18  -1    9.20    2.30
  -4  18   1   13.60    2.60
   4 -18   1    9.80    2.50
   4  18  -1   12.40    2.10
   4  18  -1   14.90    4.40
  -4 -18  -1   12.80    2.60
  -4 -18  -1   14.30    2.70
  -4 -18  -1   13.70    2.40
   4 -18   1   15.80    2.80
  -4 -18  -1   15.40    2.90
   4 -18   1   13.00    2.30
   4 -18   1   15.10    2.30
  -4  18   1   13.70    3.00
  -4  18   1   15.00    2.70
  -4  18   1    9.70    2.60
  -4 -18  -1   14.20    2.70
  -4  18   1    9.20    2.60
   4  18  -1   16.60    3.60
  -4  18   1   16.30    3.10
   4  18  -1   15.00    2.70
   4  18  -1   12.80    3.40
   4  18  -1    9.90    2.50
   4  18  -1   16.20    4.60
   4  18  -1   13.80    2.90
  -4  18   1   12.50    2.20
  -4 -18  -1   12.20    3.30
  -4  18   1    9.40    3.20
  -4 -18   1   11.30    2.40
   4 -18  -1   10.10    3.10
  -4 -18   1   12.40    2.40
   4  18   1   12.70    2.30
   4  18   1    8.00    3.40
  -4  18  -1   13.50    2.90
  -4 -18   1   18.20    4.90
   4 -18  -1   11.20    2.10
  -4  18  -1   15.80    3.10
   4  18   1   11.70    2.60
   4  18   1    9.10    3.10
   4  18   1   17.70    3.00
  -4  18  -1   11.20    2.50
  -4 -18   1   11.60    2.50
   4  18   1   10.10    3.30
   4  18   1   16.80    2.30
  -4  18  -1   14.90    2.40
  -4  18  -1   15.80    2.80
   4 -18  -1   13.50    2.70
  -4  18  -1    8.70    4.30
  -4  18  -1   10.60    3.20
  -4 -18   1   17.60    3.50
  -4  18  -1   15.60    3.00
   4  18   1   13.50    3.90
   4  18   1   16.60    2.80
   4 -18  -1   14.80    2.50
  -4 -18   1   11.90    2.70
  -4  18  -1   22.30    4.50
  -4  18  -1   16.80    3.70
   4  18   1   12.60    2.40
   4 -18  -1   12.20    2.60
   5 -18   1    7.70    1.90
   5 -18   1    4.10    1.50
  -5 -18  -1    4.30    1.40
  -5  18   1    4.40    2.00
   5  18  -1    2.00    1.90
   5  18  -1    7.00    1.40
  -5 -18  -1    6.80    1.60
  -5  18   1    7.30    1.50
  -5 -18  -1   10.20    1.70
   5  18  -1    6.40    1.50
  -5  18   1    8.10    1.70
   5 -18   1    7.30    1.50
   5  18   1    7.70    2.10
   5  18   1    6.80    1.50
   5 -18  -1   11.40    2.00
   5  18   1    3.30    2.90
  -5  18  -1    8.40    1.60
  -5 -18   1    7.40    1.20
   5 -18  -1    9.10    1.60
  -5  18  -1    7.80    2.20
  -5  18  -1    8.90    1.80
  -5 -18   1    7.30    1.60
  -5 -18   1    5.70    1.40
   5  18   1    9.00    1.50
   0  19   1   22.00    4.90
   0  19  -1   18.40    4.00
   0 -19   1   23.20    5.20
   0 -19  -1   21.70    3.90
   0  19  -1   17.70    6.50
   0  19  -1   19.50    5.30
   0 -19   1   19.90    3.50
   0 -19  -1   10.60    5.20
   0  19   1   22.30    3.50
   0  19  -1   20.80    3.40
   0 -19   1   21.60    3.90
   0  19   1   17.90    6.40
   0 -19  -1   21.50    5.00
   0 -19  -1   19.50    3.40
   0  19   1   24.10    4.80
   0  19  -1   26.90    4.60
   0 -19   1   13.50    3.00
   0  19  -1   22.70    3.70
   0  19   1   20.30    3.90
   0 -19   1   25.90    5.60
   0  19   1   15.90    4.00
   0  19  -1   26.70    4.30
   0  19  -1   20.30    4.20
   0 -19   1   18.20    6.40
   0 -19  -1   24.60    7.40
   0  19   1   23.10    4.00
   0  19   1   19.40    7.40
   0  19   1   23.40    4.20
   0  19  -1    0.80    6.00
   0 -19   1   38.00    7.00
   0  19   1   19.50    3.40
   0  19  -1   24.30    4.60
   0  19  -1   20.70    4.80
   0 -19   1   22.90    4.30
   0  19  -1   22.30    7.90
   0  19   1   18.20    8.00
   0  19  -1   21.70    4.10
   0  19  -1   27.10    5.00
   0 -19  -1   25.90    6.60
   0  19   1   25.10    4.70
   0 -19  -1   26.70    3.70
   0  19   1   19.50    3.90
   0 -19   1   14.10    3.50
   0  19   1   28.10    6.00
   0 -19  -1   15.10    3.20
   0 -19  -1   21.40    3.70
   0  19  -1   22.70    3.40
   0  19   1   21.20    3.50
  -1 -19  -1    4.70    4.50
  -1  19   1    9.00    3.40
   1  19  -1   10.60    2.90
   1 -19   1    7.50    2.80
  -1  19   1    7.50    3.60
  -1 -19  -1    9.30    3.10
  -1  19   1    8.40    3.70
  -1 -19  -1   14.90    3.00
  -1  19   1   18.60    3.90
  -1  19   1   10.30    3.20
  -1 -19  -1    7.20    4.50
  -1  19   1    8.60    3.20
  -1  19   1   14.20    3.00
   1  19  -1   14.80    4.00
  -1 -19  -1    6.30    3.10
   1  19  -1   16.00    4.20
  -1 -19  -1   10.70    2.90
  -1  19   1   12.60    3.60
  -1  19   1   20.20    4.60
   1  19  -1   18.10    4.90
   1  19  -1   13.30    3.00
  -1 -19  -1   10.50    4.30
   1 -19   1    7.40    2.50
  -1  19   1   12.20    4.90
   1  19  -1   12.10    3.70
  -1  19   1   14.50    3.50
   1  19  -1    6.50    3.00
   1  19  -1   15.50    3.10
  -1  19   1   13.40    3.90
  -1  19   1   13.00    5.70
   1  19  -1    8.90    4.10
  -1  19   1    4.70    5.70
  -1  19   1    8.30    2.70
   1 -19   1    7.50    4.20
  -1 -19  -1   15.50    3.30
   1  19  -1   11.70    2.70
   1  19  -1    7.30    4.00
   1  19  -1    9.30    2.80
   1 -19   1   10.10    5.30
   1  19  -1   20.60    6.60
  -1  19  -1   11.80    6.40
  -1  19  -1   13.50    4.90
  -1 -19   1    8.50    5.10
  -1 -19   1    9.30    4.30
   1 -19  -1    8.60    2.80
  -1  19  -1   10.60    3.30
  -1  19  -1   12.80    3.30
  -1  19  -1   14.50    3.90
  -1  19  -1   12.30    2.70
   1  19   1   10.80    3.00
   1  19   1   13.90    3.60
   1  19   1   21.10    6.80
  -1 -19   1    7.60    4.50
   1  19   1   16.30    4.40
   1  19   1    9.00    3.60
  -1 -19   1   11.80    3.60
  -1  19  -1   13.90    4.00
  -1  19  -1    6.70    3.50
   1  19   1   10.90    3.90
   1 -19  -1   11.50    3.90
   1 -19  -1   12.20    2.90
   1  19   1   11.40    2.80
   1  19   1    8.30    2.50
  -1 -19   1   15.10    3.40
  -1 -19   1    9.80    3.00
  -1  19  -1    8.80    3.70
  -1  19  -1   12.00    3.00
   1 -19  -1   10.80    4.50
   1  19   1    7.00    4.30
   1  19   1    7.30    3.40
  -1  19  -1   12.60    6.10
  -1  19  -1   10.10    3.10
   1 -19  -1   10.40    2.80
  -1  19  -1    5.60    3.00
  -1  19  -1   10.10    3.40
   1 -19  -1   13.20    6.20
   1  19   1   11.10    3.00
  -1 -19   1   14.30    3.10
   1  19   1   24.30    6.80
   1  19   1   16.40    4.50
  -1 -19   1   11.30    3.30
  -1  19  -1   16.00    3.90
   1  19   1    6.50    4.20
   1  19   1    9.40    2.90
  -2 -19  -1   22.70    5.20
  -2  19   1   22.00    5.30
   2  19  -1   17.20    4.40
   2 -19   1   14.10    3.20
  -2  19   1   19.10    3.10
   2  19  -1   16.00    3.30
   2  19  -1   10.90    4.40
   2  19  -1   14.90    4.10
  -2 -19  -1   13.90    3.10
  -2 -19  -1   18.00    3.50
  -2 -19  -1   22.30    3.50
   2 -19   1   18.00    5.30
   2  19  -1   17.80    3.00
   2 -19   1   21.30    4.80
  -2 -19  -1   14.90    5.50
   2  19  -1   10.40    6.40
  -2  19   1   17.00    5.10
   2  19  -1   15.00    4.30
  -2  19   1    8.80    3.40
  -2 -19  -1   14.40    5.20
   2  19  -1    8.00    4.00
   2  19  -1   14.20    3.60
  -2  19   1   21.50    6.90
  -2  19   1   20.80    3.70
   2 -19   1   13.00    2.80
   2  19  -1   15.90    2.80
   2  19  -1   18.60    4.90
  -2  19   1   17.50    3.80
  -2  19   1   16.90    3.60
   2 -19   1   17.70    4.20
   2 -19   1   26.60    7.10
  -2  19   1   19.80    3.50
  -2 -19  -1   15.70    3.70
   2  19  -1   19.00    4.10
   2  19  -1    7.80    3.60
  -2  19   1   17.60    3.50
  -2  19   1   16.10    3.10
  -2  19   1   15.60    3.90
   2  19   1   13.90    3.80
  -2  19  -1   18.90    3.80
   2  19   1   17.10    3.30
  -2  19  -1   17.20    3.00
  -2 -19   1    8.00    4.80
   2  19   1   17.90    5.00
  -2  19  -1   26.10    6.30
  -2 -19   1   16.70    5.00
  -2  19  -1   20.10    3.70
   2  19   1   17.70    4.30
   2 -19  -1    7.80    8.10
  -2  19  -1   13.00    3.50
  -2  19  -1   22.50    4.50
  -2  19  -1   18.30    3.90
  -2  19  -1   16.60    4.30
  -2 -19   1   14.90    3.70
  -2  19  -1   11.50    5.90
   2  19   1   13.90    3.50
   2 -19  -1   19.20    3.30
  -2 -19   1   15.80    3.40
  -2 -19   1   22.60    4.20
   2  19   1   16.10    4.00
   2  19   1   13.80    4.00
   2  19   1   15.70    2.80
  -2  19  -1   20.90    3.30
   2  19   1   14.90    3.40
  -2  19  -1   19.10    5.00
   2  19   1   17.90    4.30
   2 -19  -1   18.20    3.00
  -2 -19   1   19.60    8.10
   2  19   1    7.10    6.00
  -2 -19   1   18.40    3.30
  -2  19  -1    9.30    3.00
  -2 -19   1   20.90    3.70
   3  19  -1  127.19    6.60
  -3  19   1  121.19    6.50
  -3 -19  -1  124.39    6.40
  -3  19   1  109.39    6.10
   3 -19   1  101.29    9.60
  -3  19   1  122.69    6.90
   3  19  -1  109.19    7.70
   3  19  -1  117.99    9.50
  -3 -19  -1  130.49    9.40
   3  19  -1  120.29    6.70
   3  19  -1  116.39    8.40
   3  19  -1  115.39    8.10
  -3 -19  -1  111.09    7.80
  -3  19   1  108.99    7.80
  -3  19   1  118.19    7.00
  -3 -19  -1  113.09    6.70
   3  19  -1  131.39    8.20
  -3 -19  -1  113.69    7.30
  -3  19   1  114.29    7.20
  -3  19   1  133.59    9.40
   3  19  -1  119.09    6.90
   3  19  -1  118.49    6.30
   3  19  -1  115.09    7.30
  -3  19   1  117.99    6.90
  -3  19   1  123.99    7.20
   3 -19   1  124.39    6.40
   3 -19   1  122.79    6.50
  -3 -19  -1  130.79    6.80
   3 -19   1  108.59    7.60
  -3  19   1  125.19    7.70
   3  19  -1  128.89    7.40
  -3  19   1  131.19    8.20
  -3  19   1  110.59    6.20
   3  19   1  116.29    7.10
  -3 -19   1  116.39    7.60
   3 -19  -1  108.69    7.60
   3 -19  -1  117.79    6.00
  -3  19  -1  113.29    6.60
  -3  19  -1  111.29    8.70
  -3 -19   1  120.99    6.70
  -3  19  -1  113.29    6.20
  -3  19  -1  117.69    6.20
   3 -19  -1  120.89    6.60
   3  19   1  123.29    6.70
   3  19   1  118.79    6.70
  -3 -19   1  121.89    8.10
  -3  19  -1  114.49    7.90
  -3 -19   1  113.29    7.40
   3 -19  -1  131.69    6.40
  -3 -19   1  111.19    9.00
   3  19   1  125.69    7.50
   3  19   1  138.09    8.50
  -3 -19   1  116.29    6.80
   3  19   1  136.39    9.90
   3  19   1  109.99    7.90
  -3  19  -1  119.69    6.90
  -3  19  -1  116.49    6.80
   3  19   1  121.49    6.30
   3 -19  -1  113.39    6.80
  -3  19  -1  113.49    7.20
   3  19   1  125.39    8.50
  -3  19  -1  117.49    7.60
  -3  19  -1  132.59    7.70
  -3  19  -1  120.89    6.70
   3  19   1  123.79    6.40
  -3  19  -1  118.19    7.20
   3  19   1  120.69    8.10
   4  19  -1   57.29    4.00
   4  19  -1   58.49    4.00
  -4 -19  -1   53.09    4.20
   4 -19   1   56.19    3.20
   4  19  -1   40.70    4.40
   4  19  -1   51.69    4.20
  -4  19   1   46.80    4.20
   4  19  -1   61.49    3.80
  -4  19   1   47.80    3.90
  -4 -19  -1   52.29    3.80
   4 -19   1   54.49    4.20
   4 -19   1   57.49    3.60
  -4 -19  -1   60.39    3.50
  -4  19   1   60.99    4.30
  -4  19   1   50.19    4.50
   4  19  -1   49.90    3.60
  -4 -19  -1   65.09    4.30
   4  19  -1   51.79    4.80
  -4  19   1   56.49    4.60
   4  19  -1   47.00    5.00
   4 -19   1   57.29    4.30
  -4  19   1   43.00    4.00
   4  19  -1   52.39    4.10
   4  19  -1   52.49    4.40
  -4  19  -1   62.59    4.80
  -4  19  -1   54.49    4.40
   4  19   1   52.49    5.20
  -4 -19   1   56.69    5.10
   4 -19  -1   56.29    3.70
  -4 -19   1   59.29    3.80
  -4  19  -1   55.09    3.60
  -4  19  -1   62.69    4.30
   4  19   1   52.89    4.10
  -4 -19   1   48.90    4.10
  -4 -19   1   46.90    4.10
  -4  19  -1   56.49    4.40
  -4 -19   1   50.09    3.90
  -4  19  -1   49.99    4.90
   4 -19  -1   48.20    4.20
   4  19   1   52.49    4.80
   4  19   1   56.79    5.00
   4  19   1   64.09    4.20
   4  19   1   59.59    3.80
  -4  19  -1   61.49    5.10
  -4  19  -1   59.99    4.10
   4  19   1   46.90    4.30
   4  19   1   60.69    5.00
   4  19   1   49.50    4.20
   0  20   1   21.30    5.40
   0 -20  -1   16.70    6.50
   0 -20  -1   23.80    5.20
   0  20   1   23.50    3.90
   0 -20  -1   20.60    3.70
   0  20   1   34.00   13.00
   0  20  -1   10.80    8.00
   0  20  -1   23.70    3.60
   0  20  -1   22.50    3.40
   0 -20  -1   24.10    3.70
   0 -20   1   19.10    4.80
   0  20   1   13.90    4.30
   0 -20   1   23.70    4.50
   0  20  -1   22.40    5.50
   0  20   1   22.10    4.60
   0  20   1   24.70    3.50
   0  20  -1   24.70    4.30
   0 -20   1   23.50    3.40
   0 -20   1   31.40    4.10
   0 -20   1   29.80    9.80
   0  20   1   26.80    4.10
   0  20   1   25.50    4.90
   0  20  -1   23.90    4.30
   0 -20   1    1.80    6.30
   0  20  -1   21.00    4.20
   0  20   1   14.90    7.40
   0  20  -1   25.40    4.80
   0  20  -1   26.90    6.90
   0 -20  -1   19.30    3.90
   0  20   1   21.70    4.70
   0 -20   1   26.10    3.80
   0  20  -1   12.80    4.20
   0  20  -1   16.80    3.60
   0  20   1   20.40    4.40
   0 -20  -1   25.30    3.90
   0  20  -1   24.20    8.10
   0 -20  -1   22.40    3.50
   0  20   1   26.30    4.20
   0  20   1   21.70    4.80
  -1  20   1   12.60    3.40
  -1 -20  -1   13.00    2.90
   1  20  -1   14.40    3.10
  -1  20   1   11.60    3.60
   1  20  -1   14.70    4.60
   1  20  -1    9.80    2.80
  -1  20   1   12.70    4.60
   1 -20   1   14.60    4.50
  -1 -20  -1   13.40    2.90
  -1  20   1    9.20    4.00
  -1  20   1   18.70    3.50
  -1  20   1    5.40    7.70
   1  20  -1   13.10    4.60
  -1  20   1   12.10    2.70
   1  20  -1   10.00    3.30
  -1  20   1   14.30    3.10
  -1  20   1   12.60    3.10
   1 -20   1   19.00    6.50
   1 -20   1   15.20    3.00
  -1 -20  -1   15.70    3.60
   1  20  -1   13.50    3.70
  -1  20   1    9.40    6.20
  -1 -20  -1   12.50    4.60
   1  20  -1   12.90    4.40
  -1 -20  -1   15.80    2.90
   1  20  -1   19.20    5.80
  -1  20   1   16.30    3.30
  -1  20   1   13.70    4.00
  -1  20   1   18.20    5.80
  -1 -20  -1   17.40    3.00
   1  20  -1   15.90    4.10
  -1 -20  -1    8.00    5.00
  -1 -20  -1   13.30    3.10
   1 -20   1   13.20    3.00
  -1  20   1   16.60    4.00
   1  20  -1   10.10    3.40
   1  20  -1   10.50    3.90
   1  20   1   12.90    4.40
  -1  20  -1   15.00    5.10
   1  20   1   11.20    3.40
   1 -20  -1   12.90    4.40
   1  20   1   12.20    2.70
  -1 -20   1   13.30    4.60
   1  20   1   18.80    4.20
  -1  20  -1    9.20    8.80
   1 -20  -1   16.10    3.00
  -1  20  -1    7.70    3.70
  -1 -20   1    5.70    3.20
  -1 -20   1   12.80    7.90
  -1 -20   1   17.40    3.40
  -1  20  -1   18.80    4.90
  -1  20  -1   10.80    4.50
   1  20   1   18.10    6.90
  -1 -20   1   15.00    3.00
   1  20   1   16.60    3.60
  -1  20  -1   20.30    4.40
  -1  20  -1   14.10    3.10
   1 -20  -1    7.40    5.40
  -1 -20   1   12.30    3.10
   1  20   1   15.50    4.20
  -1  20  -1   17.10    4.10
  -1  20  -1   14.90    2.70
   1 -20  -1   14.00    3.10
   1  20   1   17.90    5.50
   1 -20  -1   13.40    3.20
  -1 -20   1    7.40    2.90
  -1  20  -1   17.60    3.60
  -1  20  -1    7.10    2.90
   1  20   1   17.40    3.10
  -1  20  -1   12.10    3.40
  -1 -20   1    9.90    4.30
   1  20   1    5.30    3.80
  -1  20  -1   17.00    3.50
   2  20  -1   35.30    3.70
  -2  20   1   31.50    4.70
   2  20  -1   38.30    5.20
  -2  20   1   32.60    3.60
   2  20  -1   28.00    3.90
  -2 -20  -1   39.50    4.10
   2  20  -1   31.10    4.80
   2  20  -1   38.80    4.10
  -2 -20  -1   33.40    3.80
   2  20  -1   40.70    3.60
   2 -20   1   37.10    4.00
  -2 -20  -1   37.50    4.60
  -2  20   1   36.60    3.80
  -2  20   1   34.10    4.20
   2  20  -1   29.50    4.30
   2  20  -1   27.10    3.40
  -2  20   1   31.40    3.40
  -2  20   1   27.90    3.80
  -2  20   1   34.10    6.00
   2 -20   1   33.90    3.90
  -2 -20  -1   35.50    3.80
  -2 -20  -1   24.10    4.20
  -2  20   1   38.90    4.20
  -2  20   1   33.30    4.00
  -2  20   1   30.40    4.70
   2  20  -1   33.60    4.60
  -2  20   1   26.70    4.10
  -2  20   1   36.70    4.00
  -2 -20  -1   30.20    5.40
   2  20  -1   33.80    5.90
   2 -20   1   32.60    3.60
  -2  20   1   25.10    4.10
   2  20  -1   26.30    3.80
  -2  20  -1   31.40    4.30
   2  20   1   31.30    4.40
   2  20   1   34.50    3.80
  -2  20  -1   33.00    3.50
   2 -20  -1   28.50    4.50
   2 -20  -1   37.50    3.80
  -2 -20   1   31.00    4.50
   2  20   1   34.80    4.90
  -2  20  -1   31.90    4.00
  -2 -20   1   23.80    3.70
   2  20   1   31.40    4.60
   2  20   1   36.50    4.20
  -2  20  -1   36.10    4.50
  -2  20  -1   33.80    4.00
  -2  20  -1   37.50    6.10
   2 -20  -1   39.10    6.60
   2  20   1   30.40    4.10
  -2  20  -1   29.70    4.50
  -2 -20   1   29.60    3.60
   2  20   1   41.50    5.30
   2 -20  -1   34.50    3.70
   2  20   1   36.00    3.50
  -2  20  -1   38.70    4.60
  -2 -20   1   34.20    5.50
   2  20   1   35.10    5.80
   2 -20  -1   34.30    3.70
  -2  20  -1   32.60    3.70
  -2 -20   1   34.60    4.00
   2  20   1   30.60    3.50
  -2  20  -1   35.60    3.80
   2  20   1   29.60    3.70
  -2  20  -1   40.50    5.10
   2  20   1   29.30    4.50
  -2  20  -1   32.10    4.00
  -2  20  -1   35.40    4.20
  -2 -20   1   30.70    3.80
  -3  20   1    7.20    2.50
   3  20  -1    5.10    2.00
   3  20  -1    7.10    3.10
  -3  20   1    6.40    2.70
  -3 -20  -1    7.30    3.10
   3 -20   1    8.20    2.30
  -3 -20  -1   12.00    3.40
  -3  20   1    7.90    2.60
  -3  20   1   11.50    2.60
  -3  20   1    9.60    2.40
   3  20  -1    8.70    1.80
  -3  20   1    9.80    2.50
  -3  20   1   11.80    2.50
   3  20  -1    8.70    2.40
  -3  20   1   10.40    2.10
  -3 -20  -1   11.90    2.20
  -3 -20  -1    6.80    2.30
   3  20  -1   13.70    2.80
   3  20  -1   10.10    2.40
   3 -20   1    8.60    1.90
  -3  20   1   10.60    4.50
   3 -20   1   11.30    2.20
  -3 -20  -1    7.00    3.00
   3 -20   1    6.50    2.70
   3  20  -1    5.20    2.80
   3  20  -1    8.90    4.10
  -3 -20   1   11.80    2.40
  -3  20  -1    5.90    2.30
   3  20   1    5.50    2.80
   3  20   1   11.30    2.60
   3 -20  -1    6.10    2.10
   3  20   1    9.30    2.70
  -3  20  -1   14.40    4.10
   3 -20  -1    7.60    2.30
  -3  20  -1    9.20    3.60
  -3  20  -1    7.60    2.50
   3  20   1    4.10    3.90
   3  20   1   12.40    2.40
   3  20   1    6.50    2.90
   3 -20  -1    6.90    2.20
   3 -20  -1    7.80    1.90
   3 -20  -1    5.80    2.30
   3  20   1    6.80    2.50
  -3 -20   1    8.10    3.20
  -3  20  -1    6.40    1.90
  -3 -20   1    7.20    2.20
  -3  20  -1    9.60    2.10
   3 -20  -1    7.40    2.70
  -3 -20   1    9.50    2.30
   3  20   1    6.30    3.40
  -3  20  -1    7.40    4.40
  -3  20  -1   10.70    2.40
  -3  20  -1    9.70    2.70
   3  20   1    9.50    2.20
  -3  20  -1    5.50    3.10
   3  20   1    7.50    2.70
  -3 -20   1   13.30    4.40
   3  20   1    8.00    2.20
  -3  20  -1   10.10    2.50
  -3 -20   1    9.50    2.40
   4  20  -1   66.59    4.20
   4  20  -1   63.99    4.40
   4  20  -1   66.79    4.00
   4  20  -1   60.59    3.20
   4  20  -1   50.69    4.90
  -4 -20  -1   46.10    3.60
   4  20  -1   51.79    3.40
   4  20  -1   57.29    4.20
   4 -20   1   53.89    4.10
  -4  20   1   55.49    4.80
  -4  20   1   65.19    4.40
  -4 -20  -1   55.79    2.80
  -4  20  -1   55.29    4.70
   4  20   1   58.59    4.10
   4  20   1   63.59    4.50
   4 -20  -1   60.59    5.40
  -4 -20   1   61.59    4.80
  -4 -20   1   51.09    3.80
   4  20   1   52.89    3.70
   4  20   1   49.70    4.40
  -4  20  -1   48.80    4.80
  -4  20  -1   58.09    4.50
  -4 -20   1   72.69    4.70
   4 -20  -1   66.69    3.70
  -4  20  -1   50.29    3.40
  -4  20  -1   60.69    4.40
   0  21  -1    6.00    3.40
   0 -21  -1   13.10    4.50
   0  21   1    7.00    4.40
   0 -21  -1    9.40    3.30
   0  21  -1    4.40    2.90
   0  21   1   12.50    3.50
   0 -21  -1    7.50    2.30
   0  21  -1    7.00    2.20
   0  21   1    3.70    3.10
   0  21   1    2.20    2.90
   0  21  -1    1.60    2.10
   0  21  -1    7.20    3.00
   0 -21  -1    9.50    3.70
   0  21   1   10.50    3.10
   0  21  -1    6.40    2.90
   0  21   1    7.40    2.80
   0 -21  -1    7.10    2.30
   0  21  -1    4.60    2.50
   0  21   1    8.20    2.30
   0 -21  -1    6.60    2.20
   0  21   1    5.30    3.30
   0  21   1   17.90    3.40
   0 -21   1    3.20    3.60
   0 -21   1    7.90    2.50
   0  21  -1    1.50    4.30
   0  21   1    8.20    2.90
   0 -21   1    8.40    2.50
   0  21  -1    5.90    2.70
   0  21  -1    3.60    3.10
   0  21  -1    6.00    2.80
   0 -21   1    9.00    2.40
   0  21   1    9.10    2.30
   0 -21   1   15.40    4.10
   1  21  -1   24.70    3.10
   1  21  -1   23.60    3.70
   1  21  -1   29.50    4.10
   1  21  -1   25.70    4.30
  -1  21   1   25.20    3.80
  -1  21   1   36.20    3.80
  -1  21   1   23.30    3.40
   1  21  -1   25.50    4.50
   1 -21   1   19.40    4.40
  -1  21   1   16.30    4.00
  -1  21   1   31.10    4.50
  -1 -21  -1   25.90    3.30
  -1  21   1   28.50    3.80
  -1  21   1   23.50    3.40
   1  21  -1   22.60    3.10
   1 -21   1   24.50    3.30
  -1 -21  -1   28.20    3.50
   1  21  -1   29.20    4.10
  -1  21   1   25.20    3.20
  -1 -21  -1   28.80    4.30
  -1  21   1   28.30    3.40
  -1 -21  -1   32.70    3.50
  -1  21   1   26.70    3.70
  -1 -21  -1   22.60    3.40
   1  21  -1   27.20    4.10
   1  21  -1   23.30    4.20
   1  21  -1   27.30    3.50
  -1  21   1   40.80    6.20
  -1 -21  -1   24.10    5.10
  -1  21   1   23.70    4.00
  -1 -21  -1   27.20    3.30
   1 -21   1   23.80    3.30
  -1 -21   1   19.20    4.50
   1  21   1   23.20    3.60
  -1  21  -1   29.60    3.50
  -1  21  -1   24.60    3.10
  -1 -21   1   21.80    3.20
  -1 -21   1   26.90    4.30
   1  21   1   19.20    4.00
  -1 -21   1   23.60    3.30
  -1  21  -1   24.50    3.60
   1  21   1   23.90    3.10
   1  21   1   20.70    3.70
  -1  21  -1   21.30    3.60
   1  21   1   16.70    3.80
  -1  21  -1   24.30    3.40
  -1  21  -1   24.30    3.80
   1  21   1   24.20    3.60
  -1  21  -1   23.50    3.10
   1  21   1   17.20    3.80
  -1  21  -1   22.20    4.90
  -1  21  -1   18.90    4.00
  -1  21  -1   24.40    3.40
  -1 -21   1   27.10    3.50
  -1  21  -1   25.50    4.00
   1 -21  -1   24.30    5.20
   1 -21  -1   26.60    3.10
   1 -21  -1   28.70    3.30
   1  21   1   22.90    3.10
  -1  21  -1   22.00    4.40
   1  21   1   24.40    3.80
   1 -21  -1   25.70    3.30
  -1 -21   1   24.20    3.50
   1  21   1   28.00    3.40
  -1  21  -1   21.80    3.80
   2  21  -1    2.10    3.00
   2 -21   1    2.90    4.70
  -2  21   1   -2.40    2.00
  -2  21   1   -2.50    2.40
   2  21  -1    0.30    1.70
  -2  21   1   -0.20    1.60
   2 -21   1    0.70    2.00
  -2  21   1    0.50    1.90
  -2  21   1   -0.90    3.00
  -2 -21  -1    2.20    5.90
   2 -21   1   -1.00    1.50
  -2  21   1    1.40    1.60
  -2  21   1   -1.10    2.40
  -2 -21  -1   -2.50    1.50
  -2  21   1    4.50    2.50
  -2 -21  -1    3.50    2.40
   2 -21   1    1.40    1.70
  -2 -21  -1    0.20    2.00
   2 -21   1   -0.80    2.20
   2  21  -1    0.50    2.00
  -2  21   1    1.60    2.30
   2  21  -1    3.60    2.80
  -2  21   1    2.00    2.70
  -2 -21  -1   -0.80    1.60
  -2 -21  -1   -0.10    1.80
  -2 -21  -1   -0.40    1.70
  -2  21   1   -0.90    2.00
   2  21  -1    3.00    2.50
   2  21  -1   -0.10    2.50
   2  21   1    0.70    1.60
  -2  21  -1    1.00    1.50
  -2  21  -1   -0.20    2.80
  -2  21  -1   -0.30    1.60
  -2 -21   1   -1.50    1.90
  -2 -21   1   -0.70    1.90
   2  21   1    2.70    2.00
   2 -21  -1    2.00    1.60
   2  21   1    1.90    1.90
  -2 -21   1    1.30    3.40
   2 -21  -1    0.90    2.70
   2  21   1    4.10    2.70
   2  21   1   -3.70    2.90
  -2  21  -1    1.20    2.10
  -2  21  -1    0.10    2.20
  -2  21  -1    1.30    2.10
  -2  21  -1   -0.60    1.90
  -2 -21   1    4.10    1.90
   2  21   1    0.40    2.10
  -2  21  -1    4.70    3.10
  -2  21  -1   -4.70    3.20
  -2 -21   1    3.00    2.80
   2  21   1    2.00    2.40
  -2  21  -1    2.30    1.90
   2  21   1   -0.50    2.50
   2  21   1    8.80    3.80
  -2 -21   1   -1.40    1.60
  -2  21  -1    1.60    3.10
  -2  21  -1   -0.60    2.30
  -3  21   1   50.69    3.40
  -3 -21  -1   60.29    4.10
  -3  21   1   50.09    4.50
   3 -21   1   48.30    4.10
   3  21  -1   58.29    4.80
   3  21  -1   51.89    4.70
   3 -21   1   49.30    3.20
  -3 -21  -1   49.50    3.70
   3 -21   1   46.60    3.90
  -3  21   1   44.90    3.70
  -3  21   1   51.69    4.20
  -3  21   1   50.09    4.10
  -3  21   1   46.30    4.10
   3 -21   1   57.29    3.50
   3  21  -1   50.99    3.30
   3  21  -1   51.89    4.80
  -3 -21  -1   50.09    3.20
   3  21  -1   44.40    3.90
   3  21  -1   47.00    4.20
  -3  21   1   39.10    3.50
   3  21  -1   53.49    3.80
   3  21  -1   53.99    4.80
  -3 -21  -1   38.40    4.30
  -3 -21  -1   44.80    3.80
   3  21  -1   55.09    3.60
   3  21   1   46.70    4.70
  -3 -21   1   42.90    3.40
  -3  21  -1   47.80    3.40
  -3  21  -1   51.79    3.60
   3  21   1   48.50    4.10
  -3  21  -1   52.29    4.10
   3  21   1   56.19    3.70
   3  21   1   52.59    3.60
   3  21   1   56.29    4.30
   3 -21  -1   51.89    2.90
  -3  21  -1   58.29    4.10
  -3 -21   1   48.90    3.60
  -3  21  -1   44.30    4.00
  -3  21  -1   53.59    4.40
   3 -21  -1   56.79    4.30
  -3  21  -1   50.39    4.00
   3  21   1   48.00    4.10
  -3 -21   1   51.49    3.70
   3 -21  -1   52.79    3.90
   3  21   1   44.40    6.30
   3  21   1   48.60    3.50
  -3  21  -1   39.70    3.90
  -3 -21   1   46.10    3.90
   3 -21  -1   48.90    3.30
  -3 -21   1   56.39    4.00
  -3  21  -1   50.19    4.30
   0 -22   1   13.40    3.10
   0 -22   1   14.10    2.70
   0  22  -1   18.00    4.90
   0  22   1   16.60    2.60
   0  22   1   22.00    4.50
   0  22  -1   19.70    3.00
   0 -22  -1   15.90    2.50
   0  22  -1   14.10    2.70
   0  22  -1    8.00    3.40
   0 -22  -1   16.30    2.50
   0  22  -1   18.50    2.60
   0  22   1   11.30    3.00
   0  22   1   13.30    2.70
   0  22   1   17.50    2.90
   0  22  -1   18.10    3.40
   0  22  -1   17.90    3.70
   0  22  -1   22.10    2.90
   0  22   1   17.20    3.50
   0  22  -1   15.00    3.10
   0 -22   1   15.60    4.40
   0 -22   1   14.10    2.60
   0  22   1   10.40    4.30
   0  22   1   13.90    3.30
   0 -22  -1   14.40    2.70
   1  22  -1   10.10    4.60
  -1  22   1   12.30    2.20
  -1  22   1   11.90    2.20
   1  22  -1   11.60    2.80
   1 -22   1   11.60    2.30
  -1  22   1   12.70    2.30
  -1 -22  -1   13.70    2.60
  -1  22   1   14.50    3.00
   1 -22   1   13.20    2.90
  -1  22   1    9.50    4.10
   1  22  -1   10.20    2.80
  -1  22   1   10.00    2.80
   1  22  -1    9.30    3.30
  -1  22   1   14.10    3.70
  -1  22   1   13.40    2.50
  -1 -22  -1   13.40    2.60
   1  22  -1   11.40    2.70
   1 -22   1   13.50    2.70
  -1 -22  -1   11.30    2.70
   1  22  -1   14.10    2.40
  -1  22   1   13.20    2.80
   1  22  -1   15.10    3.10
  -1  22  -1    7.60    2.60
  -1 -22   1   13.30    2.60
   1  22   1   11.90    4.80
  -1 -22   1   12.60    2.50
  -1  22  -1    8.30    2.50
  -1 -22   1   17.00    2.50
   1  22   1    8.30    2.60
  -1  22  -1   10.30    2.50
  -1  22  -1   13.20    2.80
  -1 -22   1   12.90    4.20
  -1  22  -1    8.40    2.10
   1  22   1    8.90    3.00
  -1  22  -1    7.60    2.00
  -1  22  -1   16.80    4.50
   1  22   1   12.70    2.30
   1 -22  -1   13.80    2.30
   1  22   1   10.60    2.60
   1 -22  -1    8.90    2.40
  -1 -22   1    7.60    2.10
   1  22   1   13.40    3.80
  -1  22  -1   17.80    4.60
   1  22   1   11.50    2.90
  -2  22   1   35.20    3.00
   2  22  -1   31.50    3.00
  -2  22   1   37.10    3.60
  -2  22   1   40.50    3.40
  -2  22   1   30.60    2.80
   2  22  -1   29.70    3.40
   2 -22   1   44.00    3.20
  -2 -22  -1   35.20    3.30
  -2  22   1   30.70    3.40
   2  22  -1   34.50    3.40
   2  22  -1   39.40    3.40
  -2 -22  -1   27.60    3.10
   2 -22   1   38.10    3.00
  -2 -22  -1   33.40    3.20
   2  22  -1   32.30    3.70
  -2 -22  -1   35.70    3.10
  -2  22   1   41.50    3.90
   2  22  -1   34.90    3.90
  -2  22   1   40.80    3.70
  -2 -22  -1   36.70    3.40
   2  22  -1   35.40    4.00
   2  22  -1   39.80    3.30
  -2  22   1   37.00    3.90
  -2  22   1   37.20    3.10
  -2  22  -1   35.60    3.60
   2 -22  -1   32.50    3.30
  -2 -22   1   38.60    3.20
   2  22   1   32.00    3.40
  -2  22  -1   39.10    3.10
  -2  22  -1   35.50    3.80
  -2  22  -1   38.10    3.40
  -2  22  -1   38.20    3.70
  -2 -22   1   37.40    3.60
   2  22   1   40.00    5.50
  -2  22  -1   37.70    3.10
   2  22   1   30.00    3.60
   2 -22  -1   36.60    2.80
  -2  22  -1   33.30    3.40
  -2 -22   1   39.40    3.40
   2 -22  -1   39.00    3.40
  -2 -22   1   27.10    3.20
  -2 -22   1   31.50    3.10
   2  22   1   38.60    3.20
   2  22   1   32.40    3.80
  -2  22  -1   34.20    2.90
   3  22  -1   16.00    2.30
  -3  22   1   15.60    1.80
  -3 -22  -1   17.20    2.10
  -3  22   1   11.50    2.10
   3 -22   1   16.50    2.10
   3 -22   1   19.60    1.90
   3  22  -1   12.00    1.80
  -3  22   1   15.90    1.90
  -3  22   1   17.20    2.10
   3  22  -1   15.00    2.20
   3  22  -1   16.30    1.80
   3  22  -1   14.80    1.80
  -3 -22  -1   17.60    1.70
  -3 -22   1   14.60    1.70
   3 -22  -1   14.10    2.10
  -3  22  -1   21.50    2.00
   3  22   1   17.50    2.40
  -3  22  -1   15.10    2.10
   3  22   1   15.80    2.40
   3 -22  -1   17.50    1.80
  -3  22  -1   16.70    2.00
   3  22   1   11.20    1.90
  -3 -22   1   16.50    2.10
  -3  22  -1   18.10    2.10
  -3  22  -1   15.70    2.60
   0  23  -1   21.00    2.40
   0  23  -1   16.30    2.70
   0  23   1   22.20    2.60
   0  23  -1   18.50    2.30
   0  23  -1   22.50    2.80
   0 -23   1   20.80    2.40
   0 -23   1   18.70    2.30
   0  23  -1   18.00    2.80
   0  23   1   15.50    2.70
   0 -23  -1   17.50    2.10
   0  23  -1   15.90    2.30
   0 -23  -1   14.90    2.60
   0  23   1   13.20    2.10
   0  23   1   21.00    2.70
   0  23  -1   18.50    2.50
   0  23   1   22.30    2.40
   0 -23   1   18.20    2.40
   0  23   1   12.90    2.50
   0  23   1   18.10    2.30
   0 -23  -1   19.20    2.40
   1  23  -1   -2.40    1.30
   1  23  -1    1.50    1.40
  -1  23   1    6.60    3.00
  -1  23   1    2.00    1.80
  -1 -23  -1    2.10    2.10
   1 -23   1    0.80    1.30
  -1  23   1    3.70    1.50
   1  23  -1   -6.10    1.90
  -1  23   1    1.00    1.40
  -1 -23  -1    1.50    2.10
   1  23  -1    0.50    1.90
   1  23  -1   -1.20    1.90
  -1  23   1   -0.90    1.80
   1  23  -1    0.00    1.40
  -1 -23  -1   -1.10    1.30
   1 -23   1    1.10    1.80
  -1  23   1    1.80    2.90
   1  23  -1   -1.10    1.90
  -1  23   1   -1.30    1.90
   1  23   1    0.10    1.30
   1  23   1    0.80    2.70
  -1  23  -1   -3.60    1.50
   1  23   1    4.10    2.20
   1 -23  -1   -1.40    1.10
  -1  23  -1   -1.30    1.20
  -1  23  -1    2.10    1.90
   1  23   1    0.40    2.10
  -1 -23   1   -0.60    1.50
   1  23   1    4.20    1.50
   1 -23  -1   -0.50    1.40
   1  23   1    2.10    1.50
   1  23   1   -0.20    1.80
  -1 -23   1   -0.20    1.30
  -1  23  -1    1.00    1.90
  -1  23  -1    0.40    1.90
  -1  23  -1    0.90    1.30
   2 -23   1   37.50    2.40
  -2 -23  -1   32.30    2.30
   2  23  -1   36.30    2.70
   2  23  -1   27.80    2.70
   2 -23   1   39.10    3.10
   2  23  -1   35.70    3.40
  -2 -23  -1   39.30    3.10
   2  23  -1   25.90    2.70
   2 -23   1   40.40    2.60
  -2  23   1   36.40    2.60
  -2  23   1   40.60    3.20
  -2  23   1   38.40    3.30
   2  23  -1   36.40    3.20
   2  23  -1   36.00    2.80
  -2 -23   1   37.40    2.60
   2  23   1   37.20    3.50
  -2  23  -1   42.10    2.70
  -2  23  -1   29.50    3.20
  -2  23  -1   43.60    3.20
  -2  23  -1   31.40    3.20
  -2 -23   1   32.10    3.00
   2 -23  -1   37.40    2.60
  -2  23  -1   43.00    3.30
   2  23   1   38.70    2.80
   2 -23  -1   36.70    3.20
   0  24  -1    1.10    1.10
   0  24   1    1.40    1.10
   0 -24  -1    2.10    1.20
   0 -24  -1   -0.60    0.90
   0  24   1   -0.90    1.50
   0  24   1    1.10    1.90
   0 -24   1    0.60    1.10
   0  24  -1    1.20    1.50
   0  24  -1    0.00    1.10
   0  24   1   -1.20    1.90
   0  24  -1    0.90    1.50
   0  24  -1    0.00    2.20
   0  24   1    0.80    1.20
   0  24   1    1.10    1.20
   0  24  -1    1.90    1.20
   0 -24   1   -1.00    1.10
   0   0   2 3428.96  100.39
   0   0  -2 3520.85  100.19
   0   0  -2 3343.87  100.29
   0   0  -2 3392.26  101.49
   0   0   2 3463.95   99.99
   0   0  -2 3330.97  101.19
   0   0   2 3428.86   98.99
   0   0   2 3290.77  101.39
   0   0  -2 3436.46  100.59
   1   0   2  860.51   27.10
   1   0  -2  870.61   28.30
   1   0  -2  884.41   28.50
  -1   0   2  852.51   29.00
   1   0   2  857.91   28.30
  -1   0   2  849.72   26.50
  -1   0  -2  868.01   27.10
  -1   0   2  883.81   28.80
   1   0   2  910.61   27.80
   1   0   2  849.12   28.70
  -1   0   2  891.41   28.50
   1   0  -2  873.71   28.40
  -1   0  -2  872.81   28.60
  -1   0  -2  916.31   28.80
  -1   0   2  840.72   28.40
  -1   0  -2  882.01   27.10
   1   0   2  883.41   27.00
  -2   0   2    5.60    2.40
   2   0   2   13.00    3.30
   2   0   2    8.80    1.80
  -2   0   2    7.00    1.80
  -2   0  -2    8.30    2.80
  -2   0   2    7.60    2.40
   2   0   2   10.30    3.20
   2   0  -2    7.20    2.60
   2   0   2   10.10    2.80
  -2   0   2    6.90    1.80
   2   0  -2    7.60    2.20
   2   0  -2    5.30    2.50
   2   0   2    5.90    1.90
  -2   0  -2    9.00    2.00
  -2   0  -2    9.40    2.50
   2   0  -2    8.30    2.70
   2   0   2    7.70    2.40
  -2   0  -2    6.10    1.80
  -2   0  -2    7.30    2.80
  -2   0  -2    6.30    2.40
  -2   0   2    7.70    2.90
   2   0   2    7.10    2.00
  -3   0   2  167.68   11.50
   3   0  -2  138.99    9.50
   3   0   2  168.98   10.60
  -3   0   2  158.58    8.30
  -3   0  -2  173.78   10.00
   3   0   2  162.68    9.10
   3   0  -2  157.58   11.30
   3   0  -2  146.19   10.40
  -3   0  -2  156.08   10.30
  -3   0  -2  147.09    8.60
   3   0   2  145.89    7.90
   3   0   2  156.48    9.80
  -3   0   2  158.78    8.40
   3   0   2  155.38   11.30
   3   0   2  147.19    8.90
  -3   0  -2  148.09    8.30
  -3   0   2  150.28    9.70
  -3   0  -2  152.08    7.90
   3   0   2  157.98    9.40
  -3   0   2  151.28    9.80
   3   0  -2  161.88   11.40
  -3   0  -2  155.58   10.50
   3   0   2  161.38   11.60
   3   0  -2  158.08    9.30
  -3   0   2  148.89    8.80
  -4   0   2    2.80    2.80
   4   0  -2    4.10    3.00
   4   0   2    2.20    2.70
   4   0  -2    2.10    3.50
  -4   0   2    3.20    2.20
  -4   0  -2    4.50    2.90
   4   0   2    0.90    3.70
  -4   0  -2    1.50    3.00
  -4   0  -2    7.60    4.30
   4   0   2    3.70    2.50
   4   0  -2    2.40    2.10
   4   0  -2    3.90    2.40
   4   0   2    8.20    4.50
  -4   0  -2    5.70    2.80
   4   0  -2    1.40    5.90
   4   0  -2    1.20    3.30
   4   0   2   -0.20    1.90
  -4   0   2    2.50    2.60
  -4   0   2    1.40    3.70
   4   0   2    8.90    3.60
  -4   0   2    1.50    3.20
   4   0   2    8.00    4.40
  -4   0   2    1.60    2.80
   4   0  -2    3.20    2.90
  -4   0   2    0.60    3.20
   4   0  -2    1.50    3.70
   4   0  -2    2.60    3.90
  -4   0   2    5.40    3.10
  -4   0   2    2.60    2.90
   4   0  -2    4.20    2.50
   5   0   2   -4.30    4.40
  -5   0   2    1.50    3.60
  -5   0   2    1.30    4.80
   5   0   2   -0.80    3.50
   5   0   2   -0.60    3.00
   5   0   2   -4.60    3.00
  -5   0   2    8.00    3.90
  -5   0  -2   -0.70    3.50
   5   0   2    1.60    2.30
   5   0   2    2.70    3.40
  -5   0  -2    3.50    3.00
  -5   0   2    8.60    3.90
  -5   0  -2    0.60    7.40
   5   0  -2   -0.80    2.40
   5   0  -2    5.40    4.30
   5   0  -2   -0.10    3.80
   5   0  -2    4.40    4.00
  -5   0  -2    8.60    4.80
  -5   0  -2    6.70    4.20
  -5   0   2    5.20    6.80
   5   0   2   -1.70    3.50
   5   0   2   -8.50    5.10
   5   0  -2    3.90    2.70
   5   0  -2   -3.60    5.80
   5   0   2    2.30    2.70
  -5   0  -2    0.80    3.10
[truncated: 3,474,109 more chars]
